# Supplementary material for: Genome-wide DNA methylation reveals potential epigenetic mechanism of age-dependent viral susceptibility in grass carp
Source: Immun Ageing. 2022 Jun 2;19:28. doi: 10.1186/s12979-022-00285-w (PMC9161582; doi:10.1186/s12979-022-00285-w)
Supplement: Supplementary file 4 — Additional file 4: Table S2. Detailed information on DMRs identified between the two fish groups. [file 12979_2022_285_MOESM4_ESM.xls]

## Sheet: hyper-DMRs
#chr	start	end	length	nCG	S3_0_meanMethy	S1_0_meanMethy	diff.Methy	areaStat	C_context	regionID	region	Gene Name	Blast swiss prot
CI01000000	251638	251904	267	26	0.850805	0.707079	0.143726	168.698	CG	CI01000000_00252240_00259416	promoter	--	gnl|BL_ORD_ID|441924 sp|Q9WV75|SPON2_RAT Spondin-2 OS=Rattus norvegicus OX=10116 GN=Spon2 PE=2 SV=1//2.6189e-142
CI01000000	251979	252047	69	10	0.861929	0.729062	0.132867	76.0203	CG	CI01000000_00252240_00259416	promoter	--	gnl|BL_ORD_ID|441924 sp|Q9WV75|SPON2_RAT Spondin-2 OS=Rattus norvegicus OX=10116 GN=Spon2 PE=2 SV=1//2.6189e-142
CI01000000	478437	478502	66	13	0.94696	0.808368	0.138592	69.9623	CG	CI01000000_00439484_00523798	intron	--	gnl|BL_ORD_ID|322419 sp|Q9BQI7|PSD2_HUMAN PH and SEC7 domain-containing protein 2 OS=Homo sapiens OX=9606 GN=PSD2 PE=2 SV=3//0
CI01000000	655345	655727	383	37	0.743337	0.414409	0.328929	335.29	CG	CI01000000_00639336_00658655	exon	--	-//-
CI01000000	655345	655727	383	37	0.743337	0.414409	0.328929	335.29	CG	CI01000000_00639336_00658655	intron	--	-//-
CI01000000	798207	798376	170	18	0.717281	0.574465	0.142816	79.3617	CG	CI01000000_00785276_00797955	exon	--	gnl|BL_ORD_ID|311836 sp|Q08209|PP2BA_HUMAN Serine/threonine-protein phosphatase 2B catalytic subunit alpha isoform OS=Homo sapiens OX=9606 GN=PPP3CA PE=1 SV=1//4.37586e-15
CI01000000	798207	798376	170	18	0.717281	0.574465	0.142816	79.3617	CG	CI01000000_00785276_00797955	utr5	--	gnl|BL_ORD_ID|311836 sp|Q08209|PP2BA_HUMAN Serine/threonine-protein phosphatase 2B catalytic subunit alpha isoform OS=Homo sapiens OX=9606 GN=PPP3CA PE=1 SV=1//4.37586e-15
CI01000000	798207	798376	170	18	0.717281	0.574465	0.142816	79.3617	CG	CI01000000_00785276_00797955	TSS	--	gnl|BL_ORD_ID|311836 sp|Q08209|PP2BA_HUMAN Serine/threonine-protein phosphatase 2B catalytic subunit alpha isoform OS=Homo sapiens OX=9606 GN=PPP3CA PE=1 SV=1//4.37586e-15
CI01000000	798207	798376	170	18	0.717281	0.574465	0.142816	79.3617	CG	CI01000000_00785276_00797955	promoter	--	gnl|BL_ORD_ID|311836 sp|Q08209|PP2BA_HUMAN Serine/threonine-protein phosphatase 2B catalytic subunit alpha isoform OS=Homo sapiens OX=9606 GN=PPP3CA PE=1 SV=1//4.37586e-15
CI01000000	798600	798720	121	15	0.450957	0.264215	0.186742	72.5808	CG	CI01000000_00785276_00797955	promoter	--	gnl|BL_ORD_ID|311836 sp|Q08209|PP2BA_HUMAN Serine/threonine-protein phosphatase 2B catalytic subunit alpha isoform OS=Homo sapiens OX=9606 GN=PPP3CA PE=1 SV=1//4.37586e-15
CI01000000	1039952	1040041	90	17	0.88201	0.788754	0.0932563	76.3702	CG	CI01000000_01039704_01041072	intron	--	gnl|BL_ORD_ID|446436 sp|Q9P2F5|STOX2_HUMAN Storkhead-box protein 2 OS=Homo sapiens OX=9606 GN=STOX2 PE=2 SV=2//9.75176e-18
CI01000000	1189033	1189348	316	33	0.434473	0.157716	0.276756	214.365	CG	CI01000000_01188552_01195213	intron	--	gnl|BL_ORD_ID|145362 sp|O42248|GBLP_DANRE Guanine nucleotide-binding protein subunit beta-2-like 1 OS=Danio rerio OX=7955 GN=gnb2l1 PE=2 SV=1//0
CI01000000	1375925	1376122	198	32	0.881638	0.664133	0.217505	230.122	CG	CI01000000_01363054_01377844	intron	--	gnl|BL_ORD_ID|9738 sp|Q9H013|ADA19_HUMAN Disintegrin and metalloproteinase domain-containing protein 19 OS=Homo sapiens OX=9606 GN=ADAM19 PE=1 SV=3//0
CI01000000	2029951	2030175	225	21	0.895727	0.700314	0.195414	143.137	CG	CI01000000_02018856_02033091	intron	--	gnl|BL_ORD_ID|124218 sp|Q9NQT5|EXOS3_HUMAN Exosome complex component RRP40 OS=Homo sapiens OX=9606 GN=EXOSC3 PE=1 SV=3//2.22721e-93
CI01000000	2030976	2031199	224	20	0.921822	0.722846	0.198976	154.551	CG	CI01000000_02018856_02033091	intron	--	gnl|BL_ORD_ID|124218 sp|Q9NQT5|EXOS3_HUMAN Exosome complex component RRP40 OS=Homo sapiens OX=9606 GN=EXOSC3 PE=1 SV=3//2.22721e-93
CI01000000	2335146	2335297	152	15	0.753295	0.500719	0.252577	76.5752	CG	CI01000000_02334112_02352906	intron	--	-//-
CI01000000	2653799	2653964	166	33	0.877271	0.778456	0.098815	166.413	CG	CI01000000_02652927_02658258	intron	--	gnl|BL_ORD_ID|104643 sp|Q7L591|DOK3_HUMAN Docking protein 3 OS=Homo sapiens OX=9606 GN=DOK3 PE=1 SV=2//1.46897e-43
CI01000000	2663449	2663715	267	16	0.780321	0.450616	0.329706	116.361	CG	CI01000000_02662396_02664142	intron	--	gnl|BL_ORD_ID|32137 sp|Q5IS79|ATOH1_PANTR Protein atonal homolog 1 OS=Pan troglodytes OX=9598 GN=ATOH1 PE=2 SV=1//1.23359e-14
CI01000000	2663449	2663715	267	16	0.780321	0.450616	0.329706	116.361	CG	CI01000000_02662396_02664142	exon	--	gnl|BL_ORD_ID|32137 sp|Q5IS79|ATOH1_PANTR Protein atonal homolog 1 OS=Pan troglodytes OX=9598 GN=ATOH1 PE=2 SV=1//1.23359e-14
CI01000000	2665912	2666311	400	21	0.52286	0.220311	0.30255	147.65	CG	CI01000000_02662396_02664142	promoter	--	gnl|BL_ORD_ID|32137 sp|Q5IS79|ATOH1_PANTR Protein atonal homolog 1 OS=Pan troglodytes OX=9598 GN=ATOH1 PE=2 SV=1//1.23359e-14
CI01000000	2666429	2666722	294	21	0.657748	0.316331	0.341417	170.192	CG	CI01000000_02662396_02664142	promoter	--	gnl|BL_ORD_ID|32137 sp|Q5IS79|ATOH1_PANTR Protein atonal homolog 1 OS=Pan troglodytes OX=9598 GN=ATOH1 PE=2 SV=1//1.23359e-14
CI01000000	2667067	2667253	187	17	0.730447	0.577754	0.152693	75.5244	CG	CI01000000_02662396_02664142	promoter	--	gnl|BL_ORD_ID|32137 sp|Q5IS79|ATOH1_PANTR Protein atonal homolog 1 OS=Pan troglodytes OX=9598 GN=ATOH1 PE=2 SV=1//1.23359e-14
CI01000000	3627224	3627322	99	19	0.922152	0.758646	0.163506	93.8416	CG	CI01000000_03584834_03629968	intron	--	gnl|BL_ORD_ID|81329 sp|P35221|CTNA1_HUMAN Catenin alpha-1 OS=Homo sapiens OX=9606 GN=CTNNA1 PE=1 SV=1//3.94888e-73
CI01000000	4392333	4392516	184	14	0.788875	0.630145	0.158731	69.5458	CG	CI01000000_04368179_04392483	exon	--	gnl|BL_ORD_ID|39254 sp|P79331|ATS2_BOVIN A disintegrin and metalloproteinase with thrombospondin motifs 2 OS=Bos taurus OX=9913 GN=ADAMTS2 PE=1 SV=1//0
CI01000000	4392333	4392516	184	14	0.788875	0.630145	0.158731	69.5458	CG	CI01000000_04368179_04392483	utr3	--	gnl|BL_ORD_ID|39254 sp|P79331|ATS2_BOVIN A disintegrin and metalloproteinase with thrombospondin motifs 2 OS=Bos taurus OX=9913 GN=ADAMTS2 PE=1 SV=1//0
CI01000000	4392333	4392516	184	14	0.788875	0.630145	0.158731	69.5458	CG	CI01000000_04368179_04392483	intron	--	gnl|BL_ORD_ID|39254 sp|P79331|ATS2_BOVIN A disintegrin and metalloproteinase with thrombospondin motifs 2 OS=Bos taurus OX=9913 GN=ADAMTS2 PE=1 SV=1//0
CI01000000	5210055	5210153	99	15	0.888902	0.79516	0.0937422	71.5444	CG	CI01000000_05204803_05264985	intron	--	gnl|BL_ORD_ID|211726 sp|Q9W676|LDB2_CHICK LIM domain-binding protein 2 OS=Gallus gallus OX=9031 GN=LDB2 PE=2 SV=1//0
CI01000000	5356080	5356169	90	20	0.816977	0.633349	0.183628	125.264	CG	CI01000000_05321817_05358603	intron	--	gnl|BL_ORD_ID|314982 sp|Q9W735|PRM1A_DANRE Prominin-1-A OS=Danio rerio OX=7955 GN=prom1a PE=2 SV=2//1.9371e-25
CI01000000	5356669	5356753	85	14	0.90998	0.733532	0.176448	86.6374	CG	CI01000000_05321817_05358603	intron	--	gnl|BL_ORD_ID|314982 sp|Q9W735|PRM1A_DANRE Prominin-1-A OS=Danio rerio OX=7955 GN=prom1a PE=2 SV=2//1.9371e-25
CI01000000	5472713	5473048	336	20	0.381625	0.145748	0.235877	142.819	CG	CI01000000_05472291_05475261	intron	--	-//-
CI01000000	5472713	5473048	336	20	0.381625	0.145748	0.235877	142.819	CG	CI01000000_05472291_05475261	exon	--	-//-
CI01000000	5550980	5551131	152	26	0.765114	0.559346	0.205768	166.395	CG	CI01000000_05537990_05549497	promoter	--	gnl|BL_ORD_ID|436829 sp|Q5U3F2|SLU7_DANRE Pre-mRNA-splicing factor SLU7 OS=Danio rerio OX=7955 GN=slu7 PE=2 SV=1//0
CI01000000	5550980	5551131	152	26	0.765114	0.559346	0.205768	166.395	CG	CI01000000_05550969_05558473	exon	--	gnl|BL_ORD_ID|499449 sp|Q8K1B8|URP2_MOUSE Fermitin family homolog 3 OS=Mus musculus OX=10090 GN=Fermt3 PE=1 SV=1//0
CI01000000	5702691	5702909	219	20	0.86124	0.501426	0.359813	178.309	CG	CI01000000_05701534_05704189	exon	--	gnl|BL_ORD_ID|289907 sp|Q5R611|PA216_PONAB HRAS-like suppressor 3 OS=Pongo abelii OX=9601 GN=PLA2G16 PE=2 SV=1//1.07772e-35
CI01000000	5768657	5768770	114	14	0.692735	0.398663	0.294073	107.588	CG	CI01000000_05767167_05768250	promoter	--	gnl|BL_ORD_ID|240619 sp|Q9BXW4|MLP3C_HUMAN Microtubule-associated proteins 1A/1B light chain 3C OS=Homo sapiens OX=9606 GN=MAP1LC3C PE=1 SV=1//1.0502e-45
CI01000000	5780802	5780972	171	18	0.924407	0.825705	0.0987026	97.1404	CG	CI01000000_05772514_05781160	exon	--	gnl|BL_ORD_ID|88509 sp|Q5SW24|DACT2_HUMAN Dapper homolog 2 OS=Homo sapiens OX=9606 GN=DACT2 PE=2 SV=1//3.42095e-10
CI01000000	5826586	5826675	90	15	0.238153	0.0883049	0.149848	89.0691	CG	CI01000000_05820127_05827282	intron	--	gnl|BL_ORD_ID|42149 sp|Q6ZU67|BEND4_HUMAN BEN domain-containing protein 4 OS=Homo sapiens OX=9606 GN=BEND4 PE=2 SV=3//8.60223e-10
CI01000000	5831941	5832116	176	14	0.874783	0.590718	0.284065	86.6515	CG	CI01000000_05829574_05832335	exon	--	gnl|BL_ORD_ID|434923 sp|Q3UPR0|SHSA3_MOUSE Protein shisa-3 homolog OS=Mus musculus OX=10090 GN=Shisa3 PE=1 SV=1//8.58305e-58
CI01000000	6874822	6874931	110	16	0.966629	0.837178	0.12945	81.1858	CG	CI01000000_06874082_06880482	intron	--	-//-
CI01000000	6874822	6874931	110	16	0.966629	0.837178	0.12945	81.1858	CG	CI01000000_06874082_06880482	exon	--	-//-
CI01000000	7963593	7963711	119	25	0.954824	0.92167	0.0331541	102.118	CG	CI01000000_07959773_07978630	intron	--	gnl|BL_ORD_ID|476000 sp|Q9ESC2|TNMD_RAT Tenomodulin OS=Rattus norvegicus OX=10116 GN=Tnmd PE=1 SV=1//1.82872e-06
CI01000000	8124358	8124684	327	33	0.624924	0.334602	0.290322	285.879	CG	CI01000000_08122662_08157008	exon	--	gnl|BL_ORD_ID|294569 sp|Q80TF3|PCD19_MOUSE Protocadherin-19 OS=Mus musculus OX=10090 GN=Pcdh19 PE=1 SV=3//0
CI01000000	8464611	8464700	90	13	0.866429	0.595998	0.27043	89.4519	CG	CI01000000_08460834_08467384	exon	--	-//-
CI01000000	8464611	8464700	90	13	0.866429	0.595998	0.27043	89.4519	CG	CI01000000_08460834_08467384	intron	--	-//-
CI01000000	9453194	9453391	198	16	0.871864	0.619731	0.252133	122.84	CG	CI01000000_09451613_09452011	promoter	--	gnl|BL_ORD_ID|552580 sp|Q09575|YRD6_CAEEL Uncharacterized protein K02A2.6 OS=Caenorhabditis elegans OX=6239 GN=K02A2.6 PE=4 SV=1//4.08938e-10
CI01000000	9569452	9569519	68	15	0.82943	0.388904	0.440526	136.03	CG	CI01000000_09530735_09630567	intron	--	gnl|BL_ORD_ID|294691 sp|Q08174|PCDH1_HUMAN Protocadherin-1 OS=Homo sapiens OX=9606 GN=PCDH1 PE=1 SV=2//0
CI01000000	9605096	9605301	206	22	0.77445	0.547328	0.227122	123.601	CG	CI01000000_09530735_09630567	intron	--	gnl|BL_ORD_ID|294691 sp|Q08174|PCDH1_HUMAN Protocadherin-1 OS=Homo sapiens OX=9606 GN=PCDH1 PE=1 SV=2//0
CI01000000	9607764	9607940	177	30	0.884289	0.768273	0.116016	160.633	CG	CI01000000_09530735_09630567	intron	--	gnl|BL_ORD_ID|294691 sp|Q08174|PCDH1_HUMAN Protocadherin-1 OS=Homo sapiens OX=9606 GN=PCDH1 PE=1 SV=2//0
CI01000000	9669288	9669466	179	12	0.884933	0.603317	0.281616	135.848	CG	CI01000000_09639185_09696791	intron	--	-//-
CI01000000	9672787	9672933	147	17	0.675709	0.525842	0.149867	79.3263	CG	CI01000000_09639185_09696791	intron	--	-//-
CI01000000	10437790	10437981	192	14	0.520318	0.22897	0.291347	93.4935	CG	CI01000000_10438043_10440571	TSS	--	gnl|BL_ORD_ID|137109 sp|Q9WVH3|FOXO4_MOUSE Forkhead box protein O4 OS=Mus musculus OX=10090 GN=Foxo4 PE=1 SV=1//6.90814e-09
CI01000000	10437790	10437981	192	14	0.520318	0.22897	0.291347	93.4935	CG	CI01000000_10438043_10440571	utr5	--	gnl|BL_ORD_ID|137109 sp|Q9WVH3|FOXO4_MOUSE Forkhead box protein O4 OS=Mus musculus OX=10090 GN=Foxo4 PE=1 SV=1//6.90814e-09
CI01000000	10437790	10437981	192	14	0.520318	0.22897	0.291347	93.4935	CG	CI01000000_10438043_10440571	exon	--	gnl|BL_ORD_ID|137109 sp|Q9WVH3|FOXO4_MOUSE Forkhead box protein O4 OS=Mus musculus OX=10090 GN=Foxo4 PE=1 SV=1//6.90814e-09
CI01000000	10437790	10437981	192	14	0.520318	0.22897	0.291347	93.4935	CG	CI01000000_10438043_10440571	promoter	--	gnl|BL_ORD_ID|137109 sp|Q9WVH3|FOXO4_MOUSE Forkhead box protein O4 OS=Mus musculus OX=10090 GN=Foxo4 PE=1 SV=1//6.90814e-09
CI01000000	10438295	10438429	135	13	0.256162	0.0873444	0.168818	82.8754	CG	CI01000000_10438043_10440571	exon	--	gnl|BL_ORD_ID|137109 sp|Q9WVH3|FOXO4_MOUSE Forkhead box protein O4 OS=Mus musculus OX=10090 GN=Foxo4 PE=1 SV=1//6.90814e-09
CI01000000	10512395	10512567	173	28	0.915348	0.827281	0.0880667	146.842	CG	CI01000000_10504203_10520863	intron	--	gnl|BL_ORD_ID|229813 sp|Q56V19|MBNL3_TAKRU Muscleblind-like protein 3 OS=Takifugu rubripes OX=31033 GN=mbnl3 PE=2 SV=1//3.27307e-149
CI01000000	10634981	10635062	82	13	0.723795	0.568355	0.15544	71.3107	CG	CI01000000_10612377_10662964	intron	--	gnl|BL_ORD_ID|157864 sp|Q8CFZ4|GPC3_MOUSE Glypican-3 OS=Mus musculus OX=10090 GN=Gpc3 PE=2 SV=1//8.55621e-85
CI01000000	10738757	10739197	441	40	0.647995	0.183828	0.464167	601.216	CG	CI01000000_10734747_10737823	promoter	--	-//-
CI01000000	10738757	10739197	441	40	0.647995	0.183828	0.464167	601.216	CG	CI01000000_10742101_10743063	promoter	--	gnl|BL_ORD_ID|54619 sp|A9JSR5|CC160_XENTR Coiled-coil domain-containing protein 160 homolog OS=Xenopus tropicalis OX=8364 PE=2 SV=1//4.28026e-10
CI01000000	10739855	10740163	309	39	0.337244	0.138009	0.199235	292.334	CG	CI01000000_10742101_10743063	promoter	--	gnl|BL_ORD_ID|54619 sp|A9JSR5|CC160_XENTR Coiled-coil domain-containing protein 160 homolog OS=Xenopus tropicalis OX=8364 PE=2 SV=1//4.28026e-10
CI01000000	10741120	10741223	104	12	0.594272	0.21937	0.374902	123.033	CG	CI01000000_10742101_10743063	utr5	--	gnl|BL_ORD_ID|54619 sp|A9JSR5|CC160_XENTR Coiled-coil domain-containing protein 160 homolog OS=Xenopus tropicalis OX=8364 PE=2 SV=1//4.28026e-10
CI01000000	10741120	10741223	104	12	0.594272	0.21937	0.374902	123.033	CG	CI01000000_10742101_10743063	exon	--	gnl|BL_ORD_ID|54619 sp|A9JSR5|CC160_XENTR Coiled-coil domain-containing protein 160 homolog OS=Xenopus tropicalis OX=8364 PE=2 SV=1//4.28026e-10
CI01000000	10919088	10919348	261	25	0.565288	0.394357	0.170931	130.434	CG	CI01000000_10918542_10933419	intron	--	gnl|BL_ORD_ID|286707 sp|P51476|OPSP_COLLI Pinopsin OS=Columba livia OX=8932 PE=1 SV=1//1.20439e-43
CI01000000	11066508	11066876	369	34	0.429207	0.12843	0.300778	344.127	CG	CI01000000_11066680_11069224	utr3	--	gnl|BL_ORD_ID|555299 sp|Q62521|ZIC3_MOUSE Zinc finger protein ZIC 3 OS=Mus musculus OX=10090 GN=Zic3 PE=1 SV=2//1.84983e-170
CI01000000	11066508	11066876	369	34	0.429207	0.12843	0.300778	344.127	CG	CI01000000_11066680_11069224	exon	--	gnl|BL_ORD_ID|555299 sp|Q62521|ZIC3_MOUSE Zinc finger protein ZIC 3 OS=Mus musculus OX=10090 GN=Zic3 PE=1 SV=2//1.84983e-170
CI01000000	11066508	11066876	369	34	0.429207	0.12843	0.300778	344.127	CG	CI01000000_11066680_11069224	intron	--	gnl|BL_ORD_ID|555299 sp|Q62521|ZIC3_MOUSE Zinc finger protein ZIC 3 OS=Mus musculus OX=10090 GN=Zic3 PE=1 SV=2//1.84983e-170
CI01000000	11068996	11069203	208	15	0.277397	0.0683991	0.208998	107.915	CG	CI01000000_11066680_11069224	exon	--	gnl|BL_ORD_ID|555299 sp|Q62521|ZIC3_MOUSE Zinc finger protein ZIC 3 OS=Mus musculus OX=10090 GN=Zic3 PE=1 SV=2//1.84983e-170
CI01000000	11071242	11071552	311	25	0.295759	0.0994016	0.196357	159.276	CG	CI01000000_11066680_11069224	promoter	--	gnl|BL_ORD_ID|555299 sp|Q62521|ZIC3_MOUSE Zinc finger protein ZIC 3 OS=Mus musculus OX=10090 GN=Zic3 PE=1 SV=2//1.84983e-170
CI01000000	11072197	11072428	232	11	0.588829	0.33175	0.257079	68.0745	CG	CI01000000_11066680_11069224	promoter	--	gnl|BL_ORD_ID|555299 sp|Q62521|ZIC3_MOUSE Zinc finger protein ZIC 3 OS=Mus musculus OX=10090 GN=Zic3 PE=1 SV=2//1.84983e-170
CI01000000	11077222	11077533	312	15	0.496613	0.123657	0.372956	108.304	CG	CI01000000_11075141_11078086	intron	--	gnl|BL_ORD_ID|555304 sp|A0JC51|ZIC4_XENLA Zinc finger protein ZIC 4 OS=Xenopus laevis OX=8355 GN=zic4 PE=2 SV=1//5.06322e-30
CI01000000	11077222	11077533	312	15	0.496613	0.123657	0.372956	108.304	CG	CI01000000_11075141_11078086	exon	--	gnl|BL_ORD_ID|555304 sp|A0JC51|ZIC4_XENLA Zinc finger protein ZIC 4 OS=Xenopus laevis OX=8355 GN=zic4 PE=2 SV=1//5.06322e-30
CI01000000	11077798	11078141	344	24	0.770894	0.439345	0.331549	143.124	CG	CI01000000_11075141_11078086	exon	--	gnl|BL_ORD_ID|555304 sp|A0JC51|ZIC4_XENLA Zinc finger protein ZIC 4 OS=Xenopus laevis OX=8355 GN=zic4 PE=2 SV=1//5.06322e-30
CI01000000	11077798	11078141	344	24	0.770894	0.439345	0.331549	143.124	CG	CI01000000_11075141_11078086	utr3	--	gnl|BL_ORD_ID|555304 sp|A0JC51|ZIC4_XENLA Zinc finger protein ZIC 4 OS=Xenopus laevis OX=8355 GN=zic4 PE=2 SV=1//5.06322e-30
CI01000000	11090355	11090698	344	36	0.64299	0.340523	0.302467	288.316	CG	CI01000000_11094594_11098001	promoter	--	-//-
CI01000000	11234542	11235147	606	37	0.884605	0.645474	0.239131	262.626	CG	CI01000000_11229749_11245295	intron	--	gnl|BL_ORD_ID|131792 sp|Q5RDS9|FGF13_PONAB Fibroblast growth factor 13 OS=Pongo abelii OX=9601 GN=FGF13 PE=2 SV=1//1.19907e-36
CI01000000	11337286	11337770	485	25	0.389233	0.0773554	0.311878	167.7	CG	CI01000000_11318462_11334893	promoter	--	-//-
CI01000000	11337286	11337770	485	25	0.389233	0.0773554	0.311878	167.7	CG	CI01000000_11335685_11340519	intron	--	gnl|BL_ORD_ID|125893 sp|Q804X6|FA9_CHICK Coagulation factor IX OS=Gallus gallus OX=9031 GN=F9 PE=2 SV=1//7.7869e-126
CI01000000	11337286	11337770	485	25	0.389233	0.0773554	0.311878	167.7	CG	CI01000000_11335685_11340519	exon	--	gnl|BL_ORD_ID|125893 sp|Q804X6|FA9_CHICK Coagulation factor IX OS=Gallus gallus OX=9031 GN=F9 PE=2 SV=1//7.7869e-126
CI01000000	11360719	11360811	93	16	0.517028	0.294898	0.22213	81.5924	CG	CI01000000_11344232_11366443	intron	--	gnl|BL_ORD_ID|230229 sp|P10911|MCF2_HUMAN Proto-oncogene DBL OS=Homo sapiens OX=9606 GN=MCF2 PE=1 SV=3//0
CI01000000	11360880	11361139	260	29	0.636285	0.388444	0.247841	157.477	CG	CI01000000_11344232_11366443	intron	--	gnl|BL_ORD_ID|230229 sp|P10911|MCF2_HUMAN Proto-oncogene DBL OS=Homo sapiens OX=9606 GN=MCF2 PE=1 SV=3//0
CI01000000	11517888	11518017	130	11	0.514229	0.212202	0.302027	67.2547	CG	CI01000000_11515517_11516404	promoter	--	gnl|BL_ORD_ID|439691 sp|Q6EJB7|SOX3_DANRE Transcription factor Sox-3 OS=Danio rerio OX=7955 GN=sox3 PE=1 SV=1//0
CI01000000	11518328	11518980	653	29	0.662651	0.318877	0.343774	209.632	CG	CI01000000_11515517_11516404	promoter	--	gnl|BL_ORD_ID|439691 sp|Q6EJB7|SOX3_DANRE Transcription factor Sox-3 OS=Danio rerio OX=7955 GN=sox3 PE=1 SV=1//0
CI01000000	11738144	11738336	193	12	0.509232	0.232951	0.276281	68.9212	CG	CI01000000_11721762_11759751	intron	--	gnl|BL_ORD_ID|100123 sp|P70175|DLG3_MOUSE Disks large homolog 3 OS=Mus musculus OX=10090 GN=Dlg3 PE=1 SV=1//0
CI01000000	11829023	11829363	341	46	0.922923	0.776579	0.146344	427.65	CG	CI01000000_11821402_11828549	promoter	--	gnl|BL_ORD_ID|148300 sp|Q3KTM2|GDPD5_CHICK Glycerophosphodiester phosphodiesterase domain-containing protein 5 OS=Gallus gallus OX=9031 GN=GDPD5 PE=1 SV=1//7.7472e-85
CI01000000	12029037	12029199	163	23	0.958337	0.872875	0.0854622	136.255	CG	CI01000000_12018146_12030528	intron	--	gnl|BL_ORD_ID|511798 sp|O43895|XPP2_HUMAN Xaa-Pro aminopeptidase 2 OS=Homo sapiens OX=9606 GN=XPNPEP2 PE=1 SV=3//0
CI01000000	12180462	12180992	531	58	0.836862	0.665684	0.171178	342.625	CG	CI01000000_12182460_12189353	promoter	--	gnl|BL_ORD_ID|65908 sp|O15247|CLIC2_HUMAN Chloride intracellular channel protein 2 OS=Homo sapiens OX=9606 GN=CLIC2 PE=1 SV=3//2.2112e-123
CI01000000	12212084	12212630	547	22	0.783356	0.328249	0.455107	206.591	CG	CI01000000_12198049_12213054	intron	--	gnl|BL_ORD_ID|264658 sp|Q9HC58|NCKX3_HUMAN Sodium/potassium/calcium exchanger 3 OS=Homo sapiens OX=9606 GN=SLC24A3 PE=2 SV=4//0
CI01000000	12214031	12214174	144	19	0.965981	0.912711	0.0532707	83.9792	CG	CI01000000_12198049_12213054	promoter	--	gnl|BL_ORD_ID|264658 sp|Q9HC58|NCKX3_HUMAN Sodium/potassium/calcium exchanger 3 OS=Homo sapiens OX=9606 GN=SLC24A3 PE=2 SV=4//0
CI01000000	12214031	12214174	144	19	0.965981	0.912711	0.0532707	83.9792	CG	CI01000000_12214894_12216826	utr3	--	gnl|BL_ORD_ID|554880 sp|Q6UX98|ZDH24_HUMAN Probable palmitoyltransferase ZDHHC24 OS=Homo sapiens OX=9606 GN=ZDHHC24 PE=1 SV=1//1.62287e-48
CI01000000	12214031	12214174	144	19	0.965981	0.912711	0.0532707	83.9792	CG	CI01000000_12214894_12216826	exon	--	gnl|BL_ORD_ID|554880 sp|Q6UX98|ZDH24_HUMAN Probable palmitoyltransferase ZDHHC24 OS=Homo sapiens OX=9606 GN=ZDHHC24 PE=1 SV=1//1.62287e-48
CI01000000	12218045	12218210	166	30	0.899261	0.792031	0.10723	148.479	CG	CI01000000_12214894_12216826	promoter	--	gnl|BL_ORD_ID|554880 sp|Q6UX98|ZDH24_HUMAN Probable palmitoyltransferase ZDHHC24 OS=Homo sapiens OX=9606 GN=ZDHHC24 PE=1 SV=1//1.62287e-48
CI01000000	12218045	12218210	166	30	0.899261	0.792031	0.10723	148.479	CG	CI01000000_12218893_12226098	promoter	--	-//-
CI01000000	12232345	12232664	320	13	0.580576	0.283839	0.296737	86.4455	CG	CI01000000_12229291_12232437	intron	--	gnl|BL_ORD_ID|136977 sp|Q6P839|FOXA4_XENTR Forkhead box protein A4 OS=Xenopus tropicalis OX=8364 GN=foxa4 PE=2 SV=1//3.77594e-66
CI01000000	12232345	12232664	320	13	0.580576	0.283839	0.296737	86.4455	CG	CI01000000_12229291_12232437	exon	--	gnl|BL_ORD_ID|136977 sp|Q6P839|FOXA4_XENTR Forkhead box protein A4 OS=Xenopus tropicalis OX=8364 GN=foxa4 PE=2 SV=1//3.77594e-66
CI01000000	12232345	12232664	320	13	0.580576	0.283839	0.296737	86.4455	CG	CI01000000_12229291_12232437	TSS	--	gnl|BL_ORD_ID|136977 sp|Q6P839|FOXA4_XENTR Forkhead box protein A4 OS=Xenopus tropicalis OX=8364 GN=foxa4 PE=2 SV=1//3.77594e-66
CI01000000	12232345	12232664	320	13	0.580576	0.283839	0.296737	86.4455	CG	CI01000000_12229291_12232437	promoter	--	gnl|BL_ORD_ID|136977 sp|Q6P839|FOXA4_XENTR Forkhead box protein A4 OS=Xenopus tropicalis OX=8364 GN=foxa4 PE=2 SV=1//3.77594e-66
CI01000000	12401260	12401445	186	21	0.785593	0.6271	0.158494	114.374	CG	CI01000000_12388765_12401779	intron	--	-//-
CI01000000	12539737	12540349	613	42	0.415489	0.188355	0.227134	258.182	CG	CI01000000_12540875_12544334	promoter	--	gnl|BL_ORD_ID|510306 sp|P51028|WNT8A_DANRE Protein Wnt-8a OS=Danio rerio OX=7955 GN=wnt8a PE=2 SV=2//0
CI01000000	12542500	12542765	266	18	0.356822	0.190511	0.16631	106.346	CG	CI01000000_12540875_12544334	exon	--	gnl|BL_ORD_ID|510306 sp|P51028|WNT8A_DANRE Protein Wnt-8a OS=Danio rerio OX=7955 GN=wnt8a PE=2 SV=2//0
CI01000000	12542500	12542765	266	18	0.356822	0.190511	0.16631	106.346	CG	CI01000000_12540875_12544334	intron	--	gnl|BL_ORD_ID|510306 sp|P51028|WNT8A_DANRE Protein Wnt-8a OS=Danio rerio OX=7955 GN=wnt8a PE=2 SV=2//0
CI01000000	12553537	12553851	315	30	0.723079	0.506996	0.216084	193.047	CG	CI01000000_12551720_12556384	intron	--	gnl|BL_ORD_ID|211628 sp|Q13094|LCP2_HUMAN Lymphocyte cytosolic protein 2 OS=Homo sapiens OX=9606 GN=LCP2 PE=1 SV=1//4.94009e-24
CI01000000	12562166	12562378	213	40	0.746848	0.593138	0.15371	234.877	CG	CI01000000_12560027_12561091	promoter	--	-//-
CI01000000	12562166	12562378	213	40	0.746848	0.593138	0.15371	234.877	CG	CI01000000_12561535_12561825	promoter	--	gnl|BL_ORD_ID|450190 sp|B5KM66|SYCE3_MOUSE Synaptonemal complex central element protein 3 OS=Mus musculus OX=10090 GN=Syce3 PE=1 SV=1//9.10489e-12
CI01000000	12562166	12562378	213	40	0.746848	0.593138	0.15371	234.877	CG	CI01000000_12563108_12564521	promoter	--	gnl|BL_ORD_ID|140520 sp|Q7ZYQ0|FXI1E_XENLA Forkhead box protein I1-ema OS=Xenopus laevis OX=8355 GN=foxi1e PE=2 SV=1//2.97639e-101
CI01000000	12594678	12594731	54	14	0.829902	0.689254	0.140649	86.8907	CG	CI01000000_12593396_12609807	exon	--	gnl|BL_ORD_ID|11418 sp|Q4V8Y7|AF1L1_DANRE Actin filament-associated protein 1-like 1 OS=Danio rerio OX=7955 GN=afap1l1 PE=2 SV=1//0
CI01000000	12860946	12861280	335	20	0.369691	0.1484	0.221291	142.044	CG	CI01000000_12860278_12863314	intron	--	gnl|BL_ORD_ID|72790 sp|Q63398|COE1_RAT Transcription factor COE1 OS=Rattus norvegicus OX=10116 GN=Ebf1 PE=1 SV=2//4.35766e-82
CI01000000	12860946	12861280	335	20	0.369691	0.1484	0.221291	142.044	CG	CI01000000_12860278_12863314	exon	--	gnl|BL_ORD_ID|72790 sp|Q63398|COE1_RAT Transcription factor COE1 OS=Rattus norvegicus OX=10116 GN=Ebf1 PE=1 SV=2//4.35766e-82
CI01000000	12895089	12895191	103	13	0.70745	0.457037	0.250413	106.995	CG	CI01000000_12890294_12913383	intron	--	-//-
CI01000000	13219115	13219221	107	17	0.667612	0.490211	0.1774	105.076	CG	CI01000000_13219725_13261575	promoter	--	gnl|BL_ORD_ID|154729 sp|P48167|GLRB_HUMAN Glycine receptor subunit beta OS=Homo sapiens OX=9606 GN=GLRB PE=1 SV=1//0
CI01000000	13632600	13632690	91	12	0.841245	0.632487	0.208758	68.7842	CG	CI01000000_13625996_13633130	intron	--	gnl|BL_ORD_ID|223320 sp|W8DXL4|LRIT3_MOUSE Leucine-rich repeat, immunoglobulin-like domain and transmembrane domain-containing protein 3 OS=Mus musculus OX=10090 GN=Lrit3 PE=1 SV=1//1.49086e-179
CI01000000	13970925	13971014	90	19	0.676977	0.510207	0.166769	111.439	CG	CI01000000_13971301_14008905	utr5	--	gnl|BL_ORD_ID|128810 sp|Q14517|FAT1_HUMAN Protocadherin Fat 1 OS=Homo sapiens OX=9606 GN=FAT1 PE=1 SV=2//0
CI01000000	13970925	13971014	90	19	0.676977	0.510207	0.166769	111.439	CG	CI01000000_13971301_14008905	exon	--	gnl|BL_ORD_ID|128810 sp|Q14517|FAT1_HUMAN Protocadherin Fat 1 OS=Homo sapiens OX=9606 GN=FAT1 PE=1 SV=2//0
CI01000000	13971225	13971416	192	23	0.756648	0.615584	0.141064	118.73	CG	CI01000000_13971301_14008905	utr5	--	gnl|BL_ORD_ID|128810 sp|Q14517|FAT1_HUMAN Protocadherin Fat 1 OS=Homo sapiens OX=9606 GN=FAT1 PE=1 SV=2//0
CI01000000	13971225	13971416	192	23	0.756648	0.615584	0.141064	118.73	CG	CI01000000_13971301_14008905	exon	--	gnl|BL_ORD_ID|128810 sp|Q14517|FAT1_HUMAN Protocadherin Fat 1 OS=Homo sapiens OX=9606 GN=FAT1 PE=1 SV=2//0
CI01000000	13971225	13971416	192	23	0.756648	0.615584	0.141064	118.73	CG	CI01000000_13971301_14008905	intron	--	gnl|BL_ORD_ID|128810 sp|Q14517|FAT1_HUMAN Protocadherin Fat 1 OS=Homo sapiens OX=9606 GN=FAT1 PE=1 SV=2//0
CI01000000	14177239	14177376	138	23	0.735546	0.565139	0.170407	134.52	CG	CI01000000_14178546_14189186	promoter	--	gnl|BL_ORD_ID|296268 sp|Q9PU47|PDLI3_CHICK PDZ and LIM domain protein 3 OS=Gallus gallus OX=9031 GN=PDLIM3 PE=1 SV=1//2.67355e-146
CI01000000	14194082	14194213	132	14	0.442692	0.155785	0.286907	88.5329	CG	CI01000000_14191335_14195457	intron	--	gnl|BL_ORD_ID|56903 sp|Q0P4C5|CD047_DANRE UPF0602 protein C4orf47 homolog OS=Danio rerio OX=7955 GN=zgc:153146 PE=2 SV=1//0
CI01000000	14194082	14194213	132	14	0.442692	0.155785	0.286907	88.5329	CG	CI01000000_14191335_14195457	exon	--	gnl|BL_ORD_ID|56903 sp|Q0P4C5|CD047_DANRE UPF0602 protein C4orf47 homolog OS=Danio rerio OX=7955 GN=zgc:153146 PE=2 SV=1//0
CI01000000	14234261	14234393	133	19	0.931374	0.852166	0.0792079	75.3844	CG	CI01000000_14200000_14436182	exon	--	gnl|BL_ORD_ID|467803 sp|Q9NT68|TEN2_HUMAN Teneurin-2 OS=Homo sapiens OX=9606 GN=TENM2 PE=1 SV=3//5.93498e-64
CI01000000	14234261	14234393	133	19	0.931374	0.852166	0.0792079	75.3844	CG	CI01000000_14200000_14436182	intron	--	gnl|BL_ORD_ID|467803 sp|Q9NT68|TEN2_HUMAN Teneurin-2 OS=Homo sapiens OX=9606 GN=TENM2 PE=1 SV=3//5.93498e-64
CI01000000	15885063	15885584	522	11	0.890677	0.629521	0.261156	71.6439	CG	CI01000000_15875749_15884489	promoter	--	gnl|BL_ORD_ID|112242 sp|Q90YC0|EF1G_CARAU Elongation factor 1-gamma OS=Carassius auratus OX=7957 GN=eef1g PE=2 SV=1//0
CI01000000	16294033	16294240	208	27	0.872406	0.72521	0.147197	152.141	CG	CI01000000_16282545_16293288	exon	--	gnl|BL_ORD_ID|252814 sp|P49285|MTR1A_CHICK Melatonin receptor type 1A OS=Gallus gallus OX=9031 PE=2 SV=1//4.4736e-154
CI01000000	16294033	16294240	208	27	0.872406	0.72521	0.147197	152.141	CG	CI01000000_16282545_16293288	utr3	--	gnl|BL_ORD_ID|252814 sp|P49285|MTR1A_CHICK Melatonin receptor type 1A OS=Gallus gallus OX=9031 PE=2 SV=1//4.4736e-154
CI01000000	16363013	16363134	122	15	0.883913	0.797765	0.0861479	68.9339	CG	CI01000000_16362843_16368520	intron	--	gnl|BL_ORD_ID|442043 sp|O93390|SPRC_COTJA SPARC OS=Coturnix japonica OX=93934 GN=SPARC PE=2 SV=1//4.95069e-148
CI01000000	16898768	16898971	204	23	0.854981	0.763011	0.0919701	92.771	CG	CI01000000_16894331_16900440	intron	--	gnl|BL_ORD_ID|229370 sp|P43243|MATR3_HUMAN Matrin-3 OS=Homo sapiens OX=9606 GN=MATR3 PE=1 SV=2//6.30446e-26
CI01000000	16962631	16962814	184	15	0.906333	0.782283	0.12405	69.9793	CG	CI01000000_16946558_16965306	intron	--	gnl|BL_ORD_ID|314475 sp|Q811R2|PRGC2_RAT Peroxisome proliferator-activated receptor gamma coactivator 1-beta OS=Rattus norvegicus OX=10116 GN=Ppargc1b PE=2 SV=2//3.55521e-13
CI01000000	17773097	17773403	307	28	0.623092	0.415962	0.207129	200.578	CG	CI01000000_17759341_17772818	promoter	--	gnl|BL_ORD_ID|434532 sp|Q8BZT2|SH3R2_MOUSE Putative E3 ubiquitin-protein ligase SH3RF2 OS=Mus musculus OX=10090 GN=Sh3rf2 PE=1 SV=2//9.55303e-79
CI01000000	17960942	17961076	135	19	0.906496	0.667079	0.239417	123.425	CG	CI01000000_17943046_17977294	exon	--	gnl|BL_ORD_ID|248140 sp|O15440|MRP5_HUMAN Multidrug resistance-associated protein 5 OS=Homo sapiens OX=9606 GN=ABCC5 PE=1 SV=2//4.73732e-13
CI01000000	18017024	18017114	91	16	0.824408	0.585119	0.239289	83.0537	CG	CI01000000_18003913_18078426	intron	--	gnl|BL_ORD_ID|118998 sp|Q16206|ENOX2_HUMAN Ecto-NOX disulfide-thiol exchanger 2 OS=Homo sapiens OX=9606 GN=ENOX2 PE=1 SV=2//6.76524e-12
CI01000000	18181671	18182086	416	20	0.841225	0.548897	0.292328	132.144	CG	CI01000000_18165645_18188731	intron	--	-//-
CI01000000	18603452	18603619	168	32	0.893503	0.803945	0.0895576	153.225	CG	CI01000000_18599527_18602359	promoter	--	gnl|BL_ORD_ID|279027 sp|Q6P9U1|NUD22_RAT Nucleoside diphosphate-linked moiety X motif 22 OS=Rattus norvegicus OX=10116 GN=Nudt22 PE=2 SV=1//7.51618e-84
CI01000000	18608762	18608902	141	23	0.78675	0.631943	0.154807	127.065	CG	CI01000000_18605257_18608772	exon	--	gnl|BL_ORD_ID|148142 sp|O77681|GDF9_SHEEP Growth/differentiation factor 9 OS=Ovis aries OX=9940 GN=GDF9 PE=3 SV=2//4.74965e-87
CI01000000	18608762	18608902	141	23	0.78675	0.631943	0.154807	127.065	CG	CI01000000_18605257_18608772	utr5	--	gnl|BL_ORD_ID|148142 sp|O77681|GDF9_SHEEP Growth/differentiation factor 9 OS=Ovis aries OX=9940 GN=GDF9 PE=3 SV=2//4.74965e-87
CI01000000	18870339	18870400	62	11	0.937639	0.730747	0.206892	68.8481	CG	CI01000000_18870576_18879722	promoter	--	gnl|BL_ORD_ID|132028 sp|Q9C0D6|FHDC1_HUMAN FH2 domain-containing protein 1 OS=Homo sapiens OX=9606 GN=FHDC1 PE=1 SV=2//6.33772e-80
CI01000001	234278	234495	218	17	0.895666	0.719743	0.175923	105.353	CG	CI01000001_00231916_00237164	intron	--	gnl|BL_ORD_ID|468895 sp|Q9GLK0|TGM1_CANLF Protein-glutamine gamma-glutamyltransferase K OS=Canis lupus familiaris OX=9615 GN=TGM1 PE=2 SV=1//1.58587e-51
CI01000001	927932	928044	113	15	0.896851	0.816177	0.080674	79.3432	CG	CI01000001_00925612_00928679	intron	--	-//-
CI01000001	1443611	1443793	183	19	0.71084	0.537415	0.173425	144.56	CG	CI01000001_01421483_01453330	exon	--	gnl|BL_ORD_ID|305897 sp|O94827|PKHG5_HUMAN Pleckstrin homology domain-containing family G member 5 OS=Homo sapiens OX=9606 GN=PLEKHG5 PE=1 SV=3//0
CI01000001	1443611	1443793	183	19	0.71084	0.537415	0.173425	144.56	CG	CI01000001_01421483_01453330	intron	--	gnl|BL_ORD_ID|305897 sp|O94827|PKHG5_HUMAN Pleckstrin homology domain-containing family G member 5 OS=Homo sapiens OX=9606 GN=PLEKHG5 PE=1 SV=3//0
CI01000001	1965261	1965354	94	11	0.769208	0.528053	0.241156	71.42	CG	CI01000001_01955349_01972242	intron	--	gnl|BL_ORD_ID|554634 sp|O15060|ZBT39_HUMAN Zinc finger and BTB domain-containing protein 39 OS=Homo sapiens OX=9606 GN=ZBTB39 PE=1 SV=1//1.00181e-39
CI01000001	2059054	2059479	426	54	0.913828	0.787088	0.12674	303.737	CG	CI01000001_02057429_02071506	intron	--	gnl|BL_ORD_ID|217193 sp|Q9ERG0|LIMA1_MOUSE LIM domain and actin-binding protein 1 OS=Mus musculus OX=10090 GN=Lima1 PE=1 SV=3//4.29792e-77
CI01000001	2098743	2098886	144	19	0.822184	0.618708	0.203476	111.289	CG	CI01000001_02090800_02101722	exon	--	gnl|BL_ORD_ID|79180 sp|Q9Y600|CSAD_HUMAN Cysteine sulfinic acid decarboxylase OS=Homo sapiens OX=9606 GN=CSAD PE=1 SV=2//0
CI01000001	2098743	2098886	144	19	0.822184	0.618708	0.203476	111.289	CG	CI01000001_02090800_02101722	intron	--	gnl|BL_ORD_ID|79180 sp|Q9Y600|CSAD_HUMAN Cysteine sulfinic acid decarboxylase OS=Homo sapiens OX=9606 GN=CSAD PE=1 SV=2//0
CI01000001	2126999	2127504	506	58	0.778767	0.527458	0.25131	414.165	CG	CI01000001_02126257_02127537	intron	--	-//-
CI01000001	2126999	2127504	506	58	0.778767	0.527458	0.25131	414.165	CG	CI01000001_02126257_02127537	exon	--	-//-
CI01000001	2181694	2181838	145	27	0.935741	0.849777	0.0859636	141.967	CG	CI01000001_02173311_02179118	promoter	--	-//-
CI01000001	2262248	2262525	278	33	0.41257	0.180882	0.231688	185.169	CG	CI01000001_02258523_02262621	intron	--	gnl|BL_ORD_ID|185163 sp|P28174|HXC3A_DANRE Homeobox protein Hox-C3a OS=Danio rerio OX=7955 GN=hoxc3a PE=2 SV=1//4.99622e-76
CI01000001	2305919	2306374	456	24	0.614885	0.330877	0.284008	225.142	CG	CI01000001_02301569_02304543	promoter	--	gnl|BL_ORD_ID|185184 sp|Q68EH7|HXC8A_DANRE Homeobox protein Hox-C8a OS=Danio rerio OX=7955 GN=hoxc8a PE=2 SV=1//2.56826e-139
CI01000001	2305919	2306374	456	24	0.614885	0.330877	0.284008	225.142	CG	CI01000001_02305032_02310500	intron	--	gnl|BL_ORD_ID|185190 sp|Q9YGS6|HXC9A_DANRE Homeobox protein Hox-C9a OS=Danio rerio OX=7955 GN=hoxc9a PE=2 SV=2//8.88561e-163
CI01000001	2308556	2309193	638	42	0.605597	0.346667	0.25893	335.22	CG	CI01000001_02305032_02310500	intron	--	gnl|BL_ORD_ID|185190 sp|Q9YGS6|HXC9A_DANRE Homeobox protein Hox-C9a OS=Danio rerio OX=7955 GN=hoxc9a PE=2 SV=2//8.88561e-163
CI01000001	2308556	2309193	638	42	0.605597	0.346667	0.25893	335.22	CG	CI01000001_02305032_02310500	exon	--	gnl|BL_ORD_ID|185190 sp|Q9YGS6|HXC9A_DANRE Homeobox protein Hox-C9a OS=Danio rerio OX=7955 GN=hoxc9a PE=2 SV=2//8.88561e-163
CI01000001	2527498	2527643	146	24	0.324944	0.184429	0.140515	157.015	CG	CI01000001_02526729_02544932	intron	--	gnl|BL_ORD_ID|199762 sp|Q9GKY7|JPH2_RABIT Junctophilin-2 OS=Oryctolagus cuniculus OX=9986 GN=JPH2 PE=2 SV=1//1.81434e-161
CI01000001	2572129	2572290	162	22	0.738733	0.571683	0.167051	125.06	CG	CI01000001_02570315_02577096	intron	--	gnl|BL_ORD_ID|308566 sp|Q98917|PMEL_CHICK Melanocyte protein PMEL OS=Gallus gallus OX=9031 GN=PMEL PE=1 SV=3//1.13878e-21
CI01000001	2792385	2792532	148	27	0.926959	0.849412	0.0775468	126.513	CG	CI01000001_02787356_02792545	exon	--	gnl|BL_ORD_ID|207168 sp|Q9EPW2|KLF15_MOUSE Krueppel-like factor 15 OS=Mus musculus OX=10090 GN=Klf15 PE=1 SV=1//1.48575e-81
CI01000001	3075788	3075917	130	23	0.778577	0.63306	0.145517	140.343	CG	CI01000001_03061892_03081206	exon	--	-//-
CI01000001	3075788	3075917	130	23	0.778577	0.63306	0.145517	140.343	CG	CI01000001_03061892_03081206	intron	--	-//-
CI01000001	3145766	3145915	150	18	0.925939	0.761032	0.164907	107.621	CG	CI01000001_03092786_03156426	intron	--	gnl|BL_ORD_ID|308265 sp|Q9UIW2|PLXA1_HUMAN Plexin-A1 OS=Homo sapiens OX=9606 GN=PLXNA1 PE=1 SV=3//0
CI01000001	4488352	4488857	506	64	0.71851	0.472414	0.246096	528.015	CG	CI01000001_04468566_04523431	intron	--	gnl|BL_ORD_ID|104380 sp|Q9UBC3|DNM3B_HUMAN DNA (cytosine-5)-methyltransferase 3B OS=Homo sapiens OX=9606 GN=DNMT3B PE=1 SV=1//0
CI01000001	4711425	4711543	119	13	0.919708	0.71787	0.201838	84.4223	CG	CI01000001_04701645_04713999	intron	--	gnl|BL_ORD_ID|325550 sp|Q13882|PTK6_HUMAN Protein-tyrosine kinase 6 OS=Homo sapiens OX=9606 GN=PTK6 PE=1 SV=1//6.0524e-144
CI01000001	5027478	5027756	279	24	0.732641	0.493544	0.239097	133.696	CG	CI01000001_05017930_05027838	intron	--	gnl|BL_ORD_ID|210971 sp|Q61029|LAP2B_MOUSE Lamina-associated polypeptide 2, isoforms beta/delta/epsilon/gamma OS=Mus musculus OX=10090 GN=Tmpo PE=1 SV=4//2.94374e-10
CI01000001	5027478	5027756	279	24	0.732641	0.493544	0.239097	133.696	CG	CI01000001_05017930_05027838	exon	--	gnl|BL_ORD_ID|210971 sp|Q61029|LAP2B_MOUSE Lamina-associated polypeptide 2, isoforms beta/delta/epsilon/gamma OS=Mus musculus OX=10090 GN=Tmpo PE=1 SV=4//2.94374e-10
CI01000001	5076973	5077348	376	45	0.595667	0.419211	0.176456	357.575	CG	CI01000001_05075984_05079729	intron	--	gnl|BL_ORD_ID|125679 sp|O94988|FA13A_HUMAN Protein FAM13A OS=Homo sapiens OX=9606 GN=FAM13A PE=1 SV=2//9.54771e-26
CI01000001	5401342	5401469	128	12	0.758269	0.305555	0.452714	95.2696	CG	CI01000001_05401665_05402500	promoter	--	gnl|BL_ORD_ID|117672 sp|Q9QYW5|EMP3_RAT Epithelial membrane protein 3 OS=Rattus norvegicus OX=10116 GN=Emp3 PE=2 SV=1//3.91158e-38
CI01000001	5401714	5402835	1122	48	0.801846	0.342985	0.458861	511.937	CG	CI01000001_05401665_05402500	exon	--	gnl|BL_ORD_ID|117672 sp|Q9QYW5|EMP3_RAT Epithelial membrane protein 3 OS=Rattus norvegicus OX=10116 GN=Emp3 PE=2 SV=1//3.91158e-38
CI01000001	5401714	5402835	1122	48	0.801846	0.342985	0.458861	511.937	CG	CI01000001_05401665_05402500	intron	--	gnl|BL_ORD_ID|117672 sp|Q9QYW5|EMP3_RAT Epithelial membrane protein 3 OS=Rattus norvegicus OX=10116 GN=Emp3 PE=2 SV=1//3.91158e-38
CI01000001	5401714	5402835	1122	48	0.801846	0.342985	0.458861	511.937	CG	CI01000001_05401665_05402500	utr3	--	gnl|BL_ORD_ID|117672 sp|Q9QYW5|EMP3_RAT Epithelial membrane protein 3 OS=Rattus norvegicus OX=10116 GN=Emp3 PE=2 SV=1//3.91158e-38
CI01000001	5401714	5402835	1122	48	0.801846	0.342985	0.458861	511.937	CG	CI01000001_05401665_05402500	TES	--	gnl|BL_ORD_ID|117672 sp|Q9QYW5|EMP3_RAT Epithelial membrane protein 3 OS=Rattus norvegicus OX=10116 GN=Emp3 PE=2 SV=1//3.91158e-38
CI01000001	5599956	5600423	468	22	0.89812	0.749357	0.148763	161.062	CG	CI01000001_05599133_05600420	exon	--	gnl|BL_ORD_ID|164595 sp|O73762|GUC1B_LITPI Guanylyl cyclase-activating protein 2 OS=Lithobates pipiens OX=8404 GN=GUCA1B PE=2 SV=3//2.59135e-110
CI01000001	5599956	5600423	468	22	0.89812	0.749357	0.148763	161.062	CG	CI01000001_05599133_05600420	intron	--	gnl|BL_ORD_ID|164595 sp|O73762|GUC1B_LITPI Guanylyl cyclase-activating protein 2 OS=Lithobates pipiens OX=8404 GN=GUCA1B PE=2 SV=3//2.59135e-110
CI01000001	5599956	5600423	468	22	0.89812	0.749357	0.148763	161.062	CG	CI01000001_05599133_05600420	utr5	--	gnl|BL_ORD_ID|164595 sp|O73762|GUC1B_LITPI Guanylyl cyclase-activating protein 2 OS=Lithobates pipiens OX=8404 GN=GUCA1B PE=2 SV=3//2.59135e-110
CI01000001	5936968	5937090	123	19	0.926401	0.822897	0.103503	85.8121	CG	CI01000001_05933655_05938581	intron	--	gnl|BL_ORD_ID|134588 sp|P21333|FLNA_HUMAN Filamin-A OS=Homo sapiens OX=9606 GN=FLNA PE=1 SV=4//2.71861e-52
CI01000001	6124466	6124619	154	21	0.470037	0.254735	0.215302	155.137	CG	CI01000001_06121398_06124748	exon	--	gnl|BL_ORD_ID|476013 sp|P19123|TNNC1_MOUSE Troponin C, slow skeletal and cardiac muscles OS=Mus musculus OX=10090 GN=Tnnc1 PE=1 SV=1//1.35033e-64
CI01000001	6124466	6124619	154	21	0.470037	0.254735	0.215302	155.137	CG	CI01000001_06121398_06124748	intron	--	gnl|BL_ORD_ID|476013 sp|P19123|TNNC1_MOUSE Troponin C, slow skeletal and cardiac muscles OS=Mus musculus OX=10090 GN=Tnnc1 PE=1 SV=1//1.35033e-64
CI01000001	6138897	6139010	114	18	0.316406	0.171038	0.145368	88.6369	CG	CI01000001_06136913_06138676	promoter	--	gnl|BL_ORD_ID|223047 sp|Q28CU0|LRC23_XENTR Leucine-rich repeat-containing protein 23 OS=Xenopus tropicalis OX=8364 GN=lrrc23 PE=2 SV=1//1.95679e-88
CI01000001	6363012	6363121	110	16	0.421871	0.205278	0.216593	92.1679	CG	CI01000001_06363645_06370085	promoter	--	gnl|BL_ORD_ID|11042 sp|Q9H2P0|ADNP_HUMAN Activity-dependent neuroprotector homeobox protein OS=Homo sapiens OX=9606 GN=ADNP PE=1 SV=1//0
CI01000001	6602982	6603188	207	17	0.908551	0.791252	0.117299	79.004	CG	CI01000001_06583486_06641365	intron	--	gnl|BL_ORD_ID|293785 sp|P23759|PAX7_HUMAN Paired box protein Pax-7 OS=Homo sapiens OX=9606 GN=PAX7 PE=1 SV=4//0
CI01000001	6891409	6891590	182	35	0.825493	0.651545	0.173947	232.074	CG	CI01000001_06893068_06917387	promoter	--	gnl|BL_ORD_ID|189719 sp|Q5TF58|IFFO2_HUMAN Intermediate filament family orphan 2 OS=Homo sapiens OX=9606 GN=IFFO2 PE=2 SV=3//4.70097e-48
CI01000001	6928053	6928173	121	21	0.899787	0.787288	0.112498	118.969	CG	CI01000001_06921000_06929478	intron	--	gnl|BL_ORD_ID|486510 sp|Q9Z0R8|TS1R1_RAT Taste receptor type 1 member 1 OS=Rattus norvegicus OX=10116 GN=Tas1r1 PE=2 SV=1//0
CI01000001	6933595	6933646	52	16	0.669458	0.471583	0.197875	74.1465	CG	CI01000001_06932075_06937182	intron	--	gnl|BL_ORD_ID|171492 sp|Q03062|HES5_RAT Transcription factor HES-5 OS=Rattus norvegicus OX=10116 GN=Hes5 PE=2 SV=1//1.74323e-21
CI01000001	7611539	7611683	145	19	0.894067	0.820026	0.0740413	72.3498	CG	CI01000001_07609855_07631058	exon	--	-//-
CI01000001	7611539	7611683	145	19	0.894067	0.820026	0.0740413	72.3498	CG	CI01000001_07609855_07631058	intron	--	-//-
CI01000001	7725002	7725359	358	28	0.844512	0.634882	0.209629	199.32	CG	CI01000001_07678904_07760870	intron	--	gnl|BL_ORD_ID|345887 sp|Q9P2R6|RERE_HUMAN Arginine-glutamic acid dipeptide repeats protein OS=Homo sapiens OX=9606 GN=RERE PE=1 SV=2//1.0289e-138
CI01000001	7737381	7737480	100	13	0.892674	0.814117	0.0785563	70.1092	CG	CI01000001_07678904_07760870	intron	--	gnl|BL_ORD_ID|345887 sp|Q9P2R6|RERE_HUMAN Arginine-glutamic acid dipeptide repeats protein OS=Homo sapiens OX=9606 GN=RERE PE=1 SV=2//1.0289e-138
CI01000001	7779357	7779501	145	25	0.904198	0.833071	0.0711265	105.377	CG	CI01000001_07769921_07796135	intron	--	-//-
CI01000001	7879560	7879657	98	12	0.849242	0.63729	0.211951	117.475	CG	CI01000001_07875805_07905655	intron	--	gnl|BL_ORD_ID|271445 sp|Q9WV70|NOC2L_MOUSE Nucleolar complex protein 2 homolog OS=Mus musculus OX=10090 GN=Noc2l PE=1 SV=2//5.80963e-76
CI01000001	7944038	7944186	149	28	0.921273	0.811614	0.109659	137.007	CG	CI01000001_07935720_07951221	intron	--	gnl|BL_ORD_ID|305928 sp|Q494U1|PKHN1_HUMAN Pleckstrin homology domain-containing family N member 1 OS=Homo sapiens OX=9606 GN=PLEKHN1 PE=1 SV=2//3.36443e-39
CI01000001	7951860	7952119	260	18	0.462619	0.163982	0.298637	136.562	CG	CI01000001_07935720_07951221	exon	--	gnl|BL_ORD_ID|305928 sp|Q494U1|PKHN1_HUMAN Pleckstrin homology domain-containing family N member 1 OS=Homo sapiens OX=9606 GN=PLEKHN1 PE=1 SV=2//3.36443e-39
CI01000001	7951860	7952119	260	18	0.462619	0.163982	0.298637	136.562	CG	CI01000001_07935720_07951221	utr3	--	gnl|BL_ORD_ID|305928 sp|Q494U1|PKHN1_HUMAN Pleckstrin homology domain-containing family N member 1 OS=Homo sapiens OX=9606 GN=PLEKHN1 PE=1 SV=2//3.36443e-39
CI01000001	7951860	7952119	260	18	0.462619	0.163982	0.298637	136.562	CG	CI01000001_07935720_07951221	TES	--	gnl|BL_ORD_ID|305928 sp|Q494U1|PKHN1_HUMAN Pleckstrin homology domain-containing family N member 1 OS=Homo sapiens OX=9606 GN=PLEKHN1 PE=1 SV=2//3.36443e-39
CI01000001	8036550	8036702	153	16	0.740185	0.499391	0.240794	86.8319	CG	CI01000001_08036532_08037745	exon	--	gnl|BL_ORD_ID|171487 sp|Q90VV1|HES4B_XENLA Transcription factor HES-4-B OS=Xenopus laevis OX=8355 GN=hes4-b PE=1 SV=1//1.84845e-131
CI01000001	8321324	8321448	125	21	0.927187	0.852668	0.0745189	88.3792	CG	CI01000001_08271059_08344201	intron	--	gnl|BL_ORD_ID|12179 sp|P25304|AGRIN_RAT Agrin OS=Rattus norvegicus OX=10116 GN=Agrn PE=1 SV=2//1.30869e-25
CI01000001	8537732	8538131	400	21	0.893799	0.651459	0.242341	193.647	CG	CI01000001_08540376_08551579	promoter	--	gnl|BL_ORD_ID|65654 sp|Q9W701|CLCKB_XENLA Chloride channel protein ClC-Kb OS=Xenopus laevis OX=8355 GN=clcnkb PE=1 SV=1//0
CI01000001	8538250	8538432	183	12	0.824321	0.584525	0.239796	78.7377	CG	CI01000001_08540376_08551579	promoter	--	gnl|BL_ORD_ID|65654 sp|Q9W701|CLCKB_XENLA Chloride channel protein ClC-Kb OS=Xenopus laevis OX=8355 GN=clcnkb PE=1 SV=1//0
CI01000001	8596179	8596478	300	27	0.763294	0.533498	0.229797	164.849	CG	CI01000001_08581266_08604666	intron	--	gnl|BL_ORD_ID|120379 sp|P29317|EPHA2_HUMAN Ephrin type-A receptor 2 OS=Homo sapiens OX=9606 GN=EPHA2 PE=1 SV=2//0
CI01000001	8596179	8596478	300	27	0.763294	0.533498	0.229797	164.849	CG	CI01000001_08581266_08604666	exon	--	gnl|BL_ORD_ID|120379 sp|P29317|EPHA2_HUMAN Ephrin type-A receptor 2 OS=Homo sapiens OX=9606 GN=EPHA2 PE=1 SV=2//0
CI01000001	8767211	8767352	142	16	0.884346	0.66113	0.223216	83.6677	CG	CI01000001_08764768_08766941	promoter	--	gnl|BL_ORD_ID|81161 sp|O14595|CTDS2_HUMAN Carboxy-terminal domain RNA polymerase II polypeptide A small phosphatase 2 OS=Homo sapiens OX=9606 GN=CTDSP2 PE=1 SV=2//1.13834e-102
CI01000001	8906302	8906402	101	15	0.889474	0.77522	0.114253	76.3606	CG	CI01000001_08904658_08904945	promoter	--	-//-
CI01000001	8958963	8959179	217	31	0.944601	0.872806	0.0717953	155.568	CG	CI01000001_08950041_08960737	intron	--	gnl|BL_ORD_ID|271803 sp|E1BPN0|NOL9_BOVIN Polynucleotide 5&apos;-hydroxyl-kinase NOL9 OS=Bos taurus OX=9913 GN=NOL9 PE=3 SV=1//2.62263e-36
CI01000001	9100617	9100835	219	27	0.90739	0.755357	0.152034	170.269	CG	CI01000001_09059083_09101251	intron	--	gnl|BL_ORD_ID|510131 sp|Q80XP9|WNK3_MOUSE Serine/threonine-protein kinase WNK3 OS=Mus musculus OX=10090 GN=Wnk3 PE=1 SV=3//5.74133e-10
CI01000001	9373044	9373126	83	15	0.935513	0.825291	0.110222	68.4299	CG	CI01000001_09374272_09375120	utr3	--	gnl|BL_ORD_ID|132676 sp|Q52KL1|FITM2_DANRE Fat storage-inducing transmembrane protein 2 OS=Danio rerio OX=7955 GN=fitm2 PE=2 SV=1//4.95302e-114
CI01000001	9373044	9373126	83	15	0.935513	0.825291	0.110222	68.4299	CG	CI01000001_09374272_09375120	exon	--	gnl|BL_ORD_ID|132676 sp|Q52KL1|FITM2_DANRE Fat storage-inducing transmembrane protein 2 OS=Danio rerio OX=7955 GN=fitm2 PE=2 SV=1//4.95302e-114
CI01000001	9498886	9499020	135	16	0.65137	0.481897	0.169473	73.2612	CG	CI01000001_09491225_09507444	intron	--	gnl|BL_ORD_ID|125564 sp|Q91309|F26_LITCT 6-phosphofructo-2-kinase/fructose-2,6-bisphosphatase OS=Lithobates catesbeiana OX=8400 PE=2 SV=1//0
CI01000001	9509262	9509382	121	8	0.523505	0.0803553	0.44315	71.449	CG	CI01000001_09509892_09522047	promoter	--	gnl|BL_ORD_ID|198813 sp|Q6UXX5|ITIH6_HUMAN Inter-alpha-trypsin inhibitor heavy chain H6 OS=Homo sapiens OX=9606 GN=ITIH6 PE=1 SV=1//7.3036e-42
CI01000001	9557081	9557936	856	28	0.781676	0.286032	0.495644	348.185	CG	CI01000001_09554847_09556502	promoter	--	gnl|BL_ORD_ID|287334 sp|Q2HRD4|ORF4_HHV8P Complement control protein OS=Human herpesvirus 8 type P (isolate GK18) OX=868565 GN=ORF4 PE=3 SV=1//1.52197e-13
CI01000001	9972008	9972199	192	26	0.886078	0.722714	0.163364	151.433	CG	CI01000001_09964646_09973298	exon	--	gnl|BL_ORD_ID|142814 sp|Q8C7U7|GALT6_MOUSE Polypeptide N-acetylgalactosaminyltransferase 6 OS=Mus musculus OX=10090 GN=Galnt6 PE=2 SV=1//0
CI01000001	9972008	9972199	192	26	0.886078	0.722714	0.163364	151.433	CG	CI01000001_09964646_09973298	intron	--	gnl|BL_ORD_ID|142814 sp|Q8C7U7|GALT6_MOUSE Polypeptide N-acetylgalactosaminyltransferase 6 OS=Mus musculus OX=10090 GN=Galnt6 PE=2 SV=1//0
CI01000001	10328053	10328139	87	21	0.855692	0.776277	0.0794159	80.7073	CG	CI01000001_10328133_10329110	utr5	--	gnl|BL_ORD_ID|207372 sp|P26262|KLKB1_MOUSE Plasma kallikrein OS=Mus musculus OX=10090 GN=Klkb1 PE=1 SV=2//8.95881e-27
CI01000001	10328053	10328139	87	21	0.855692	0.776277	0.0794159	80.7073	CG	CI01000001_10328133_10329110	exon	--	gnl|BL_ORD_ID|207372 sp|P26262|KLKB1_MOUSE Plasma kallikrein OS=Mus musculus OX=10090 GN=Klkb1 PE=1 SV=2//8.95881e-27
CI01000001	10519077	10519407	331	28	0.713206	0.453202	0.260003	183.652	CG	CI01000001_10513629_10520878	intron	--	gnl|BL_ORD_ID|510109 sp|Q801F7|WN10B_DANRE Protein Wnt-10b OS=Danio rerio OX=7955 GN=wnt10b PE=2 SV=1//0
CI01000001	10617363	10617459	97	17	0.957378	0.894629	0.0627486	73.2789	CG	CI01000001_10604980_10633286	intron	--	gnl|BL_ORD_ID|207516 sp|O14686|KMT2D_HUMAN Histone-lysine N-methyltransferase 2D OS=Homo sapiens OX=9606 GN=KMT2D PE=1 SV=2//1.93144e-08
CI01000001	10643782	10643946	165	14	0.624003	0.388658	0.235345	81.1018	CG	CI01000001_10638148_10656332	intron	--	gnl|BL_ORD_ID|9390 sp|Q61271|ACV1B_MOUSE Activin receptor type-1B OS=Mus musculus OX=10090 GN=Acvr1b PE=1 SV=1//0
CI01000001	11954709	11954857	149	14	0.453182	0.143364	0.309818	123.584	CG	CI01000001_11953793_11954834	exon	--	gnl|BL_ORD_ID|137074 sp|Q6VFT6|FOXL2_PIG Forkhead box protein L2 OS=Sus scrofa OX=9823 GN=FOXL2 PE=3 SV=1//4.05024e-42
CI01000001	11954709	11954857	149	14	0.453182	0.143364	0.309818	123.584	CG	CI01000001_11953793_11954834	utr5	--	gnl|BL_ORD_ID|137074 sp|Q6VFT6|FOXL2_PIG Forkhead box protein L2 OS=Sus scrofa OX=9823 GN=FOXL2 PE=3 SV=1//4.05024e-42
CI01000001	12585562	12585677	116	23	0.923606	0.855764	0.0678424	108.748	CG	CI01000001_12580225_12599311	intron	--	gnl|BL_ORD_ID|511510 sp|Q5GH72|XKR7_HUMAN XK-related protein 7 OS=Homo sapiens OX=9606 GN=XKR7 PE=2 SV=1//0
CI01000001	12585728	12585810	83	15	0.925764	0.829079	0.0966848	92.0635	CG	CI01000001_12580225_12599311	intron	--	gnl|BL_ORD_ID|511510 sp|Q5GH72|XKR7_HUMAN XK-related protein 7 OS=Homo sapiens OX=9606 GN=XKR7 PE=2 SV=1//0
CI01000001	12632586	12632728	143	13	0.871063	0.617724	0.253338	74.4256	CG	CI01000001_12633655_12648702	promoter	--	gnl|BL_ORD_ID|439219 sp|E1U8D0|SOGA1_MOUSE Protein SOGA1 OS=Mus musculus OX=10090 GN=Soga1 PE=1 SV=3//1.16606e-21
CI01000001	12832059	12832172	114	21	0.949566	0.857666	0.0918994	108.595	CG	CI01000001_12825387_12869026	intron	--	gnl|BL_ORD_ID|46785 sp|A2AHJ4|BRWD3_MOUSE Bromodomain and WD repeat-containing protein 3 OS=Mus musculus OX=10090 GN=Brwd3 PE=1 SV=1//0
CI01000001	12861327	12861520	194	10	0.673194	0.388887	0.284307	89.2697	CG	CI01000001_12825387_12869026	intron	--	gnl|BL_ORD_ID|46785 sp|A2AHJ4|BRWD3_MOUSE Bromodomain and WD repeat-containing protein 3 OS=Mus musculus OX=10090 GN=Brwd3 PE=1 SV=1//0
CI01000001	13043643	13044070	428	25	0.717196	0.354692	0.362504	183.876	CG	CI01000001_13040251_13043667	exon	--	gnl|BL_ORD_ID|434257 sp|Q7ZTW4|SGK1_DANRE Serine/threonine-protein kinase Sgk1 OS=Danio rerio OX=7955 GN=sgk1 PE=2 SV=1//0
CI01000001	13043643	13044070	428	25	0.717196	0.354692	0.362504	183.876	CG	CI01000001_13040251_13043667	utr5	--	gnl|BL_ORD_ID|434257 sp|Q7ZTW4|SGK1_DANRE Serine/threonine-protein kinase Sgk1 OS=Danio rerio OX=7955 GN=sgk1 PE=2 SV=1//0
CI01000001	13043643	13044070	428	25	0.717196	0.354692	0.362504	183.876	CG	CI01000001_13040251_13043667	TSS	--	gnl|BL_ORD_ID|434257 sp|Q7ZTW4|SGK1_DANRE Serine/threonine-protein kinase Sgk1 OS=Danio rerio OX=7955 GN=sgk1 PE=2 SV=1//0
CI01000001	13043643	13044070	428	25	0.717196	0.354692	0.362504	183.876	CG	CI01000001_13040251_13043667	promoter	--	gnl|BL_ORD_ID|434257 sp|Q7ZTW4|SGK1_DANRE Serine/threonine-protein kinase Sgk1 OS=Danio rerio OX=7955 GN=sgk1 PE=2 SV=1//0
CI01000001	13044712	13045326	615	48	0.734876	0.484037	0.250839	385.182	CG	CI01000001_13040251_13043667	promoter	--	gnl|BL_ORD_ID|434257 sp|Q7ZTW4|SGK1_DANRE Serine/threonine-protein kinase Sgk1 OS=Danio rerio OX=7955 GN=sgk1 PE=2 SV=1//0
CI01000001	13235586	13236050	465	16	0.718419	0.283514	0.434904	175.679	CG	CI01000001_13235608_13240350	promoter	--	-//-
CI01000001	13235586	13236050	465	16	0.718419	0.283514	0.434904	175.679	CG	CI01000001_13235608_13240350	TSS	--	-//-
CI01000001	13235586	13236050	465	16	0.718419	0.283514	0.434904	175.679	CG	CI01000001_13235608_13240350	exon	--	-//-
CI01000001	13235586	13236050	465	16	0.718419	0.283514	0.434904	175.679	CG	CI01000001_13235608_13240350	intron	--	-//-
CI01000001	13296175	13296271	97	15	0.881566	0.74881	0.132757	70.9098	CG	CI01000001_13297434_13300865	promoter	--	gnl|BL_ORD_ID|477472 sp|Q86SZ2|TPC6B_HUMAN Trafficking protein particle complex subunit 6B OS=Homo sapiens OX=9606 GN=TRAPPC6B PE=1 SV=1//5.98018e-91
CI01000001	13386929	13387068	140	27	0.588218	0.473896	0.114323	118.786	CG	CI01000001_13378656_13384362	promoter	--	-//-
CI01000002	7411	7501	91	13	0.811274	0.720948	0.0903259	83.71	CG	CI01000002_00002282_00006722	promoter	--	gnl|BL_ORD_ID|217251 sp|P08548|LIN1_NYCCO LINE-1 reverse transcriptase homolog OS=Nycticebus coucang OX=9470 PE=3 SV=1//3.71094e-56
CI01000002	393152	393306	155	17	0.841226	0.731946	0.10928	75.942	CG	CI01000002_00393668_00397646	utr3	--	-//-
CI01000002	393152	393306	155	17	0.841226	0.731946	0.10928	75.942	CG	CI01000002_00393668_00397646	exon	--	-//-
CI01000002	576180	576889	710	58	0.831925	0.384703	0.447222	687.165	CG	CI01000002_00516316_00659922	intron	--	gnl|BL_ORD_ID|263867 sp|Q8NEY1|NAV1_HUMAN Neuron navigator 1 OS=Homo sapiens OX=9606 GN=NAV1 PE=1 SV=2//0
CI01000002	1137131	1137502	372	27	0.316172	0.0348295	0.281342	145.235	CG	CI01000002_01132957_01135226	promoter	--	gnl|BL_ORD_ID|541630 sp|P96576|YDAC_BACSU Uncharacterized methyltransferase YdaC OS=Bacillus subtilis (strain 168) OX=224308 GN=ydaC PE=3 SV=1//3.42977e-10
CI01000002	1152964	1153159	196	12	0.732125	0.410729	0.321396	96.1748	CG	CI01000002_01154239_01172018	promoter	--	gnl|BL_ORD_ID|122787 sp|Q9Y603|ETV7_HUMAN Transcription factor ETV7 OS=Homo sapiens OX=9606 GN=ETV7 PE=1 SV=1//1.21878e-81
CI01000002	1165383	1165516	134	15	0.915973	0.772967	0.143006	80.5331	CG	CI01000002_01154239_01172018	intron	--	gnl|BL_ORD_ID|122787 sp|Q9Y603|ETV7_HUMAN Transcription factor ETV7 OS=Homo sapiens OX=9606 GN=ETV7 PE=1 SV=1//1.21878e-81
CI01000003	265299	265467	169	40	0.895092	0.804704	0.0903883	200.274	CG	CI01000003_00228735_00265553	exon	--	gnl|BL_ORD_ID|226417 sp|Q8IYB1|M21D2_HUMAN Protein MB21D2 OS=Homo sapiens OX=9606 GN=MB21D2 PE=1 SV=3//0
CI01000003	266288	266577	290	44	0.752005	0.641981	0.110024	208.263	CG	CI01000003_00228735_00265553	promoter	--	gnl|BL_ORD_ID|226417 sp|Q8IYB1|M21D2_HUMAN Protein MB21D2 OS=Homo sapiens OX=9606 GN=MB21D2 PE=1 SV=3//0
CI01000003	265299	265467	169	40	0.895092	0.804704	0.0903883	200.274	CG	CI01000003_00266342_00275005	promoter	--	gnl|BL_ORD_ID|293478 sp|Q58EK4|PARL_DANRE Presenilins-associated rhomboid-like protein, mitochondrial OS=Danio rerio OX=7955 GN=parl PE=2 SV=1//4.5075e-153
CI01000003	266288	266577	290	44	0.752005	0.641981	0.110024	208.263	CG	CI01000003_00266342_00275005	promoter	--	gnl|BL_ORD_ID|293478 sp|Q58EK4|PARL_DANRE Presenilins-associated rhomboid-like protein, mitochondrial OS=Danio rerio OX=7955 GN=parl PE=2 SV=1//4.5075e-153
CI01000003	266288	266577	290	44	0.752005	0.641981	0.110024	208.263	CG	CI01000003_00266342_00275005	TSS	--	gnl|BL_ORD_ID|293478 sp|Q58EK4|PARL_DANRE Presenilins-associated rhomboid-like protein, mitochondrial OS=Danio rerio OX=7955 GN=parl PE=2 SV=1//4.5075e-153
CI01000003	266288	266577	290	44	0.752005	0.641981	0.110024	208.263	CG	CI01000003_00266342_00275005	exon	--	gnl|BL_ORD_ID|293478 sp|Q58EK4|PARL_DANRE Presenilins-associated rhomboid-like protein, mitochondrial OS=Danio rerio OX=7955 GN=parl PE=2 SV=1//4.5075e-153
CI01000003	266288	266577	290	44	0.752005	0.641981	0.110024	208.263	CG	CI01000003_00266342_00275005	intron	--	gnl|BL_ORD_ID|293478 sp|Q58EK4|PARL_DANRE Presenilins-associated rhomboid-like protein, mitochondrial OS=Danio rerio OX=7955 GN=parl PE=2 SV=1//4.5075e-153
CI01000003	720644	720761	118	15	0.234466	0.120111	0.114355	77.4223	CG	CI01000003_00719773_00720087	promoter	--	gnl|BL_ORD_ID|264466 sp|Q69YL0|NCAS2_HUMAN Uncharacterized protein NCBP2-AS2 OS=Homo sapiens OX=9606 GN=NCBP2-AS2 PE=1 SV=1//1.61937e-13
CI01000003	833296	833376	81	11	0.808763	0.640844	0.167919	93.6756	CG	CI01000003_00806620_00830978	promoter	--	-//-
CI01000003	1213393	1213591	199	48	0.958306	0.875628	0.0826781	277.58	CG	CI01000003_01200556_01220189	intron	--	gnl|BL_ORD_ID|508844 sp|Q924H7|WAC_MOUSE WW domain-containing adapter protein with coiled-coil OS=Mus musculus OX=10090 GN=Wac PE=1 SV=2//6.08466e-15
CI01000003	1375409	1375933	525	44	0.653097	0.409931	0.243165	284.495	CG	CI01000003_01368353_01374263	promoter	--	gnl|BL_ORD_ID|548646 sp|Q96TA2|YMEL1_HUMAN ATP-dependent zinc metalloprotease YME1L1 OS=Homo sapiens OX=9606 GN=YME1L1 PE=1 SV=2//7.12681e-79
CI01000003	1386567	1386660	94	14	0.862373	0.684989	0.177384	68.4415	CG	CI01000003_01382733_01410162	exon	--	gnl|BL_ORD_ID|239069 sp|Q804S5|MIB1_DANRE E3 ubiquitin-protein ligase mib1 OS=Danio rerio OX=7955 GN=mib1 PE=1 SV=1//7.53893e-10
CI01000003	1490389	1490496	108	16	0.486728	0.330423	0.156305	85.9218	CG	CI01000003_01489211_01493471	intron	--	gnl|BL_ORD_ID|143192 sp|Q91678|GAT6A_XENLA GATA-binding factor 6-A OS=Xenopus laevis OX=8355 GN=gata6-a PE=2 SV=1//2.00986e-137
CI01000003	1848895	1848946	52	13	0.255092	0.0839945	0.171098	76.8156	CG	CI01000003_01836259_01849326	intron	--	gnl|BL_ORD_ID|13499 sp|Q6NYL5|ALAT2_DANRE Alanine aminotransferase 2-like OS=Danio rerio OX=7955 GN=gpt2l PE=2 SV=2//0
CI01000003	1887730	1887878	149	23	0.88436	0.811616	0.0727442	101.373	CG	CI01000003_01870680_01887249	promoter	--	gnl|BL_ORD_ID|121515 sp|Q5XI56|ERIP6_RAT Glutamate-rich protein 6 OS=Rattus norvegicus OX=10116 GN=Erich6 PE=2 SV=1//1.13211e-40
CI01000003	1887730	1887878	149	23	0.88436	0.811616	0.0727442	101.373	CG	CI01000003_01889537_01891879	promoter	--	-//-
CI01000003	1923576	1923721	146	31	0.959326	0.889913	0.0694133	134.509	CG	CI01000003_01921110_01928830	intron	--	gnl|BL_ORD_ID|489794 sp|H9D1R1|TXD12_EPICO Thioredoxin domain-containing protein 12 OS=Epinephelus coioides OX=94232 GN=Txndc12 PE=1 SV=1//9.3461e-92
CI01000004	541433	541658	226	10	0.763333	0.0977981	0.665535	156.749	CG	CI01000004_00544278_00547753	promoter	--	gnl|BL_ORD_ID|207196 sp|Q01713|KLF9_RAT Krueppel-like factor 9 OS=Rattus norvegicus OX=10116 GN=Klf9 PE=2 SV=1//4.59377e-48
CI01000004	1234284	1234394	111	15	0.366957	0.163467	0.203491	79.5559	CG	CI01000004_01230991_01235864	intron	--	gnl|BL_ORD_ID|556677 sp|P79762|ZP3_CHICK Zona pellucida sperm-binding protein 3 OS=Gallus gallus OX=9031 GN=ZP3 PE=1 SV=4//3.77178e-53
CI01000004	1234284	1234394	111	15	0.366957	0.163467	0.203491	79.5559	CG	CI01000004_01237895_01247463	promoter	--	gnl|BL_ORD_ID|342480 sp|Q6AYJ4|REC8_RAT Meiotic recombination protein REC8 homolog OS=Rattus norvegicus OX=10116 GN=Rec8 PE=1 SV=1//9.8937e-48
CI01000004	1304834	1304993	160	32	0.807008	0.690973	0.116034	189.491	CG	CI01000004_01305065_01310559	promoter	--	gnl|BL_ORD_ID|178872 sp|D3ZWE7|HORM1_RAT HORMA domain-containing protein 1 OS=Rattus norvegicus OX=10116 GN=Hormad1 PE=1 SV=1//1.54267e-81
CI01000004	1393788	1394081	294	16	0.733899	0.556487	0.177411	87.7223	CG	CI01000004_01394018_01397517	TES	--	gnl|BL_ORD_ID|474672 sp|Q8CHQ6|TM125_MOUSE Transmembrane protein 125 OS=Mus musculus OX=10090 GN=Tmem125 PE=2 SV=1//6.28807e-14
CI01000004	1393788	1394081	294	16	0.733899	0.556487	0.177411	87.7223	CG	CI01000004_01394018_01397517	utr3	--	gnl|BL_ORD_ID|474672 sp|Q8CHQ6|TM125_MOUSE Transmembrane protein 125 OS=Mus musculus OX=10090 GN=Tmem125 PE=2 SV=1//6.28807e-14
CI01000004	1393788	1394081	294	16	0.733899	0.556487	0.177411	87.7223	CG	CI01000004_01394018_01397517	exon	--	gnl|BL_ORD_ID|474672 sp|Q8CHQ6|TM125_MOUSE Transmembrane protein 125 OS=Mus musculus OX=10090 GN=Tmem125 PE=2 SV=1//6.28807e-14
CI01000004	1442969	1443054	86	17	0.888632	0.752437	0.136194	88.6796	CG	CI01000004_01440447_01443088	exon	--	gnl|BL_ORD_ID|100677 sp|Q96MA1|DMRTB_HUMAN Doublesex- and mab-3-related transcription factor B1 OS=Homo sapiens OX=9606 GN=DMRTB1 PE=1 SV=1//1.86065e-17
CI01000004	1749141	1749362	222	27	0.749018	0.55588	0.193138	177.433	CG	CI01000004_01750322_01754593	promoter	--	gnl|BL_ORD_ID|466432 sp|Q66IC8|TC1D1_DANRE Tctex1 domain-containing protein 1 OS=Danio rerio OX=7955 GN=tctex1d1 PE=2 SV=1//2.02828e-87
CI01000004	1754079	1755224	1146	51	0.721625	0.234159	0.487466	540.259	CG	CI01000004_01750322_01754593	exon	--	gnl|BL_ORD_ID|466432 sp|Q66IC8|TC1D1_DANRE Tctex1 domain-containing protein 1 OS=Danio rerio OX=7955 GN=tctex1d1 PE=2 SV=1//2.02828e-87
CI01000004	1754079	1755224	1146	51	0.721625	0.234159	0.487466	540.259	CG	CI01000004_01750322_01754593	intron	--	gnl|BL_ORD_ID|466432 sp|Q66IC8|TC1D1_DANRE Tctex1 domain-containing protein 1 OS=Danio rerio OX=7955 GN=tctex1d1 PE=2 SV=1//2.02828e-87
CI01000004	1754079	1755224	1146	51	0.721625	0.234159	0.487466	540.259	CG	CI01000004_01750322_01754593	utr3	--	gnl|BL_ORD_ID|466432 sp|Q66IC8|TC1D1_DANRE Tctex1 domain-containing protein 1 OS=Danio rerio OX=7955 GN=tctex1d1 PE=2 SV=1//2.02828e-87
CI01000004	1754079	1755224	1146	51	0.721625	0.234159	0.487466	540.259	CG	CI01000004_01757017_01757201	promoter	--	-//-
CI01000004	1963286	1963735	450	25	0.639228	0.252555	0.386673	293.788	CG	CI01000004_01961480_01979407	intron	--	gnl|BL_ORD_ID|108894 sp|B1WAP7|DVL3_XENTR Segment polarity protein dishevelled homolog DVL-3 OS=Xenopus tropicalis OX=8364 GN=dvl3 PE=2 SV=1//0
CI01000004	2206830	2206965	136	11	0.436714	0.1514	0.285314	72.7045	CG	CI01000004_02198207_02227474	intron	--	gnl|BL_ORD_ID|3537 sp|Q91WG5|AAKG2_MOUSE 5&apos;-AMP-activated protein kinase subunit gamma-2 OS=Mus musculus OX=10090 GN=Prkag2 PE=1 SV=2//0
CI01000004	2907287	2907520	234	22	0.824187	0.604665	0.219522	136.16	CG	CI01000004_02906581_02908320	intron	--	gnl|BL_ORD_ID|193161 sp|Q2YDR3|IMPA3_DANRE Inositol monophosphatase 3 OS=Danio rerio OX=7955 GN=impad1 PE=2 SV=1//9.66501e-102
CI01000004	3065057	3065121	65	17	0.781756	0.615571	0.166184	97.5367	CG	CI01000004_03051206_03066124	intron	--	gnl|BL_ORD_ID|81302 sp|A5PMW0|CTL5A_DANRE Choline transporter-like protein 5-A (Fragment) OS=Danio rerio OX=7955 GN=slc44a5a PE=3 SV=1//3.77155e-43
CI01000004	3238526	3238795	270	17	0.817534	0.627248	0.190285	93.5749	CG	CI01000004_03238528_03240932	utr3	--	gnl|BL_ORD_ID|148864 sp|Q5DWN0|GFI1_CANLF Zinc finger protein Gfi-1 OS=Canis lupus familiaris OX=9615 GN=GFI1 PE=2 SV=1//3.47594e-126
CI01000004	3238526	3238795	270	17	0.817534	0.627248	0.190285	93.5749	CG	CI01000004_03238528_03240932	exon	--	gnl|BL_ORD_ID|148864 sp|Q5DWN0|GFI1_CANLF Zinc finger protein Gfi-1 OS=Canis lupus familiaris OX=9615 GN=GFI1 PE=2 SV=1//3.47594e-126
CI01000004	3238526	3238795	270	17	0.817534	0.627248	0.190285	93.5749	CG	CI01000004_03238528_03240932	intron	--	gnl|BL_ORD_ID|148864 sp|Q5DWN0|GFI1_CANLF Zinc finger protein Gfi-1 OS=Canis lupus familiaris OX=9615 GN=GFI1 PE=2 SV=1//3.47594e-126
CI01000004	3241075	3241622	548	35	0.809477	0.533449	0.276028	244.269	CG	CI01000004_03238528_03240932	exon	--	gnl|BL_ORD_ID|148864 sp|Q5DWN0|GFI1_CANLF Zinc finger protein Gfi-1 OS=Canis lupus familiaris OX=9615 GN=GFI1 PE=2 SV=1//3.47594e-126
CI01000004	3241075	3241622	548	35	0.809477	0.533449	0.276028	244.269	CG	CI01000004_03238528_03240932	utr5	--	gnl|BL_ORD_ID|148864 sp|Q5DWN0|GFI1_CANLF Zinc finger protein Gfi-1 OS=Canis lupus familiaris OX=9615 GN=GFI1 PE=2 SV=1//3.47594e-126
CI01000004	3241075	3241622	548	35	0.809477	0.533449	0.276028	244.269	CG	CI01000004_03238528_03240932	TSS	--	gnl|BL_ORD_ID|148864 sp|Q5DWN0|GFI1_CANLF Zinc finger protein Gfi-1 OS=Canis lupus familiaris OX=9615 GN=GFI1 PE=2 SV=1//3.47594e-126
CI01000004	3241075	3241622	548	35	0.809477	0.533449	0.276028	244.269	CG	CI01000004_03238528_03240932	promoter	--	gnl|BL_ORD_ID|148864 sp|Q5DWN0|GFI1_CANLF Zinc finger protein Gfi-1 OS=Canis lupus familiaris OX=9615 GN=GFI1 PE=2 SV=1//3.47594e-126
CI01000004	4379206	4379320	115	14	0.629851	0.466719	0.163132	68.9381	CG	CI01000004_04375211_04379590	intron	--	-//-
CI01000004	4622112	4622207	96	13	0.911157	0.824757	0.0863995	75.0527	CG	CI01000004_04615072_04627283	intron	--	gnl|BL_ORD_ID|493733 sp|Q5REY7|UBXN7_PONAB UBX domain-containing protein 7 OS=Pongo abelii OX=9601 GN=UBXN7 PE=2 SV=2//0
CI01000004	4691909	4692079	171	25	0.344029	0.203134	0.140895	116.261	CG	CI01000004_04690908_04706755	intron	--	gnl|BL_ORD_ID|30824 sp|P21188|AT1B3_XENLA Sodium/potassium-transporting ATPase subunit beta-3 OS=Xenopus laevis OX=8355 GN=atp1b3 PE=2 SV=1//2.21052e-100
CI01000004	4691909	4692079	171	25	0.344029	0.203134	0.140895	116.261	CG	CI01000004_04690908_04706755	exon	--	gnl|BL_ORD_ID|30824 sp|P21188|AT1B3_XENLA Sodium/potassium-transporting ATPase subunit beta-3 OS=Xenopus laevis OX=8355 GN=atp1b3 PE=2 SV=1//2.21052e-100
CI01000004	4879600	4880123	524	31	0.829595	0.59513	0.234465	175.013	CG	CI01000004_04798717_04889650	intron	--	gnl|BL_ORD_ID|23072 sp|Q9NR80|ARHG4_HUMAN Rho guanine nucleotide exchange factor 4 OS=Homo sapiens OX=9606 GN=ARHGEF4 PE=1 SV=3//0
CI01000004	5090536	5090637	102	35	0.863323	0.771147	0.0921765	169.866	CG	CI01000004_05073667_05096493	intron	--	-//-
CI01000004	5240846	5241381	536	35	0.780891	0.665444	0.115448	146.119	CG	CI01000004_05238552_05246750	intron	--	gnl|BL_ORD_ID|467584 sp|Q9NZ01|TECR_HUMAN Very-long-chain enoyl-CoA reductase OS=Homo sapiens OX=9606 GN=TECR PE=1 SV=1//2.24471e-132
CI01000004	5322980	5323367	388	21	0.728422	0.475796	0.252626	139.145	CG	CI01000004_05318592_05325105	intron	--	gnl|BL_ORD_ID|349197 sp|Q6PCS4|RHG29_DANRE Rho GTPase-activating protein 29 OS=Danio rerio OX=7955 GN=arhgap29 PE=2 SV=1//1.67424e-19
CI01000004	5855157	5855290	134	16	0.851096	0.707426	0.14367	80.7782	CG	CI01000004_05843593_05862033	intron	--	gnl|BL_ORD_ID|31952 sp|Q86TH1|ATL2_HUMAN ADAMTS-like protein 2 OS=Homo sapiens OX=9606 GN=ADAMTSL2 PE=1 SV=1//1.46442e-10
CI01000004	6157065	6157182	118	12	0.623071	0.322843	0.300228	83.3838	CG	CI01000004_06156517_06161977	intron	--	gnl|BL_ORD_ID|317598 sp|P63014|PRRX1_RAT Paired mesoderm homeobox protein 1 OS=Rattus norvegicus OX=10116 GN=Prrx1 PE=1 SV=1//8.5873e-135
CI01000004	6157816	6157996	181	20	0.606765	0.340499	0.266266	167.533	CG	CI01000004_06156517_06161977	intron	--	gnl|BL_ORD_ID|317598 sp|P63014|PRRX1_RAT Paired mesoderm homeobox protein 1 OS=Rattus norvegicus OX=10116 GN=Prrx1 PE=1 SV=1//8.5873e-135
CI01000004	6334225	6334334	110	11	0.770275	0.583057	0.187218	67.9348	CG	CI01000004_06325293_06337484	intron	--	gnl|BL_ORD_ID|12964 sp|O43918|AIRE_HUMAN Autoimmune regulator OS=Homo sapiens OX=9606 GN=AIRE PE=1 SV=1//8.81202e-60
CI01000004	6414904	6415493	590	37	0.652756	0.410698	0.242058	219.018	CG	CI01000004_06406371_06415282	intron	--	gnl|BL_ORD_ID|129698 sp|Q9GKV7|FBX15_MACFA F-box only protein 15 OS=Macaca fascicularis OX=9541 GN=FBXO15 PE=2 SV=1//1.87609e-14
CI01000004	6414904	6415493	590	37	0.652756	0.410698	0.242058	219.018	CG	CI01000004_06406371_06415282	exon	--	gnl|BL_ORD_ID|129698 sp|Q9GKV7|FBX15_MACFA F-box only protein 15 OS=Macaca fascicularis OX=9541 GN=FBXO15 PE=2 SV=1//1.87609e-14
CI01000004	6414904	6415493	590	37	0.652756	0.410698	0.242058	219.018	CG	CI01000004_06406371_06415282	utr5	--	gnl|BL_ORD_ID|129698 sp|Q9GKV7|FBX15_MACFA F-box only protein 15 OS=Macaca fascicularis OX=9541 GN=FBXO15 PE=2 SV=1//1.87609e-14
CI01000004	6414904	6415493	590	37	0.652756	0.410698	0.242058	219.018	CG	CI01000004_06416971_06417931	promoter	--	gnl|BL_ORD_ID|469483 sp|Q6P3Z3|THAP4_MOUSE THAP domain-containing protein 4 OS=Mus musculus OX=10090 GN=Thap4 PE=1 SV=1//6.05984e-67
CI01000004	6461553	6461657	105	19	0.84133	0.718547	0.122783	92.7297	CG	CI01000004_06463149_06463918	promoter	--	gnl|BL_ORD_ID|439648 sp|Q32PP9|SOX14_DANRE Transcription factor Sox-14 OS=Danio rerio OX=7955 GN=sox14 PE=2 SV=1//5.31309e-55
CI01000004	6548950	6549147	198	10	0.818332	0.31339	0.504942	82.7124	CG	CI01000004_06547877_06549227	intron	--	gnl|BL_ORD_ID|219223 sp|P61969|LMO4_MOUSE LIM domain transcription factor LMO4 OS=Mus musculus OX=10090 GN=Lmo4 PE=1 SV=1//5.97455e-74
CI01000004	6548950	6549147	198	10	0.818332	0.31339	0.504942	82.7124	CG	CI01000004_06547877_06549227	exon	--	gnl|BL_ORD_ID|219223 sp|P61969|LMO4_MOUSE LIM domain transcription factor LMO4 OS=Mus musculus OX=10090 GN=Lmo4 PE=1 SV=1//5.97455e-74
CI01000004	7158556	7158690	135	14	0.477444	0.228598	0.248846	123.517	CG	CI01000004_07152468_07158014	promoter	--	gnl|BL_ORD_ID|103352 sp|Q61712|DNJC1_MOUSE DnaJ homolog subfamily C member 1 OS=Mus musculus OX=10090 GN=Dnajc1 PE=1 SV=1//3.56929e-166
CI01000004	7159161	7159392	232	16	0.272789	0.105088	0.167701	84.9849	CG	CI01000004_07152468_07158014	promoter	--	gnl|BL_ORD_ID|103352 sp|Q61712|DNJC1_MOUSE DnaJ homolog subfamily C member 1 OS=Mus musculus OX=10090 GN=Dnajc1 PE=1 SV=1//3.56929e-166
CI01000004	7159687	7159815	129	15	0.302384	0.161878	0.140506	82.8111	CG	CI01000004_07152468_07158014	promoter	--	gnl|BL_ORD_ID|103352 sp|Q61712|DNJC1_MOUSE DnaJ homolog subfamily C member 1 OS=Mus musculus OX=10090 GN=Dnajc1 PE=1 SV=1//3.56929e-166
CI01000004	7164383	7164609	227	14	0.74347	0.454305	0.289165	90.8532	CG	CI01000004_07161002_07162898	promoter	--	-//-
CI01000004	7164383	7164609	227	14	0.74347	0.454305	0.289165	90.8532	CG	CI01000004_07164273_07167923	intron	--	gnl|BL_ORD_ID|45404 sp|Q7T3E6|BMI1B_DANRE Polycomb complex protein BMI-1-B OS=Danio rerio OX=7955 GN=bmi1b PE=2 SV=1//0
CI01000004	7256570	7256788	219	27	0.904005	0.801603	0.102402	142.889	CG	CI01000004_07256668_07257382	utr3	--	-//-
CI01000004	7256570	7256788	219	27	0.904005	0.801603	0.102402	142.889	CG	CI01000004_07256668_07257382	exon	--	-//-
CI01000004	7256570	7256788	219	27	0.904005	0.801603	0.102402	142.889	CG	CI01000004_07256668_07257382	intron	--	-//-
CI01000004	7257313	7257584	272	19	0.837379	0.631261	0.206118	109.08	CG	CI01000004_07256668_07257382	exon	--	-//-
CI01000004	7257313	7257584	272	19	0.837379	0.631261	0.206118	109.08	CG	CI01000004_07256668_07257382	utr5	--	-//-
CI01000004	7305812	7305959	148	14	0.198632	0.0670008	0.131631	75.8018	CG	CI01000004_07306344_07318193	promoter	--	gnl|BL_ORD_ID|288911 sp|Q5R495|OXSR1_PONAB Serine/threonine-protein kinase OSR1 OS=Pongo abelii OX=9601 GN=OXSR1 PE=2 SV=1//0
CI01000004	7375378	7375595	218	13	0.788388	0.548169	0.240219	90.6734	CG	CI01000004_07375432_07378296	promoter	--	gnl|BL_ORD_ID|506599 sp|B5DEK8|VOPP1_RAT Vesicular, overexpressed in cancer, prosurvival protein 1 OS=Rattus norvegicus OX=10116 GN=Vopp1 PE=2 SV=1//6.86764e-30
CI01000004	7375378	7375595	218	13	0.788388	0.548169	0.240219	90.6734	CG	CI01000004_07375432_07378296	TSS	--	gnl|BL_ORD_ID|506599 sp|B5DEK8|VOPP1_RAT Vesicular, overexpressed in cancer, prosurvival protein 1 OS=Rattus norvegicus OX=10116 GN=Vopp1 PE=2 SV=1//6.86764e-30
CI01000004	7375378	7375595	218	13	0.788388	0.548169	0.240219	90.6734	CG	CI01000004_07375432_07378296	exon	--	gnl|BL_ORD_ID|506599 sp|B5DEK8|VOPP1_RAT Vesicular, overexpressed in cancer, prosurvival protein 1 OS=Rattus norvegicus OX=10116 GN=Vopp1 PE=2 SV=1//6.86764e-30
CI01000004	7375378	7375595	218	13	0.788388	0.548169	0.240219	90.6734	CG	CI01000004_07375432_07378296	intron	--	gnl|BL_ORD_ID|506599 sp|B5DEK8|VOPP1_RAT Vesicular, overexpressed in cancer, prosurvival protein 1 OS=Rattus norvegicus OX=10116 GN=Vopp1 PE=2 SV=1//6.86764e-30
CI01000004	7518581	7518754	174	25	0.864055	0.728019	0.136036	164.314	CG	CI01000004_07515025_07559926	intron	--	gnl|BL_ORD_ID|202700 sp|Q9PT84|KCNH6_CHICK Potassium voltage-gated channel subfamily H member 6 OS=Gallus gallus OX=9031 GN=KCNH6 PE=2 SV=2//3.91509e-47
CI01000004	7518889	7519244	356	34	0.848629	0.640412	0.208217	243.559	CG	CI01000004_07515025_07559926	intron	--	gnl|BL_ORD_ID|202700 sp|Q9PT84|KCNH6_CHICK Potassium voltage-gated channel subfamily H member 6 OS=Gallus gallus OX=9031 GN=KCNH6 PE=2 SV=2//3.91509e-47
CI01000004	7519746	7519860	115	16	0.90725	0.725755	0.181495	73.9541	CG	CI01000004_07515025_07559926	intron	--	gnl|BL_ORD_ID|202700 sp|Q9PT84|KCNH6_CHICK Potassium voltage-gated channel subfamily H member 6 OS=Gallus gallus OX=9031 GN=KCNH6 PE=2 SV=2//3.91509e-47
CI01000004	7665199	7665406	208	10	0.888468	0.507248	0.38122	95.2669	CG	CI01000004_07656773_07666677	intron	--	gnl|BL_ORD_ID|17299 sp|Q6PB70|ANO8_MOUSE Anoctamin-8 OS=Mus musculus OX=10090 GN=Ano8 PE=1 SV=3//5.74598e-87
CI01000004	8016332	8016575	244	10	0.679088	0.368975	0.310112	72.8038	CG	CI01000004_08015521_08017006	intron	--	-//-
CI01000004	8096870	8097171	302	46	0.818374	0.645981	0.172393	342.601	CG	CI01000004_08081989_08097935	intron	--	gnl|BL_ORD_ID|445820 sp|Q8WVM7|STAG1_HUMAN Cohesin subunit SA-1 OS=Homo sapiens OX=9606 GN=STAG1 PE=1 SV=3//0
CI01000004	8097295	8097370	76	14	0.839871	0.598256	0.241615	122.468	CG	CI01000004_08081989_08097935	intron	--	gnl|BL_ORD_ID|445820 sp|Q8WVM7|STAG1_HUMAN Cohesin subunit SA-1 OS=Homo sapiens OX=9606 GN=STAG1 PE=1 SV=3//0
CI01000004	8254267	8254359	93	19	0.956301	0.892034	0.0642673	86.7018	CG	CI01000004_08252556_08257067	intron	--	-//-
CI01000004	8345742	8345875	134	17	0.935224	0.841903	0.0933213	86.8138	CG	CI01000004_08302613_08354790	intron	--	gnl|BL_ORD_ID|135800 sp|Q53EP0|FND3B_HUMAN Fibronectin type III domain-containing protein 3B OS=Homo sapiens OX=9606 GN=FNDC3B PE=1 SV=2//3.96858e-96
CI01000004	8501809	8501975	167	19	0.961083	0.913497	0.047586	79.3499	CG	CI01000004_08458998_08503889	intron	--	gnl|BL_ORD_ID|475984 sp|P83510|TNIK_MOUSE Traf2 and NCK-interacting protein kinase OS=Mus musculus OX=10090 GN=Tnik PE=1 SV=2//3.35713e-164
CI01000004	8739962	8740023	62	21	0.889791	0.740937	0.148854	84.4835	CG	CI01000004_08736175_08742487	exon	--	gnl|BL_ORD_ID|324396 sp|Q29099|PTBP1_PIG Polypyrimidine tract-binding protein 1 OS=Sus scrofa OX=9823 GN=PTBP1 PE=2 SV=1//0
CI01000004	8830246	8830363	118	24	0.681671	0.490387	0.191283	132.818	CG	CI01000004_08823382_08844233	intron	--	-//-
CI01000004	8843738	8844187	450	27	0.802795	0.465735	0.33706	267.354	CG	CI01000004_08823382_08844233	intron	--	-//-
CI01000004	8843738	8844187	450	27	0.802795	0.465735	0.33706	267.354	CG	CI01000004_08823382_08844233	exon	--	-//-
CI01000004	9376452	9376796	345	33	0.731009	0.577916	0.153093	157.661	CG	CI01000004_09378220_09381425	promoter	--	gnl|BL_ORD_ID|432114 sp|Q98SV0|SELPB_DANRE Selenoprotein Pb OS=Danio rerio OX=7955 GN=sepp1b PE=2 SV=3//8.1759e-77
CI01000004	9452167	9452290	124	15	0.58479	0.386973	0.197816	95.7664	CG	CI01000004_09429758_09474615	intron	--	gnl|BL_ORD_ID|556831 sp|Q9P217|ZSWM5_HUMAN Zinc finger SWIM domain-containing protein 5 OS=Homo sapiens OX=9606 GN=ZSWIM5 PE=2 SV=2//3.46388e-26
CI01000004	9593762	9593916	155	29	0.0802526	0.0452526	0.035	108.492	CG	CI01000004_09592354_09593541	promoter	--	gnl|BL_ORD_ID|511502 sp|Q49LS9|XKR4_TETNG XK-related protein 4 OS=Tetraodon nigroviridis OX=99883 GN=xkr4 PE=2 SV=1//5.02621e-95
CI01000004	9989944	9990055	112	12	0.913694	0.791678	0.122016	76.0311	CG	CI01000004_09980195_09995816	intron	--	gnl|BL_ORD_ID|49324 sp|Q9Y6N8|CAD10_HUMAN Cadherin-10 OS=Homo sapiens OX=9606 GN=CDH10 PE=1 SV=2//0
CI01000004	10076229	10076335	107	23	0.814088	0.699042	0.115046	99.5661	CG	CI01000004_10058538_10090881	intron	--	gnl|BL_ORD_ID|49327 sp|P55287|CAD11_HUMAN Cadherin-11 OS=Homo sapiens OX=9606 GN=CDH11 PE=2 SV=2//0
CI01000004	10438446	10438571	126	15	0.276785	0.0592932	0.217492	85.3395	CG	CI01000004_10436514_10438365	exon	--	-//-
CI01000004	10438446	10438571	126	15	0.276785	0.0592932	0.217492	85.3395	CG	CI01000004_10436514_10438365	utr5	--	-//-
CI01000004	10629577	10629681	105	15	0.79784	0.615548	0.182292	91.9037	CG	CI01000004_10630265_10647904	promoter	--	-//-
CI01000004	10724211	10724628	418	22	0.714217	0.164774	0.549443	437.257	CG	CI01000004_10712377_10730563	intron	--	gnl|BL_ORD_ID|202619 sp|Q92953|KCNB2_HUMAN Potassium voltage-gated channel subfamily B member 2 OS=Homo sapiens OX=9606 GN=KCNB2 PE=2 SV=2//0
CI01000004	11044558	11044666	109	19	0.811984	0.719741	0.092243	81.4609	CG	CI01000004_11043026_11046108	intron	--	gnl|BL_ORD_ID|157470 sp|Q7Z602|GP141_HUMAN Probable G-protein coupled receptor 141 OS=Homo sapiens OX=9606 GN=GPR141 PE=2 SV=1//5.39837e-56
CI01000004	11154449	11154536	88	12	0.798035	0.597588	0.200447	93.949	CG	CI01000004_11155692_11159471	promoter	--	gnl|BL_ORD_ID|286496 sp|P33534|OPRK_MOUSE Kappa-type opioid receptor OS=Mus musculus OX=10090 GN=Oprk1 PE=1 SV=1//6.10161e-146
CI01000004	11175973	11176315	343	28	0.477967	0.240472	0.237495	179.112	CG	CI01000004_11172493_11174547	promoter	--	gnl|BL_ORD_ID|240643 sp|P24032|MLRN_CHICK Myosin regulatory light chain 2, smooth muscle minor isoform OS=Gallus gallus OX=9031 PE=2 SV=2//1.05728e-103
CI01000004	11179489	11179719	231	11	0.654045	0.291692	0.362353	69.8626	CG	CI01000004_11181665_11204466	promoter	--	gnl|BL_ORD_ID|259870 sp|P54296|MYOM2_HUMAN Myomesin-2 OS=Homo sapiens OX=9606 GN=MYOM2 PE=1 SV=2//8.91413e-58
CI01000004	11465544	11465769	226	20	0.887119	0.695279	0.19184	172.847	CG	CI01000004_11454536_11463067	promoter	--	gnl|BL_ORD_ID|68220 sp|Q95KN1|CLUL1_CANLF Clusterin-like protein 1 OS=Canis lupus familiaris OX=9615 GN=CLUL1 PE=1 SV=1//1.58725e-67
CI01000004	12370619	12370816	198	35	0.916134	0.841253	0.0748814	178.564	CG	CI01000004_12364142_12368537	promoter	--	gnl|BL_ORD_ID|42655 sp|Q13515|BFSP2_HUMAN Phakinin OS=Homo sapiens OX=9606 GN=BFSP2 PE=1 SV=1//1.66879e-126
CI01000004	12556023	12556260	238	28	0.299233	0.102629	0.196604	224.853	CG	CI01000004_12553125_12559468	intron	--	-//-
CI01000004	12556914	12557069	156	13	0.591199	0.402135	0.189065	82.2861	CG	CI01000004_12553125_12559468	intron	--	-//-
CI01000004	12748305	12748382	78	14	0.927209	0.752879	0.17433	70.5372	CG	CI01000004_12748162_12752913	exon	--	-//-
CI01000004	13528556	13528745	190	27	0.905785	0.783786	0.121999	133.824	CG	CI01000004_13512059_13706090	intron	--	gnl|BL_ORD_ID|30659 sp|Q61137|ASTN1_MOUSE Astrotactin-1 OS=Mus musculus OX=10090 GN=Astn1 PE=1 SV=4//0
CI01000004	13647026	13647229	204	13	0.957771	0.834393	0.123379	70.5391	CG	CI01000004_13512059_13706090	intron	--	gnl|BL_ORD_ID|30659 sp|Q61137|ASTN1_MOUSE Astrotactin-1 OS=Mus musculus OX=10090 GN=Astn1 PE=1 SV=4//0
CI01000004	13971208	13971358	151	17	0.782371	0.534136	0.248235	136.173	CG	CI01000004_13959453_14004808	intron	--	gnl|BL_ORD_ID|467850 sp|Q8BYI9|TENR_MOUSE Tenascin-R OS=Mus musculus OX=10090 GN=Tnr PE=1 SV=2//1.9993e-79
CI01000004	14003841	14003971	131	23	0.918448	0.875456	0.0429926	82.9861	CG	CI01000004_13959453_14004808	intron	--	gnl|BL_ORD_ID|467850 sp|Q8BYI9|TENR_MOUSE Tenascin-R OS=Mus musculus OX=10090 GN=Tnr PE=1 SV=2//1.9993e-79
CI01000004	14200829	14200899	71	16	0.84145	0.567228	0.274222	142.409	CG	CI01000004_14172465_14263988	intron	--	gnl|BL_ORD_ID|268752 sp|Q9UJF2|NGAP_HUMAN Ras GTPase-activating protein nGAP OS=Homo sapiens OX=9606 GN=RASAL2 PE=1 SV=2//0
CI01000004	14223361	14223500	140	15	0.282943	0.155494	0.127449	72.0528	CG	CI01000004_14172465_14263988	intron	--	gnl|BL_ORD_ID|268752 sp|Q9UJF2|NGAP_HUMAN Ras GTPase-activating protein nGAP OS=Homo sapiens OX=9606 GN=RASAL2 PE=1 SV=2//0
CI01000004	14223616	14223714	99	15	0.223948	0.10234	0.121608	131.74	CG	CI01000004_14172465_14263988	intron	--	gnl|BL_ORD_ID|268752 sp|Q9UJF2|NGAP_HUMAN Ras GTPase-activating protein nGAP OS=Homo sapiens OX=9606 GN=RASAL2 PE=1 SV=2//0
CI01000004	14224276	14224372	97	12	0.810092	0.613268	0.196823	73.4545	CG	CI01000004_14172465_14263988	intron	--	gnl|BL_ORD_ID|268752 sp|Q9UJF2|NGAP_HUMAN Ras GTPase-activating protein nGAP OS=Homo sapiens OX=9606 GN=RASAL2 PE=1 SV=2//0
CI01000004	14298029	14298185	157	20	0.871572	0.676397	0.195175	141.305	CG	CI01000004_14283392_14361256	intron	--	gnl|BL_ORD_ID|210835 sp|Q1LVF0|LAMC1_DANRE Laminin subunit gamma-1 OS=Danio rerio OX=7955 GN=lamc1 PE=2 SV=2//5.8994e-53
CI01000004	14720239	14720345	107	16	0.875294	0.678347	0.196947	103.746	CG	CI01000004_14713133_14720728	intron	--	gnl|BL_ORD_ID|489155 sp|A0A0B4J264|TV381_HUMAN T cell receptor alpha variable 38-1 OS=Homo sapiens OX=9606 GN=TRAV38-1 PE=3 SV=1//1.16354e-09
CI01000004	14720239	14720345	107	16	0.875294	0.678347	0.196947	103.746	CG	CI01000004_14713133_14720728	exon	--	gnl|BL_ORD_ID|489155 sp|A0A0B4J264|TV381_HUMAN T cell receptor alpha variable 38-1 OS=Homo sapiens OX=9606 GN=TRAV38-1 PE=3 SV=1//1.16354e-09
CI01000004	14721676	14721836	161	17	0.883123	0.723112	0.160012	100.974	CG	CI01000004_14713133_14720728	promoter	--	gnl|BL_ORD_ID|489155 sp|A0A0B4J264|TV381_HUMAN T cell receptor alpha variable 38-1 OS=Homo sapiens OX=9606 GN=TRAV38-1 PE=3 SV=1//1.16354e-09
CI01000004	14754401	14755002	602	16	0.691315	0.359538	0.331778	99.2036	CG	CI01000004_14749034_14751685	promoter	--	gnl|BL_ORD_ID|489182 sp|A0A0B4J244|TVA3_HUMAN T cell receptor alpha variable 3 OS=Homo sapiens OX=9606 GN=TRAV3 PE=3 SV=1//2.77154e-08
CI01000004	14754401	14755002	602	16	0.691315	0.359538	0.331778	99.2036	CG	CI01000004_14754775_14755334	TES	--	gnl|BL_ORD_ID|489198 sp|A0A075B6T6|TVAL2_HUMAN T cell receptor alpha variable 12-2 OS=Homo sapiens OX=9606 GN=TRAV12-2 PE=1 SV=1//2.16583e-08
CI01000004	14754401	14755002	602	16	0.691315	0.359538	0.331778	99.2036	CG	CI01000004_14754775_14755334	utr3	--	gnl|BL_ORD_ID|489198 sp|A0A075B6T6|TVAL2_HUMAN T cell receptor alpha variable 12-2 OS=Homo sapiens OX=9606 GN=TRAV12-2 PE=1 SV=1//2.16583e-08
CI01000004	14754401	14755002	602	16	0.691315	0.359538	0.331778	99.2036	CG	CI01000004_14754775_14755334	exon	--	gnl|BL_ORD_ID|489198 sp|A0A075B6T6|TVAL2_HUMAN T cell receptor alpha variable 12-2 OS=Homo sapiens OX=9606 GN=TRAV12-2 PE=1 SV=1//2.16583e-08
CI01000004	14892100	14892305	206	33	0.897013	0.779359	0.117655	208.322	CG	CI01000004_14889786_14894594	intron	--	gnl|BL_ORD_ID|207319 sp|Q6V595|KLHL6_MOUSE Kelch-like protein 6 OS=Mus musculus OX=10090 GN=Klhl6 PE=2 SV=2//0
CI01000004	14919244	14919678	435	25	0.419422	0.189681	0.229741	160.883	CG	CI01000004_14919607_14929407	promoter	--	gnl|BL_ORD_ID|157266 sp|O00461|GOLI4_HUMAN Golgi integral membrane protein 4 OS=Homo sapiens OX=9606 GN=GOLIM4 PE=1 SV=1//4.53331e-83
CI01000004	14919244	14919678	435	25	0.419422	0.189681	0.229741	160.883	CG	CI01000004_14919607_14929407	TSS	--	gnl|BL_ORD_ID|157266 sp|O00461|GOLI4_HUMAN Golgi integral membrane protein 4 OS=Homo sapiens OX=9606 GN=GOLIM4 PE=1 SV=1//4.53331e-83
CI01000004	14919244	14919678	435	25	0.419422	0.189681	0.229741	160.883	CG	CI01000004_14919607_14929407	utr5	--	gnl|BL_ORD_ID|157266 sp|O00461|GOLI4_HUMAN Golgi integral membrane protein 4 OS=Homo sapiens OX=9606 GN=GOLIM4 PE=1 SV=1//4.53331e-83
CI01000004	14919244	14919678	435	25	0.419422	0.189681	0.229741	160.883	CG	CI01000004_14919607_14929407	exon	--	gnl|BL_ORD_ID|157266 sp|O00461|GOLI4_HUMAN Golgi integral membrane protein 4 OS=Homo sapiens OX=9606 GN=GOLIM4 PE=1 SV=1//4.53331e-83
CI01000004	14924677	14924753	77	15	0.952463	0.892272	0.0601907	67.7972	CG	CI01000004_14919607_14929407	intron	--	gnl|BL_ORD_ID|157266 sp|O00461|GOLI4_HUMAN Golgi integral membrane protein 4 OS=Homo sapiens OX=9606 GN=GOLIM4 PE=1 SV=1//4.53331e-83
CI01000004	15009245	15009768	524	12	0.895146	0.299209	0.595937	144.449	CG	CI01000004_15010164_15028433	promoter	--	gnl|BL_ORD_ID|274018 sp|Q8BHG1|NRDC_MOUSE Nardilysin OS=Mus musculus OX=10090 GN=Nrdc PE=1 SV=1//0
CI01000004	15202616	15202705	90	25	0.892817	0.800615	0.0922025	126.412	CG	CI01000004_15200553_15209521	intron	--	gnl|BL_ORD_ID|110631 sp|O00341|EAA5_HUMAN Excitatory amino acid transporter 5 OS=Homo sapiens OX=9606 GN=SLC1A7 PE=2 SV=2//0
CI01000004	15226482	15226654	173	21	0.942311	0.812906	0.129405	114.067	CG	CI01000004_15217903_15228632	intron	--	gnl|BL_ORD_ID|117137 sp|B5DF91|ELAV1_RAT ELAV-like protein 1 OS=Rattus norvegicus OX=10116 GN=Elavl1 PE=1 SV=1//7.05424e-93
CI01000004	15442957	15443062	106	15	0.919857	0.793844	0.126013	99.5013	CG	CI01000004_15434959_15441538	promoter	--	gnl|BL_ORD_ID|91397 sp|O43293|DAPK3_HUMAN Death-associated protein kinase 3 OS=Homo sapiens OX=9606 GN=DAPK3 PE=1 SV=1//0
CI01000004	15442957	15443062	106	15	0.919857	0.793844	0.126013	99.5013	CG	CI01000004_15444403_15453408	promoter	--	gnl|BL_ORD_ID|441970 sp|Q5F383|SPP2B_CHICK Signal peptide peptidase-like 2B OS=Gallus gallus OX=9031 GN=SPPL2B PE=2 SV=1//0
CI01000004	15689695	15689844	150	20	0.88731	0.783682	0.103627	109.99	CG	CI01000004_15687242_15691238	intron	--	gnl|BL_ORD_ID|224462 sp|Q15722|LT4R1_HUMAN Leukotriene B4 receptor 1 OS=Homo sapiens OX=9606 GN=LTB4R PE=1 SV=2//1.27723e-44
CI01000004	15728064	15728234	171	24	0.726262	0.561341	0.164921	127.364	CG	CI01000004_15726420_15733105	intron	--	gnl|BL_ORD_ID|215742 sp|Q7Z429|LFG1_HUMAN Protein lifeguard 1 OS=Homo sapiens OX=9606 GN=GRINA PE=2 SV=1//1.59001e-57
CI01000004	15728714	15728912	199	27	0.763974	0.594044	0.169929	158.771	CG	CI01000004_15726420_15733105	intron	--	gnl|BL_ORD_ID|215742 sp|Q7Z429|LFG1_HUMAN Protein lifeguard 1 OS=Homo sapiens OX=9606 GN=GRINA PE=2 SV=1//1.59001e-57
CI01000004	15830047	15830243	197	23	0.898705	0.760295	0.138409	136.346	CG	CI01000004_15827737_15828938	promoter	--	gnl|BL_ORD_ID|53983 sp|P98087|CBLN2_RAT Cerebellin-2 OS=Rattus norvegicus OX=10116 GN=Cbln2 PE=2 SV=1//4.26321e-11
CI01000004	15913077	15913246	170	22	0.905976	0.794734	0.111242	117.129	CG	CI01000004_15911104_15915972	intron	--	gnl|BL_ORD_ID|48070 sp|Q4ZJM9|C1QL4_MOUSE Complement C1q-like protein 4 OS=Mus musculus OX=10090 GN=C1ql4 PE=1 SV=1//3.33588e-16
CI01000004	16149774	16150032	259	34	0.787587	0.637695	0.149893	205.341	CG	CI01000004_16146406_16149756	promoter	--	gnl|BL_ORD_ID|337360 sp|D3Z423|R212B_MOUSE RING finger protein 212B OS=Mus musculus OX=10090 GN=Rnf212b PE=4 SV=1//2.01439e-20
CI01000004	16176184	16176268	85	19	0.960169	0.886876	0.0732937	85.2864	CG	CI01000004_16160899_16178772	intron	--	gnl|BL_ORD_ID|17799 sp|P22892|AP1G1_MOUSE AP-1 complex subunit gamma-1 OS=Mus musculus OX=10090 GN=Ap1g1 PE=1 SV=3//1.28021e-09
CI01000004	16216762	16216881	120	16	0.376287	0.170861	0.205426	84.7279	CG	CI01000004_16202928_16216455	promoter	--	gnl|BL_ORD_ID|16966 sp|Q6NUA1|ANM5_XENLA Protein arginine N-methyltransferase 5 OS=Xenopus laevis OX=8355 GN=prmt5 PE=1 SV=1//0
CI01000004	16216762	16216881	120	16	0.376287	0.170861	0.205426	84.7279	CG	CI01000004_16217935_16218580	promoter	--	gnl|BL_ORD_ID|319395 sp|A5LHX3|PSB11_HUMAN Proteasome subunit beta type-11 OS=Homo sapiens OX=9606 GN=PSMB11 PE=2 SV=1//7.40969e-31
CI01000004	16462299	16462595	297	14	0.3498	0.0745429	0.275257	92.1873	CG	CI01000004_16459173_16459658	promoter	--	-//-
CI01000004	16878395	16878492	98	19	0.936361	0.865577	0.070784	75.1467	CG	CI01000004_16869205_16944944	intron	--	gnl|BL_ORD_ID|80716 sp|Q9H4D0|CSTN2_HUMAN Calsyntenin-2 OS=Homo sapiens OX=9606 GN=CLSTN2 PE=1 SV=2//0
CI01000004	17008533	17008740	208	32	0.830885	0.693581	0.137305	146.906	CG	CI01000004_16972324_17046706	intron	--	gnl|BL_ORD_ID|262817 sp|P59046|NAL12_HUMAN NACHT, LRR and PYD domains-containing protein 12 OS=Homo sapiens OX=9606 GN=NLRP12 PE=1 SV=2//6.3725e-18
CI01000004	17096509	17096878	370	42	0.573688	0.384869	0.188819	269.475	CG	CI01000004_17062704_17110319	intron	--	gnl|BL_ORD_ID|78185 sp|O42603|CRFR2_XENLA Corticotropin-releasing factor receptor 2 OS=Xenopus laevis OX=8355 GN=crhr2 PE=2 SV=1//0
CI01000005	192610	192699	90	16	0.96495	0.83428	0.13067	96.6055	CG	CI01000005_00134161_00235512	intron	--	gnl|BL_ORD_ID|306420 sp|Q9NUQ2|PLCE_HUMAN 1-acyl-sn-glycerol-3-phosphate acyltransferase epsilon OS=Homo sapiens OX=9606 GN=AGPAT5 PE=1 SV=3//0
CI01000005	406541	406657	117	12	0.954769	0.840506	0.114263	68.0324	CG	CI01000005_00358864_00426242	intron	--	gnl|BL_ORD_ID|230568 sp|Q7TT79|MCPH1_MOUSE Microcephalin OS=Mus musculus OX=10090 GN=Mcph1 PE=1 SV=1//2.5627e-31
CI01000005	1927362	1927469	108	11	0.887999	0.64875	0.239248	78.8981	CG	CI01000005_01924855_01938284	exon	--	gnl|BL_ORD_ID|4218 sp|Q5MB13|ABCG2_MACMU ATP-binding cassette sub-family G member 2 OS=Macaca mulatta OX=9544 GN=ABCG2 PE=2 SV=1//8.73012e-152
CI01000005	3405401	3405557	157	25	0.872211	0.55961	0.312601	227.146	CG	CI01000005_03400313_03405169	promoter	--	gnl|BL_ORD_ID|305022 sp|Q86V86|PIM3_HUMAN Serine/threonine-protein kinase pim-3 OS=Homo sapiens OX=9606 GN=PIM3 PE=1 SV=3//8.29985e-46
CI01000005	3534762	3534912	151	17	0.716876	0.530434	0.186441	89.4142	CG	CI01000005_03530548_03573901	intron	--	gnl|BL_ORD_ID|335381 sp|Q5W9D5|QKI_PIG Protein quaking OS=Sus scrofa OX=9823 GN=QKI PE=2 SV=1//1.08885e-16
CI01000005	4072049	4072308	260	22	0.557018	0.339391	0.217627	182.188	CG	CI01000005_04073488_04107874	promoter	--	gnl|BL_ORD_ID|305813 sp|Q504Y2|PKDCC_HUMAN Extracellular tyrosine-protein kinase PKDCC OS=Homo sapiens OX=9606 GN=PKDCC PE=2 SV=2//0
CI01000005	4074579	4075123	545	32	0.557929	0.220797	0.337132	292.213	CG	CI01000005_04073488_04107874	intron	--	gnl|BL_ORD_ID|305813 sp|Q504Y2|PKDCC_HUMAN Extracellular tyrosine-protein kinase PKDCC OS=Homo sapiens OX=9606 GN=PKDCC PE=2 SV=2//0
CI01000005	4427753	4427949	197	21	0.75889	0.445902	0.312988	136.402	CG	CI01000005_04401277_04428207	intron	--	gnl|BL_ORD_ID|511736 sp|Q9HAV4|XPO5_HUMAN Exportin-5 OS=Homo sapiens OX=9606 GN=XPO5 PE=1 SV=1//0
CI01000005	4739624	4739787	164	19	0.871384	0.764215	0.107169	95.1281	CG	CI01000005_04738995_04739378	promoter	--	-//-
CI01000005	5172078	5172198	121	17	0.949965	0.858706	0.0912586	78.4166	CG	CI01000005_05164991_05171380	promoter	--	gnl|BL_ORD_ID|555854 sp|Q9Y4E5|ZN451_HUMAN E3 SUMO-protein ligase ZNF451 OS=Homo sapiens OX=9606 GN=ZNF451 PE=1 SV=2//8.99845e-120
CI01000005	5604713	5604841	129	21	0.93552	0.869071	0.0664493	86.2702	CG	CI01000005_05607239_05610450	promoter	--	gnl|BL_ORD_ID|177965 sp|A8WG57|HMGC2_DANRE 3-hydroxymethyl-3-methylglutaryl-CoA lyase, cytoplasmic OS=Danio rerio OX=7955 GN=hmgcll1 PE=2 SV=1//6.24903e-37
CI01000005	5721875	5722052	178	25	0.897838	0.818892	0.0789459	112.41	CG	CI01000005_05691428_05726724	intron	--	gnl|BL_ORD_ID|125836 sp|Q5T0W9|FA83B_HUMAN Protein FAM83B OS=Homo sapiens OX=9606 GN=FAM83B PE=1 SV=1//1.81268e-155
CI01000005	5879327	5879451	125	23	0.877327	0.457304	0.420023	258.562	CG	CI01000005_05839780_05888414	intron	--	gnl|BL_ORD_ID|223456 sp|Q9BTT6|LRRC1_HUMAN Leucine-rich repeat-containing protein 1 OS=Homo sapiens OX=9606 GN=LRRC1 PE=1 SV=1//0
CI01000005	5905605	5905983	379	30	0.561105	0.336017	0.225088	140.19	CG	CI01000005_05894901_05905611	exon	--	gnl|BL_ORD_ID|117324 sp|Q63187|ELOA1_RAT Elongin-A OS=Rattus norvegicus OX=10116 GN=Eloa PE=1 SV=1//5.72072e-08
CI01000005	5905605	5905983	379	30	0.561105	0.336017	0.225088	140.19	CG	CI01000005_05894901_05905611	utr5	--	gnl|BL_ORD_ID|117324 sp|Q63187|ELOA1_RAT Elongin-A OS=Rattus norvegicus OX=10116 GN=Eloa PE=1 SV=1//5.72072e-08
CI01000005	6040110	6040592	483	57	0.766235	0.396799	0.369437	596.796	CG	CI01000005_06037247_06040370	intron	--	gnl|BL_ORD_ID|69521 sp|Q96F85|CNRP1_HUMAN CB1 cannabinoid receptor-interacting protein 1 OS=Homo sapiens OX=9606 GN=CNRIP1 PE=1 SV=1//1.44727e-73
CI01000005	6040110	6040592	483	57	0.766235	0.396799	0.369437	596.796	CG	CI01000005_06037247_06040370	exon	--	gnl|BL_ORD_ID|69521 sp|Q96F85|CNRP1_HUMAN CB1 cannabinoid receptor-interacting protein 1 OS=Homo sapiens OX=9606 GN=CNRIP1 PE=1 SV=1//1.44727e-73
CI01000005	6040110	6040592	483	57	0.766235	0.396799	0.369437	596.796	CG	CI01000005_06037247_06040370	utr5	--	gnl|BL_ORD_ID|69521 sp|Q96F85|CNRP1_HUMAN CB1 cannabinoid receptor-interacting protein 1 OS=Homo sapiens OX=9606 GN=CNRIP1 PE=1 SV=1//1.44727e-73
CI01000005	6384663	6384830	168	19	0.806707	0.562428	0.244279	113.518	CG	CI01000005_06385508_06394492	promoter	--	gnl|BL_ORD_ID|163119 sp|P26697|GSTA3_CHICK Glutathione S-transferase 3 OS=Gallus gallus OX=9031 PE=1 SV=2//6.36434e-92
CI01000005	6771131	6771428	298	27	0.623664	0.119348	0.504315	358.681	CG	CI01000005_06765592_06772165	intron	--	gnl|BL_ORD_ID|270786 sp|B0FPE9|NLRP3_MACMU NACHT, LRR and PYD domains-containing protein 3 OS=Macaca mulatta OX=9544 GN=NLRP3 PE=2 SV=1//4.79135e-79
CI01000005	7206056	7206163	108	19	0.865711	0.795581	0.0701301	109.157	CG	CI01000005_07190084_07218097	intron	--	gnl|BL_ORD_ID|463442 sp|Q5W8W0|TAAR6_PANTR Trace amine-associated receptor 6 OS=Pan troglodytes OX=9598 GN=TAAR6 PE=3 SV=1//1.70359e-43
CI01000005	7439455	7439587	133	13	0.78507	0.562087	0.222982	80.1267	CG	CI01000005_07436839_07437813	promoter	--	gnl|BL_ORD_ID|137028 sp|Q90964|FOXG1_CHICK Forkhead box protein G1 OS=Gallus gallus OX=9031 GN=FOXG1 PE=2 SV=1//1.1337e-77
CI01000005	7439790	7439898	109	14	0.823028	0.637377	0.185651	88.9298	CG	CI01000005_07436839_07437813	promoter	--	gnl|BL_ORD_ID|137028 sp|Q90964|FOXG1_CHICK Forkhead box protein G1 OS=Gallus gallus OX=9031 GN=FOXG1 PE=2 SV=1//1.1337e-77
CI01000006	414879	415084	206	38	0.569805	0.376578	0.193227	244.946	CG	CI01000006_00414003_00416701	intron	--	gnl|BL_ORD_ID|28503 sp|O42115|ARX_DANRE Aristaless-related homeobox protein OS=Danio rerio OX=7955 GN=arx PE=2 SV=1//1.19197e-97
CI01000006	672757	672877	121	17	0.876629	0.798618	0.078011	73.9583	CG	CI01000006_00674724_00686031	promoter	--	gnl|BL_ORD_ID|273068 sp|Q06495|NPT2A_HUMAN Sodium-dependent phosphate transport protein 2A OS=Homo sapiens OX=9606 GN=SLC34A1 PE=1 SV=1//7.63253e-10
CI01000006	851759	851996	238	25	0.848939	0.690994	0.157945	133.433	CG	CI01000006_00812192_00902946	intron	--	gnl|BL_ORD_ID|39254 sp|P79331|ATS2_BOVIN A disintegrin and metalloproteinase with thrombospondin motifs 2 OS=Bos taurus OX=9913 GN=ADAMTS2 PE=1 SV=1//1.88042e-19
CI01000006	1150765	1151401	637	34	0.805401	0.632735	0.172666	166.628	CG	CI01000006_01149220_01154850	intron	--	gnl|BL_ORD_ID|228574 sp|Q5BJJ6|MAT2B_DANRE Methionine adenosyltransferase 2 subunit beta OS=Danio rerio OX=7955 GN=mat2b PE=2 SV=1//0
CI01000006	1573495	1573679	185	29	0.909122	0.846801	0.062321	139.456	CG	CI01000006_01570716_01587422	intron	--	gnl|BL_ORD_ID|225328 sp|O75342|LX12B_HUMAN Arachidonate 12-lipoxygenase, 12R-type OS=Homo sapiens OX=9606 GN=ALOX12B PE=1 SV=1//9.59637e-74
CI01000006	1761560	1762061	502	37	0.419884	0.176252	0.243632	230.013	CG	CI01000006_01741474_01759775	promoter	--	gnl|BL_ORD_ID|427734 sp|Q6PGE7|SC6A7_MOUSE Sodium-dependent proline transporter OS=Mus musculus OX=10090 GN=Slc6a7 PE=1 SV=1//1.65628e-155
CI01000006	1858466	1858623	158	27	0.9362	0.869379	0.0668211	112.083	CG	CI01000006_01842317_01859671	intron	--	gnl|BL_ORD_ID|207763 sp|P18688|KPB1_RABIT Phosphorylase b kinase regulatory subunit alpha, skeletal muscle isoform OS=Oryctolagus cuniculus OX=9986 GN=PHKA1 PE=1 SV=1//0
CI01000006	1948583	1948735	153	12	0.788126	0.412919	0.375207	82.1947	CG	CI01000006_01943602_01960621	exon	--	gnl|BL_ORD_ID|11418 sp|Q4V8Y7|AF1L1_DANRE Actin filament-associated protein 1-like 1 OS=Danio rerio OX=7955 GN=afap1l1 PE=2 SV=1//0
CI01000006	2041789	2042007	219	32	0.834434	0.65282	0.181615	271.009	CG	CI01000006_02043266_02045032	promoter	--	gnl|BL_ORD_ID|305020 sp|Q62070|PIM2_MOUSE Serine/threonine-protein kinase pim-2 OS=Mus musculus OX=10090 GN=Pim2 PE=1 SV=1//4.79781e-32
CI01000006	2231380	2231695	316	48	0.913794	0.819805	0.0939895	248.69	CG	CI01000006_02227697_02229505	promoter	--	gnl|BL_ORD_ID|167874 sp|Q9W7C5|HBEGF_CHICK Proheparin-binding EGF-like growth factor OS=Gallus gallus OX=9031 GN=HBEGF PE=1 SV=1//8.00663e-28
CI01000006	2231380	2231695	316	48	0.913794	0.819805	0.0939895	248.69	CG	CI01000006_02230950_02231194	promoter	--	-//-
CI01000006	2254331	2254445	115	15	0.784513	0.609585	0.174928	84.6231	CG	CI01000006_02241091_02259573	exon	--	gnl|BL_ORD_ID|46442 sp|Q8R3B7|BRD8_MOUSE Bromodomain-containing protein 8 OS=Mus musculus OX=10090 GN=Brd8 PE=1 SV=2//1.27087e-06
CI01000006	2254331	2254445	115	15	0.784513	0.609585	0.174928	84.6231	CG	CI01000006_02241091_02259573	intron	--	gnl|BL_ORD_ID|46442 sp|Q8R3B7|BRD8_MOUSE Bromodomain-containing protein 8 OS=Mus musculus OX=10090 GN=Brd8 PE=1 SV=2//1.27087e-06
CI01000006	2481484	2481771	288	17	0.610353	0.400313	0.21004	94.6548	CG	CI01000006_02481958_02482821	utr3	--	gnl|BL_ORD_ID|328654 sp|Q00577|PURA_HUMAN Transcriptional activator protein Pur-alpha OS=Homo sapiens OX=9606 GN=PURA PE=1 SV=2//8.78307e-160
CI01000006	2481484	2481771	288	17	0.610353	0.400313	0.21004	94.6548	CG	CI01000006_02481958_02482821	exon	--	gnl|BL_ORD_ID|328654 sp|Q00577|PURA_HUMAN Transcriptional activator protein Pur-alpha OS=Homo sapiens OX=9606 GN=PURA PE=1 SV=2//8.78307e-160
CI01000006	2568332	2568427	96	21	0.912619	0.813197	0.0994227	126.165	CG	CI01000006_02531899_02588907	intron	--	gnl|BL_ORD_ID|275013 sp|O35569|NRG2_RAT Pro-neuregulin-2, membrane-bound isoform OS=Rattus norvegicus OX=10116 GN=Nrg2 PE=1 SV=1//3.08053e-09
CI01000006	3289969	3290123	155	27	0.524501	0.357693	0.166809	162.534	CG	CI01000006_03270739_03288631	promoter	--	gnl|BL_ORD_ID|59620 sp|P81187|CFAB_BOVIN Complement factor B OS=Bos taurus OX=9913 GN=CFB PE=1 SV=2//6.80309e-163
CI01000006	3353247	3353397	151	21	0.919314	0.805561	0.113753	103.653	CG	CI01000006_03350988_03356496	intron	--	gnl|BL_ORD_ID|120311 sp|P97481|EPAS1_MOUSE Endothelial PAS domain-containing protein 1 OS=Mus musculus OX=10090 GN=Epas1 PE=1 SV=2//9.4781e-08
CI01000006	3595594	3595777	184	16	0.796348	0.495911	0.300436	149.121	CG	CI01000006_03571836_03607035	intron	--	gnl|BL_ORD_ID|330629 sp|O17732|PYC1_CAEEL Pyruvate carboxylase 1 OS=Caenorhabditis elegans OX=6239 GN=pyc-1 PE=1 SV=1//0
CI01000006	3595594	3595777	184	16	0.796348	0.495911	0.300436	149.121	CG	CI01000006_03571836_03607035	exon	--	gnl|BL_ORD_ID|330629 sp|O17732|PYC1_CAEEL Pyruvate carboxylase 1 OS=Caenorhabditis elegans OX=6239 GN=pyc-1 PE=1 SV=1//0
CI01000006	3743175	3743284	110	10	0.629606	0.224779	0.404828	86.2144	CG	CI01000006_03737857_03742809	promoter	--	gnl|BL_ORD_ID|145313 sp|P63216|GBG3_MOUSE Guanine nucleotide-binding protein G(I)/G(S)/G(O) subunit gamma-3 OS=Mus musculus OX=10090 GN=Gng3 PE=1 SV=1//3.58856e-46
CI01000006	3743175	3743284	110	10	0.629606	0.224779	0.404828	86.2144	CG	CI01000006_03744756_03759381	promoter	--	gnl|BL_ORD_ID|46843 sp|Q5E9P6|BSCL2_BOVIN Seipin OS=Bos taurus OX=9913 GN=BSCL2 PE=2 SV=1//3.31009e-104
CI01000006	4099979	4100505	527	60	0.318729	0.14879	0.169939	349.61	CG	CI01000006_04100433_04105606	promoter	--	gnl|BL_ORD_ID|270396 sp|Q8BZF2|NIPA4_MOUSE Magnesium transporter NIPA4 OS=Mus musculus OX=10090 GN=Nipal4 PE=1 SV=1//4.6308e-101
CI01000006	4099979	4100505	527	60	0.318729	0.14879	0.169939	349.61	CG	CI01000006_04100433_04105606	TSS	--	gnl|BL_ORD_ID|270396 sp|Q8BZF2|NIPA4_MOUSE Magnesium transporter NIPA4 OS=Mus musculus OX=10090 GN=Nipal4 PE=1 SV=1//4.6308e-101
CI01000006	4099979	4100505	527	60	0.318729	0.14879	0.169939	349.61	CG	CI01000006_04100433_04105606	utr5	--	gnl|BL_ORD_ID|270396 sp|Q8BZF2|NIPA4_MOUSE Magnesium transporter NIPA4 OS=Mus musculus OX=10090 GN=Nipal4 PE=1 SV=1//4.6308e-101
CI01000006	4099979	4100505	527	60	0.318729	0.14879	0.169939	349.61	CG	CI01000006_04100433_04105606	exon	--	gnl|BL_ORD_ID|270396 sp|Q8BZF2|NIPA4_MOUSE Magnesium transporter NIPA4 OS=Mus musculus OX=10090 GN=Nipal4 PE=1 SV=1//4.6308e-101
CI01000006	4099979	4100505	527	60	0.318729	0.14879	0.169939	349.61	CG	CI01000006_04100433_04105606	intron	--	gnl|BL_ORD_ID|270396 sp|Q8BZF2|NIPA4_MOUSE Magnesium transporter NIPA4 OS=Mus musculus OX=10090 GN=Nipal4 PE=1 SV=1//4.6308e-101
CI01000006	4256118	4256402	285	26	0.871666	0.598007	0.273659	179.483	CG	CI01000006_04255653_04256279	exon	--	gnl|BL_ORD_ID|65779 sp|Q9YH91|CLDY_DANRE Claudin-like protein ZF-A89 OS=Danio rerio OX=7955 GN=cldnd PE=2 SV=1//1.12697e-104
CI01000006	4256118	4256402	285	26	0.871666	0.598007	0.273659	179.483	CG	CI01000006_04255653_04256279	utr5	--	gnl|BL_ORD_ID|65779 sp|Q9YH91|CLDY_DANRE Claudin-like protein ZF-A89 OS=Danio rerio OX=7955 GN=cldnd PE=2 SV=1//1.12697e-104
CI01000006	4256118	4256402	285	26	0.871666	0.598007	0.273659	179.483	CG	CI01000006_04255653_04256279	TSS	--	gnl|BL_ORD_ID|65779 sp|Q9YH91|CLDY_DANRE Claudin-like protein ZF-A89 OS=Danio rerio OX=7955 GN=cldnd PE=2 SV=1//1.12697e-104
CI01000006	4256118	4256402	285	26	0.871666	0.598007	0.273659	179.483	CG	CI01000006_04255653_04256279	promoter	--	gnl|BL_ORD_ID|65779 sp|Q9YH91|CLDY_DANRE Claudin-like protein ZF-A89 OS=Danio rerio OX=7955 GN=cldnd PE=2 SV=1//1.12697e-104
CI01000006	4255383	4255529	147	20	0.660535	0.473664	0.186871	147.992	CG	CI01000006_04257954_04258376	promoter	--	gnl|BL_ORD_ID|65779 sp|Q9YH91|CLDY_DANRE Claudin-like protein ZF-A89 OS=Danio rerio OX=7955 GN=cldnd PE=2 SV=1//1.2366e-59
CI01000006	4256118	4256402	285	26	0.871666	0.598007	0.273659	179.483	CG	CI01000006_04257954_04258376	promoter	--	gnl|BL_ORD_ID|65779 sp|Q9YH91|CLDY_DANRE Claudin-like protein ZF-A89 OS=Danio rerio OX=7955 GN=cldnd PE=2 SV=1//1.2366e-59
CI01000006	4332188	4332582	395	29	0.867044	0.68097	0.186073	214.621	CG	CI01000006_04327754_04330520	promoter	--	gnl|BL_ORD_ID|462615 sp|A7E2I7|T151B_DANRE Transmembrane protein 151B OS=Danio rerio OX=7955 GN=tmem151b PE=2 SV=1//7.65517e-150
CI01000006	4341013	4341376	364	39	0.580859	0.306612	0.274246	299.931	CG	CI01000006_04339683_04341206	intron	--	gnl|BL_ORD_ID|288723 sp|Q9WTJ2|OVOL1_MOUSE Putative transcription factor Ovo-like 1 OS=Mus musculus OX=10090 GN=Ovol1 PE=2 SV=1//3.00039e-74
CI01000006	4341013	4341376	364	39	0.580859	0.306612	0.274246	299.931	CG	CI01000006_04339683_04341206	exon	--	gnl|BL_ORD_ID|288723 sp|Q9WTJ2|OVOL1_MOUSE Putative transcription factor Ovo-like 1 OS=Mus musculus OX=10090 GN=Ovol1 PE=2 SV=1//3.00039e-74
CI01000006	4341013	4341376	364	39	0.580859	0.306612	0.274246	299.931	CG	CI01000006_04339683_04341206	TSS	--	gnl|BL_ORD_ID|288723 sp|Q9WTJ2|OVOL1_MOUSE Putative transcription factor Ovo-like 1 OS=Mus musculus OX=10090 GN=Ovol1 PE=2 SV=1//3.00039e-74
CI01000006	4341013	4341376	364	39	0.580859	0.306612	0.274246	299.931	CG	CI01000006_04339683_04341206	promoter	--	gnl|BL_ORD_ID|288723 sp|Q9WTJ2|OVOL1_MOUSE Putative transcription factor Ovo-like 1 OS=Mus musculus OX=10090 GN=Ovol1 PE=2 SV=1//3.00039e-74
CI01000006	4341013	4341376	364	39	0.580859	0.306612	0.274246	299.931	CG	CI01000006_04342598_04343449	promoter	--	gnl|BL_ORD_ID|474957 sp|Q6DC58|TM223_DANRE Transmembrane protein 223 OS=Danio rerio OX=7955 GN=tmem223 PE=2 SV=1//1.38013e-128
CI01000006	4384906	4385005	100	28	0.400462	0.193743	0.206718	157.169	CG	CI01000006_04386002_04393078	promoter	--	gnl|BL_ORD_ID|220360 sp|Q9BYJ1|LOXE3_HUMAN Hydroperoxide isomerase ALOXE3 OS=Homo sapiens OX=9606 GN=ALOXE3 PE=1 SV=1//1.12565e-171
CI01000006	4454106	4454277	172	39	0.907782	0.83553	0.0722515	176.756	CG	CI01000006_04455069_04463903	promoter	--	gnl|BL_ORD_ID|442372 sp|Q3SZA5|SPSY_BOVIN Spermine synthase OS=Bos taurus OX=9913 GN=SMS PE=2 SV=1//6.09036e-135
CI01000006	4473715	4473807	93	17	0.868095	0.765132	0.102963	81.6962	CG	CI01000006_04467086_04477770	intron	--	gnl|BL_ORD_ID|313170 sp|Q8BVQ5|PPME1_MOUSE Protein phosphatase methylesterase 1 OS=Mus musculus OX=10090 GN=Ppme1 PE=1 SV=5//6.5727e-110
CI01000006	4483045	4483106	62	8	0.473232	0.118412	0.354821	104.517	CG	CI01000006_04480549_04481514	promoter	--	-//-
CI01000006	4527820	4528142	323	17	0.48793	0.234752	0.253179	114.619	CG	CI01000006_04524286_04525219	promoter	--	gnl|BL_ORD_ID|475187 sp|Q6P0S3|TM45B_DANRE Transmembrane protein 45B OS=Danio rerio OX=7955 GN=tmem45b PE=2 SV=1//2.57613e-29
CI01000006	4537721	4537806	86	16	0.884122	0.698248	0.185874	100.24	CG	CI01000006_04535347_04535742	promoter	--	gnl|BL_ORD_ID|450199 sp|Q8VCK7|SYCN_MOUSE Syncollin OS=Mus musculus OX=10090 GN=Sycn PE=1 SV=3//3.17011e-32
CI01000006	4537721	4537806	86	16	0.884122	0.698248	0.185874	100.24	CG	CI01000006_04538991_04543506	promoter	--	gnl|BL_ORD_ID|347741 sp|P35250|RFC2_HUMAN Replication factor C subunit 2 OS=Homo sapiens OX=9606 GN=RFC2 PE=1 SV=3//0
CI01000006	4702531	4702647	117	21	0.49839	0.418562	0.0798281	84.311	CG	CI01000006_04703916_04717922	promoter	--	-//-
CI01000006	4837488	4837636	149	14	0.852321	0.530044	0.322277	89.1538	CG	CI01000006_04786488_04866122	intron	--	gnl|BL_ORD_ID|489142 sp|D3ZB51|TUTLB_RAT Protein turtle homolog B OS=Rattus norvegicus OX=10116 GN=Igsf9b PE=1 SV=1//1.45564e-07
CI01000006	4837488	4837636	149	14	0.852321	0.530044	0.322277	89.1538	CG	CI01000006_04786488_04866122	exon	--	gnl|BL_ORD_ID|489142 sp|D3ZB51|TUTLB_RAT Protein turtle homolog B OS=Rattus norvegicus OX=10116 GN=Igsf9b PE=1 SV=1//1.45564e-07
CI01000006	4987954	4988113	160	14	0.360556	0.173575	0.186981	71.8328	CG	CI01000006_04987990_04988532	utr3	--	gnl|BL_ORD_ID|18512 sp|Q9BS18|APC13_HUMAN Anaphase-promoting complex subunit 13 OS=Homo sapiens OX=9606 GN=ANAPC13 PE=1 SV=1//1.51372e-38
CI01000006	4987954	4988113	160	14	0.360556	0.173575	0.186981	71.8328	CG	CI01000006_04987990_04988532	exon	--	gnl|BL_ORD_ID|18512 sp|Q9BS18|APC13_HUMAN Anaphase-promoting complex subunit 13 OS=Homo sapiens OX=9606 GN=ANAPC13 PE=1 SV=1//1.51372e-38
CI01000006	4987954	4988113	160	14	0.360556	0.173575	0.186981	71.8328	CG	CI01000006_04989318_04992332	promoter	--	gnl|BL_ORD_ID|427650 sp|O88822|SC5D_MOUSE Lathosterol oxidase OS=Mus musculus OX=10090 GN=Sc5d PE=2 SV=2//3.15048e-133
CI01000006	5118461	5118569	109	11	0.863265	0.662611	0.200654	85.5316	CG	CI01000006_05096922_05124527	intron	--	gnl|BL_ORD_ID|49496 sp|Q6AYP5|CADM1_RAT Cell adhesion molecule 1 OS=Rattus norvegicus OX=10116 GN=Cadm1 PE=1 SV=1//1.19577e-131
CI01000006	5826092	5826266	175	28	0.914708	0.819161	0.0955473	139.741	CG	CI01000006_05821114_05830402	exon	--	gnl|BL_ORD_ID|554568 sp|Q802Y8|ZB16A_DANRE Zinc finger and BTB domain-containing protein 16-A OS=Danio rerio OX=7955 GN=zbtb16a PE=1 SV=1//7.08051e-11
CI01000006	5826092	5826266	175	28	0.914708	0.819161	0.0955473	139.741	CG	CI01000006_05821114_05830402	intron	--	gnl|BL_ORD_ID|554568 sp|Q802Y8|ZB16A_DANRE Zinc finger and BTB domain-containing protein 16-A OS=Danio rerio OX=7955 GN=zbtb16a PE=1 SV=1//7.08051e-11
CI01000006	6040456	6040552	97	17	0.917427	0.787399	0.130028	86.0798	CG	CI01000006_06038315_06045317	intron	--	gnl|BL_ORD_ID|16794 sp|Q86XS5|ANGL5_HUMAN Angiopoietin-related protein 5 OS=Homo sapiens OX=9606 GN=ANGPTL5 PE=1 SV=3//6.78116e-107
CI01000006	6051230	6051352	123	14	0.458062	0.162728	0.295334	88.7646	CG	CI01000006_06049283_06057849	exon	--	gnl|BL_ORD_ID|483299 sp|Q61143|TRPC6_MOUSE Short transient receptor potential channel 6 OS=Mus musculus OX=10090 GN=Trpc6 PE=1 SV=3//0
CI01000006	6094314	6094495	182	38	0.870855	0.743908	0.126947	206.452	CG	CI01000006_06095035_06097240	promoter	--	gnl|BL_ORD_ID|129758 sp|Q9UH90|FBX40_HUMAN F-box only protein 40 OS=Homo sapiens OX=9606 GN=FBXO40 PE=2 SV=2//0
CI01000006	6788429	6788509	81	24	0.932232	0.804167	0.128065	122.658	CG	CI01000006_06790435_06791964	promoter	--	gnl|BL_ORD_ID|268119 sp|Q99PW5|NEUR3_RAT Sialidase-3 OS=Rattus norvegicus OX=10116 GN=Neu3 PE=2 SV=1//3.30748e-87
CI01000006	6870919	6871067	149	13	0.873736	0.786882	0.0868535	100.338	CG	CI01000006_06865010_06869448	promoter	--	gnl|BL_ORD_ID|267452 sp|Q58EG3|NECT3_DANRE Nectin-3-like protein OS=Danio rerio OX=7955 GN=nectin3 PE=2 SV=2//5.77323e-08
CI01000006	6972253	6972343	91	17	0.781214	0.696139	0.0850752	73.0312	CG	CI01000006_06967454_06970828	promoter	--	gnl|BL_ORD_ID|202776 sp|Q9HB14|KCNKD_HUMAN Potassium channel subfamily K member 13 OS=Homo sapiens OX=9606 GN=KCNK13 PE=2 SV=2//1.94755e-139
CI01000006	7259004	7259402	399	22	0.700617	0.446509	0.254108	140.998	CG	CI01000006_07254728_07260352	intron	--	gnl|BL_ORD_ID|270284 sp|Q8BHI9|NIM1_MOUSE Serine/threonine-protein kinase NIM1 OS=Mus musculus OX=10090 GN=Nim1k PE=2 SV=1//2.67301e-169
CI01000006	7361340	7361602	263	15	0.744347	0.529222	0.215125	95.7163	CG	CI01000006_07358910_07359982	promoter	--	gnl|BL_ORD_ID|113448 sp|P79728|EFNA5_DANRE Ephrin-A5b OS=Danio rerio OX=7955 GN=efna5b PE=2 SV=1//1.96628e-07
CI01000006	7447307	7447426	120	15	0.753126	0.558727	0.194399	80.843	CG	CI01000006_07444688_07448103	intron	--	gnl|BL_ORD_ID|166687 sp|Q9I9R0|HABP4_CHICK Intracellular hyaluronan-binding protein 4 OS=Gallus gallus OX=9031 GN=HABP4 PE=2 SV=1//4.69089e-34
CI01000006	7447307	7447426	120	15	0.753126	0.558727	0.194399	80.843	CG	CI01000006_07444688_07448103	exon	--	gnl|BL_ORD_ID|166687 sp|Q9I9R0|HABP4_CHICK Intracellular hyaluronan-binding protein 4 OS=Gallus gallus OX=9031 GN=HABP4 PE=2 SV=1//4.69089e-34
CI01000006	8000792	8001124	333	15	0.569146	0.161137	0.408009	111.697	CG	CI01000006_07997158_07999906	promoter	--	gnl|BL_ORD_ID|47138 sp|P35070|BTC_HUMAN Probetacellulin OS=Homo sapiens OX=9606 GN=BTC PE=1 SV=1//4.01019e-22
CI01000006	8737054	8737223	170	22	0.8611	0.670521	0.190579	123.207	CG	CI01000006_08736720_08740065	intron	--	gnl|BL_ORD_ID|503025 sp|Q60992|VAV2_MOUSE Guanine nucleotide exchange factor VAV2 OS=Mus musculus OX=10090 GN=Vav2 PE=1 SV=1//9.29673e-38
CI01000006	10003313	10003570	258	35	0.823003	0.575578	0.247425	263.686	CG	CI01000006_09998680_10008491	intron	--	gnl|BL_ORD_ID|216932 sp|P52889|LHX5_DANRE LIM/homeobox protein Lhx5 OS=Danio rerio OX=7955 GN=lhx5 PE=2 SV=1//0
CI01000006	10003313	10003570	258	35	0.823003	0.575578	0.247425	263.686	CG	CI01000006_09998680_10008491	exon	--	gnl|BL_ORD_ID|216932 sp|P52889|LHX5_DANRE LIM/homeobox protein Lhx5 OS=Danio rerio OX=7955 GN=lhx5 PE=2 SV=1//0
CI01000006	10046873	10047000	128	11	0.792992	0.631118	0.161874	72.3913	CG	CI01000006_10044550_10045827	exon	--	gnl|BL_ORD_ID|146326 sp|Q71SG7|GCNT4_DANRE Beta-1,3-galactosyl-O-glycosyl-glycoprotein beta-1,6-N-acetylglucosaminyltransferase 4 OS=Danio rerio OX=7955 GN=gcnt4 PE=2 SV=2//1.10663e-159
CI01000006	10046873	10047000	128	11	0.792992	0.631118	0.161874	72.3913	CG	CI01000006_10044550_10045827	utr5	--	gnl|BL_ORD_ID|146326 sp|Q71SG7|GCNT4_DANRE Beta-1,3-galactosyl-O-glycosyl-glycoprotein beta-1,6-N-acetylglucosaminyltransferase 4 OS=Danio rerio OX=7955 GN=gcnt4 PE=2 SV=2//1.10663e-159
CI01000006	10373321	10373432	112	29	0.470653	0.249232	0.221422	177.383	CG	CI01000006_10372387_10387314	intron	--	gnl|BL_ORD_ID|247845 sp|Q4TU93|MRC2_RAT C-type mannose receptor 2 OS=Rattus norvegicus OX=10116 GN=Mrc2 PE=1 SV=1//2.03824e-08
CI01000006	10753134	10753217	84	15	0.921614	0.806461	0.115153	88.2329	CG	CI01000006_10747943_10768998	intron	--	gnl|BL_ORD_ID|495212 sp|O75385|ULK1_HUMAN Serine/threonine-protein kinase ULK1 OS=Homo sapiens OX=9606 GN=ULK1 PE=1 SV=2//0
CI01000006	11450689	11450810	122	25	0.744916	0.586766	0.15815	124.035	CG	CI01000006_11452997_11455817	promoter	--	gnl|BL_ORD_ID|310105 sp|Q90270|PO5F1_DANRE POU domain, class 5, transcription factor 1 OS=Danio rerio OX=7955 GN=pou5f1 PE=2 SV=1//1.9324e-13
CI01000006	11452134	11452439	306	16	0.745772	0.535805	0.209967	96.2381	CG	CI01000006_11452997_11455817	promoter	--	gnl|BL_ORD_ID|310105 sp|Q90270|PO5F1_DANRE POU domain, class 5, transcription factor 1 OS=Danio rerio OX=7955 GN=pou5f1 PE=2 SV=1//1.9324e-13
CI01000006	11452134	11452439	306	16	0.745772	0.535805	0.209967	96.2381	CG	CI01000006_11452997_11455817	TSS	--	gnl|BL_ORD_ID|310105 sp|Q90270|PO5F1_DANRE POU domain, class 5, transcription factor 1 OS=Danio rerio OX=7955 GN=pou5f1 PE=2 SV=1//1.9324e-13
CI01000006	11452134	11452439	306	16	0.745772	0.535805	0.209967	96.2381	CG	CI01000006_11452997_11455817	utr5	--	gnl|BL_ORD_ID|310105 sp|Q90270|PO5F1_DANRE POU domain, class 5, transcription factor 1 OS=Danio rerio OX=7955 GN=pou5f1 PE=2 SV=1//1.9324e-13
CI01000006	11452134	11452439	306	16	0.745772	0.535805	0.209967	96.2381	CG	CI01000006_11452997_11455817	exon	--	gnl|BL_ORD_ID|310105 sp|Q90270|PO5F1_DANRE POU domain, class 5, transcription factor 1 OS=Danio rerio OX=7955 GN=pou5f1 PE=2 SV=1//1.9324e-13
CI01000006	11453991	11454199	209	16	0.813	0.588754	0.224245	86.4899	CG	CI01000006_11452997_11455817	intron	--	gnl|BL_ORD_ID|310105 sp|Q90270|PO5F1_DANRE POU domain, class 5, transcription factor 1 OS=Danio rerio OX=7955 GN=pou5f1 PE=2 SV=1//1.9324e-13
CI01000006	11453991	11454199	209	16	0.813	0.588754	0.224245	86.4899	CG	CI01000006_11452997_11455817	exon	--	gnl|BL_ORD_ID|310105 sp|Q90270|PO5F1_DANRE POU domain, class 5, transcription factor 1 OS=Danio rerio OX=7955 GN=pou5f1 PE=2 SV=1//1.9324e-13
CI01000006	12093502	12093732	231	32	0.32374	0.163671	0.16007	164.794	CG	CI01000006_12092807_12095434	intron	--	gnl|BL_ORD_ID|58849 sp|Q6DGV1|CELF4_DANRE CUGBP Elav-like family member 4 OS=Danio rerio OX=7955 GN=celf4 PE=2 SV=1//1.5463e-52
CI01000006	12187200	12187363	164	15	0.888482	0.777866	0.110616	79.0555	CG	CI01000006_12176092_12189504	intron	--	gnl|BL_ORD_ID|58849 sp|Q6DGV1|CELF4_DANRE CUGBP Elav-like family member 4 OS=Danio rerio OX=7955 GN=celf4 PE=2 SV=1//7.82431e-08
CI01000006	12230597	12230907	311	28	0.201901	0.0568574	0.145043	165.164	CG	CI01000006_12230746_12235389	utr5	--	gnl|BL_ORD_ID|342046 sp|Q8TC12|RDH11_HUMAN Retinol dehydrogenase 11 OS=Homo sapiens OX=9606 GN=RDH11 PE=1 SV=2//1.76237e-65
CI01000006	12230597	12230907	311	28	0.201901	0.0568574	0.145043	165.164	CG	CI01000006_12230746_12235389	exon	--	gnl|BL_ORD_ID|342046 sp|Q8TC12|RDH11_HUMAN Retinol dehydrogenase 11 OS=Homo sapiens OX=9606 GN=RDH11 PE=1 SV=2//1.76237e-65
CI01000006	12293323	12293470	148	21	0.766141	0.548972	0.217169	122.482	CG	CI01000006_12289635_12293874	exon	--	gnl|BL_ORD_ID|491719 sp|Q8BH48|UBAP1_MOUSE Ubiquitin-associated protein 1 OS=Mus musculus OX=10090 GN=Ubap1 PE=1 SV=1//7.45977e-83
CI01000006	12349298	12349449	152	15	0.573099	0.36999	0.203109	103.373	CG	CI01000006_12348300_12348961	exon	--	gnl|BL_ORD_ID|154750 sp|P12309|GLRX1_PIG Glutaredoxin-1 OS=Sus scrofa OX=9823 GN=GLRX PE=1 SV=2//7.72486e-33
CI01000006	12349298	12349449	152	15	0.573099	0.36999	0.203109	103.373	CG	CI01000006_12348300_12348961	utr5	--	gnl|BL_ORD_ID|154750 sp|P12309|GLRX1_PIG Glutaredoxin-1 OS=Sus scrofa OX=9823 GN=GLRX PE=1 SV=2//7.72486e-33
CI01000006	12349298	12349449	152	15	0.573099	0.36999	0.203109	103.373	CG	CI01000006_12348300_12348961	TSS	--	gnl|BL_ORD_ID|154750 sp|P12309|GLRX1_PIG Glutaredoxin-1 OS=Sus scrofa OX=9823 GN=GLRX PE=1 SV=2//7.72486e-33
CI01000006	12349298	12349449	152	15	0.573099	0.36999	0.203109	103.373	CG	CI01000006_12348300_12348961	promoter	--	gnl|BL_ORD_ID|154750 sp|P12309|GLRX1_PIG Glutaredoxin-1 OS=Sus scrofa OX=9823 GN=GLRX PE=1 SV=2//7.72486e-33
CI01000006	12502112	12502297	186	27	0.843822	0.706606	0.137216	142.475	CG	CI01000006_12497695_12504605	intron	--	gnl|BL_ORD_ID|119975 sp|O55026|ENTP2_MOUSE Ectonucleoside triphosphate diphosphohydrolase 2 OS=Mus musculus OX=10090 GN=Entpd2 PE=1 SV=2//7.29887e-170
CI01000006	12502452	12502572	121	30	0.877976	0.680777	0.197199	274.844	CG	CI01000006_12497695_12504605	intron	--	gnl|BL_ORD_ID|119975 sp|O55026|ENTP2_MOUSE Ectonucleoside triphosphate diphosphohydrolase 2 OS=Mus musculus OX=10090 GN=Entpd2 PE=1 SV=2//7.29887e-170
CI01000006	12715313	12715593	281	20	0.333028	0.16272	0.170308	107.931	CG	CI01000006_12697606_12714750	promoter	--	gnl|BL_ORD_ID|12210 sp|Q9BYV1|AGT2_HUMAN Alanine--glyoxylate aminotransferase 2, mitochondrial OS=Homo sapiens OX=9606 GN=AGXT2 PE=1 SV=1//0
CI01000006	12716725	12716793	69	10	0.892101	0.713252	0.178849	68.9878	CG	CI01000006_12697606_12714750	promoter	--	gnl|BL_ORD_ID|12210 sp|Q9BYV1|AGT2_HUMAN Alanine--glyoxylate aminotransferase 2, mitochondrial OS=Homo sapiens OX=9606 GN=AGXT2 PE=1 SV=1//0
CI01000006	12763151	12763423	273	35	0.849143	0.579691	0.269453	348.76	CG	CI01000006_12764729_12782405	promoter	--	gnl|BL_ORD_ID|267461 sp|Q96PU5|NED4L_HUMAN E3 ubiquitin-protein ligase NEDD4-like OS=Homo sapiens OX=9606 GN=NEDD4L PE=1 SV=2//1.63467e-09
CI01000006	12881383	12881674	292	29	0.766455	0.636298	0.130157	139.306	CG	CI01000006_12876023_12888072	intron	--	gnl|BL_ORD_ID|283552 sp|Q8BML2|OACYL_MOUSE O-acyltransferase like protein OS=Mus musculus OX=10090 GN=Oacyl PE=2 SV=1//7.29528e-27
CI01000006	12924587	12925089	503	28	0.57218	0.322694	0.249486	180.216	CG	CI01000006_12921799_12924125	promoter	--	gnl|BL_ORD_ID|424879 sp|O42358|RX3_DANRE Retinal homeobox protein Rx3 OS=Danio rerio OX=7955 GN=rx3 PE=2 SV=1//1.62118e-166
CI01000006	12925469	12925736	268	22	0.411749	0.158598	0.253151	136.998	CG	CI01000006_12921799_12924125	promoter	--	gnl|BL_ORD_ID|424879 sp|O42358|RX3_DANRE Retinal homeobox protein Rx3 OS=Danio rerio OX=7955 GN=rx3 PE=2 SV=1//1.62118e-166
CI01000008	312228	312363	136	11	0.493234	0.119953	0.373281	106.52	CG	CI01000008_00309727_00311289	promoter	--	gnl|BL_ORD_ID|469481 sp|Q2TBI2|THAP4_BOVIN THAP domain-containing protein 4 OS=Bos taurus OX=9913 GN=THAP4 PE=2 SV=2//4.40537e-08
CI01000008	312228	312363	136	11	0.493234	0.119953	0.373281	106.52	CG	CI01000008_00312587_00314822	utr5	--	gnl|BL_ORD_ID|122150 sp|Q9QYY7|ESM1_MOUSE Endothelial cell-specific molecule 1 OS=Mus musculus OX=10090 GN=Esm1 PE=2 SV=1//4.62167e-42
CI01000008	312228	312363	136	11	0.493234	0.119953	0.373281	106.52	CG	CI01000008_00312587_00314822	exon	--	gnl|BL_ORD_ID|122150 sp|Q9QYY7|ESM1_MOUSE Endothelial cell-specific molecule 1 OS=Mus musculus OX=10090 GN=Esm1 PE=2 SV=1//4.62167e-42
CI01000008	1233763	1233928	166	31	0.811171	0.603201	0.20797	187.209	CG	CI01000008_01233722_01248407	exon	--	gnl|BL_ORD_ID|285644 sp|A4IIT5|OLM2A_XENTR Olfactomedin-like protein 2A OS=Xenopus tropicalis OX=8364 GN=olfml2a PE=2 SV=1//3.24185e-96
CI01000008	1322146	1322358	213	21	0.566302	0.371376	0.194927	111.797	CG	CI01000008_01323208_01326298	promoter	--	gnl|BL_ORD_ID|293276 sp|Q00991|PAR1_CRILO Proteinase-activated receptor 1 OS=Cricetulus longicaudatus OX=10030 GN=F2R PE=2 SV=2//5.49399e-60
CI01000008	1712695	1712893	199	19	0.211087	0.0762761	0.134811	101.488	CG	CI01000008_01711637_01712765	exon	--	-//-
CI01000008	1712695	1712893	199	19	0.211087	0.0762761	0.134811	101.488	CG	CI01000008_01711637_01712765	utr5	--	-//-
CI01000008	2042452	2042538	87	14	0.90607	0.738295	0.167775	68.9004	CG	CI01000008_02003944_02085183	intron	--	gnl|BL_ORD_ID|69903 sp|O88207|CO5A1_MOUSE Collagen alpha-1(V) chain OS=Mus musculus OX=10090 GN=Col5a1 PE=1 SV=2//1.81792e-08
CI01000008	2056584	2057070	487	23	0.477185	0.24739	0.229795	136.684	CG	CI01000008_02003944_02085183	exon	--	gnl|BL_ORD_ID|69903 sp|O88207|CO5A1_MOUSE Collagen alpha-1(V) chain OS=Mus musculus OX=10090 GN=Col5a1 PE=1 SV=2//1.81792e-08
CI01000008	2056584	2057070	487	23	0.477185	0.24739	0.229795	136.684	CG	CI01000008_02003944_02085183	intron	--	gnl|BL_ORD_ID|69903 sp|O88207|CO5A1_MOUSE Collagen alpha-1(V) chain OS=Mus musculus OX=10090 GN=Col5a1 PE=1 SV=2//1.81792e-08
CI01000008	2131227	2131367	141	21	0.917013	0.839406	0.0776065	89.0648	CG	CI01000008_02109608_02147123	intron	--	gnl|BL_ORD_ID|466527 sp|Q04202|TCB2_CAEBR Transposable element Tcb2 transposase OS=Caenorhabditis briggsae OX=6238 PE=3 SV=1//1.01906e-11
CI01000008	2131739	2131868	130	24	0.853898	0.69611	0.157788	146.789	CG	CI01000008_02109608_02147123	intron	--	gnl|BL_ORD_ID|466527 sp|Q04202|TCB2_CAEBR Transposable element Tcb2 transposase OS=Caenorhabditis briggsae OX=6238 PE=3 SV=1//1.01906e-11
CI01000008	2555256	2555544	289	12	0.549505	0.321539	0.227966	67.9201	CG	CI01000008_02525590_02584758	intron	--	gnl|BL_ORD_ID|434903 sp|Q8TF72|SHRM3_HUMAN Protein Shroom3 OS=Homo sapiens OX=9606 GN=SHROOM3 PE=1 SV=2//5.49364e-27
CI01000008	2641348	2641527	180	20	0.865852	0.610759	0.255093	122.478	CG	CI01000008_02639244_02640665	promoter	--	-//-
CI01000009	21895	22019	125	19	0.859476	0.772115	0.0873618	72.3153	CG	CI01000009_00009408_00060276	intron	--	gnl|BL_ORD_ID|324672 sp|P49190|PTH2R_HUMAN Parathyroid hormone 2 receptor OS=Homo sapiens OX=9606 GN=PTH2R PE=1 SV=1//0
CI01000009	139815	139979	165	15	0.935084	0.81925	0.115834	73.913	CG	CI01000009_00103290_00175591	intron	--	gnl|BL_ORD_ID|166535 sp|A0MGZ7|H6S3B_DANRE Heparan-sulfate 6-O-sulfotransferase 3-B OS=Danio rerio OX=7955 GN=hs6st3b PE=1 SV=1//0
CI01000009	159763	159959	197	16	0.899858	0.732226	0.167632	88.3616	CG	CI01000009_00103290_00175591	intron	--	gnl|BL_ORD_ID|166535 sp|A0MGZ7|H6S3B_DANRE Heparan-sulfate 6-O-sulfotransferase 3-B OS=Danio rerio OX=7955 GN=hs6st3b PE=1 SV=1//0
CI01000009	160422	160583	162	11	0.882513	0.448767	0.433746	109.139	CG	CI01000009_00103290_00175591	intron	--	gnl|BL_ORD_ID|166535 sp|A0MGZ7|H6S3B_DANRE Heparan-sulfate 6-O-sulfotransferase 3-B OS=Danio rerio OX=7955 GN=hs6st3b PE=1 SV=1//0
CI01000009	241252	241559	308	31	0.688367	0.48938	0.198988	232.835	CG	CI01000009_00242093_00247335	promoter	--	gnl|BL_ORD_ID|11259 sp|P13216|ADX_CHICK Adrenodoxin, mitochondrial (Fragment) OS=Gallus gallus OX=9031 GN=FDX1 PE=1 SV=1//1.25878e-54
CI01000009	260372	260501	130	21	0.864388	0.760421	0.103967	90.1432	CG	CI01000009_00260081_00285692	exon	--	gnl|BL_ORD_ID|387303 sp|Q4R3G4|RNF17_MACFA RING finger protein 17 OS=Macaca fascicularis OX=9541 GN=RNF17 PE=2 SV=2//0
CI01000009	260372	260501	130	21	0.864388	0.760421	0.103967	90.1432	CG	CI01000009_00260081_00285692	intron	--	gnl|BL_ORD_ID|387303 sp|Q4R3G4|RNF17_MACFA RING finger protein 17 OS=Macaca fascicularis OX=9541 GN=RNF17 PE=2 SV=2//0
CI01000009	344182	344373	192	31	0.931172	0.814185	0.116987	184.708	CG	CI01000009_00343750_00344964	exon	--	gnl|BL_ORD_ID|479549 sp|Q503I2|TRI13_DANRE Tripartite motif-containing 13 OS=Danio rerio OX=7955 GN=trim13 PE=2 SV=1//0
CI01000009	361828	362105	278	18	0.492605	0.226756	0.265849	117.052	CG	CI01000009_00363403_00368182	promoter	--	gnl|BL_ORD_ID|387862 sp|Q5HZP1|RNH2B_XENLA Ribonuclease H2 subunit B OS=Xenopus laevis OX=8355 GN=rnaseh2b PE=2 SV=1//6.0647e-105
CI01000009	552109	552371	263	16	0.402196	0.157196	0.244999	120.87	CG	CI01000009_00547369_00551459	exon	--	gnl|BL_ORD_ID|54719 sp|Q2T9P5|CC50C_BOVIN Cell cycle control protein 50C OS=Bos taurus OX=9913 GN=TMEM30C PE=2 SV=1//3.93856e-91
CI01000009	552109	552371	263	16	0.402196	0.157196	0.244999	120.87	CG	CI01000009_00547369_00551459	utr3	--	gnl|BL_ORD_ID|54719 sp|Q2T9P5|CC50C_BOVIN Cell cycle control protein 50C OS=Bos taurus OX=9913 GN=TMEM30C PE=2 SV=1//3.93856e-91
CI01000009	552109	552371	263	16	0.402196	0.157196	0.244999	120.87	CG	CI01000009_00547369_00551459	TES	--	gnl|BL_ORD_ID|54719 sp|Q2T9P5|CC50C_BOVIN Cell cycle control protein 50C OS=Bos taurus OX=9913 GN=TMEM30C PE=2 SV=1//3.93856e-91
CI01000009	636212	636436	225	29	0.849838	0.747011	0.102827	152.892	CG	CI01000009_00622720_00644844	intron	--	gnl|BL_ORD_ID|464655 sp|Q7Z7G0|TARSH_HUMAN Target of Nesh-SH3 OS=Homo sapiens OX=9606 GN=ABI3BP PE=1 SV=1//1.1184e-40
CI01000009	684086	684172	87	15	0.820098	0.708753	0.111345	78.1087	CG	CI01000009_00671787_00683080	promoter	--	gnl|BL_ORD_ID|432406 sp|D3ZF42|SENP7_RAT Sentrin-specific protease 7 OS=Rattus norvegicus OX=10116 GN=Senp7 PE=1 SV=1//6.64505e-108
CI01000009	766811	766915	105	12	0.511768	0.271603	0.240165	68.1252	CG	CI01000009_00761898_00767155	intron	--	gnl|BL_ORD_ID|304812 sp|P37287|PIGA_HUMAN Phosphatidylinositol N-acetylglucosaminyltransferase subunit A OS=Homo sapiens OX=9606 GN=PIGA PE=1 SV=1//0
CI01000009	766811	766915	105	12	0.511768	0.271603	0.240165	68.1252	CG	CI01000009_00761898_00767155	exon	--	gnl|BL_ORD_ID|304812 sp|P37287|PIGA_HUMAN Phosphatidylinositol N-acetylglucosaminyltransferase subunit A OS=Homo sapiens OX=9606 GN=PIGA PE=1 SV=1//0
CI01000009	836936	837218	283	12	0.780575	0.390457	0.390118	74.6158	CG	CI01000009_00830503_00840457	intron	--	gnl|BL_ORD_ID|310808 sp|P03360|POL_AVIRE Gag-Pol polyprotein (Fragment) OS=Avian reticuloendotheliosis virus OX=11636 GN=pol PE=1 SV=2//3.01322e-17
CI01000009	867777	867891	115	12	0.884687	0.665388	0.219299	70.495	CG	CI01000009_00863406_00870786	exon	--	gnl|BL_ORD_ID|554597 sp|O95625|ZBT11_HUMAN Zinc finger and BTB domain-containing protein 11 OS=Homo sapiens OX=9606 GN=ZBTB11 PE=1 SV=2//1.14101e-29
CI01000009	1053448	1053563	116	12	0.913557	0.728084	0.185473	71.7209	CG	CI01000009_01039363_01051161	promoter	--	gnl|BL_ORD_ID|207160 sp|O35738|KLF12_MOUSE Krueppel-like factor 12 OS=Mus musculus OX=10090 GN=Klf12 PE=1 SV=2//3.68513e-13
CI01000009	1201436	1201517	82	17	0.809549	0.700518	0.109031	91.3923	CG	CI01000009_01183737_01206031	exon	--	gnl|BL_ORD_ID|88500 sp|Q9UI36|DACH1_HUMAN Dachshund homolog 1 OS=Homo sapiens OX=9606 GN=DACH1 PE=1 SV=3//5.15091e-07
CI01000009	1390034	1390270	237	14	0.662596	0.280399	0.382197	139.59	CG	CI01000009_01386589_01389680	exon	--	-//-
CI01000009	1390034	1390270	237	14	0.662596	0.280399	0.382197	139.59	CG	CI01000009_01386589_01389680	utr5	--	-//-
CI01000009	1390034	1390270	237	14	0.662596	0.280399	0.382197	139.59	CG	CI01000009_01386589_01389680	TSS	--	-//-
CI01000009	1390034	1390270	237	14	0.662596	0.280399	0.382197	139.59	CG	CI01000009_01386589_01389680	promoter	--	-//-
CI01000009	1395382	1396028	647	22	0.713129	0.367284	0.345845	133.235	CG	CI01000009_01394603_01397604	intron	--	gnl|BL_ORD_ID|555307 sp|Q9IB89|ZIC5_XENLA Zinc finger protein ZIC 5 OS=Xenopus laevis OX=8355 GN=zic5 PE=2 SV=1//0
CI01000009	1398295	1399469	1175	37	0.467924	0.136524	0.3314	357.582	CG	CI01000009_01394603_01397604	exon	--	gnl|BL_ORD_ID|555307 sp|Q9IB89|ZIC5_XENLA Zinc finger protein ZIC 5 OS=Xenopus laevis OX=8355 GN=zic5 PE=2 SV=1//0
CI01000009	1398295	1399469	1175	37	0.467924	0.136524	0.3314	357.582	CG	CI01000009_01394603_01397604	utr5	--	gnl|BL_ORD_ID|555307 sp|Q9IB89|ZIC5_XENLA Zinc finger protein ZIC 5 OS=Xenopus laevis OX=8355 GN=zic5 PE=2 SV=1//0
CI01000009	1398295	1399469	1175	37	0.467924	0.136524	0.3314	357.582	CG	CI01000009_01394603_01397604	TSS	--	gnl|BL_ORD_ID|555307 sp|Q9IB89|ZIC5_XENLA Zinc finger protein ZIC 5 OS=Xenopus laevis OX=8355 GN=zic5 PE=2 SV=1//0
CI01000009	1398295	1399469	1175	37	0.467924	0.136524	0.3314	357.582	CG	CI01000009_01394603_01397604	promoter	--	gnl|BL_ORD_ID|555307 sp|Q9IB89|ZIC5_XENLA Zinc finger protein ZIC 5 OS=Xenopus laevis OX=8355 GN=zic5 PE=2 SV=1//0
CI01000009	1398295	1399469	1175	37	0.467924	0.136524	0.3314	357.582	CG	CI01000009_01402330_01407372	promoter	--	gnl|BL_ORD_ID|555296 sp|O95409|ZIC2_HUMAN Zinc finger protein ZIC 2 OS=Homo sapiens OX=9606 GN=ZIC2 PE=1 SV=2//0
CI01000009	1400598	1400863	266	25	0.322831	0.10673	0.2161	150.02	CG	CI01000009_01402330_01407372	promoter	--	gnl|BL_ORD_ID|555296 sp|O95409|ZIC2_HUMAN Zinc finger protein ZIC 2 OS=Homo sapiens OX=9606 GN=ZIC2 PE=1 SV=2//0
CI01000009	1400933	1401526	594	29	0.452686	0.198255	0.254431	191.166	CG	CI01000009_01402330_01407372	promoter	--	gnl|BL_ORD_ID|555296 sp|O95409|ZIC2_HUMAN Zinc finger protein ZIC 2 OS=Homo sapiens OX=9606 GN=ZIC2 PE=1 SV=2//0
CI01000009	1400933	1401526	594	29	0.452686	0.198255	0.254431	191.166	CG	CI01000009_01402330_01407372	TSS	--	gnl|BL_ORD_ID|555296 sp|O95409|ZIC2_HUMAN Zinc finger protein ZIC 2 OS=Homo sapiens OX=9606 GN=ZIC2 PE=1 SV=2//0
CI01000009	1400933	1401526	594	29	0.452686	0.198255	0.254431	191.166	CG	CI01000009_01402330_01407372	utr5	--	gnl|BL_ORD_ID|555296 sp|O95409|ZIC2_HUMAN Zinc finger protein ZIC 2 OS=Homo sapiens OX=9606 GN=ZIC2 PE=1 SV=2//0
CI01000009	1400933	1401526	594	29	0.452686	0.198255	0.254431	191.166	CG	CI01000009_01402330_01407372	exon	--	gnl|BL_ORD_ID|555296 sp|O95409|ZIC2_HUMAN Zinc finger protein ZIC 2 OS=Homo sapiens OX=9606 GN=ZIC2 PE=1 SV=2//0
CI01000009	1404138	1404456	319	16	0.510315	0.152028	0.358287	138.524	CG	CI01000009_01402330_01407372	intron	--	gnl|BL_ORD_ID|555296 sp|O95409|ZIC2_HUMAN Zinc finger protein ZIC 2 OS=Homo sapiens OX=9606 GN=ZIC2 PE=1 SV=2//0
CI01000009	2826132	2826222	91	19	0.898741	0.781033	0.117708	147.868	CG	CI01000009_02799246_02827589	intron	--	-//-
CI01000009	2987075	2987208	134	14	0.63045	0.417285	0.213165	72.0341	CG	CI01000009_02975388_02982670	promoter	--	gnl|BL_ORD_ID|99316 sp|Q9H7Y0|DIA1R_HUMAN Deleted in autism-related protein 1 OS=Homo sapiens OX=9606 GN=CXorf36 PE=2 SV=3//2.82719e-102
CI01000009	3121108	3121229	122	25	0.301533	0.151375	0.150159	174.794	CG	CI01000009_03123137_03137452	promoter	--	gnl|BL_ORD_ID|55382 sp|Q90X49|CCD80_DANRE Coiled-coil domain-containing protein 80 OS=Danio rerio OX=7955 GN=ccdc80 PE=2 SV=1//1.35706e-08
CI01000009	3130639	3130773	135	23	0.885967	0.80478	0.0811867	120.83	CG	CI01000009_03123137_03137452	intron	--	gnl|BL_ORD_ID|55382 sp|Q90X49|CCD80_DANRE Coiled-coil domain-containing protein 80 OS=Danio rerio OX=7955 GN=ccdc80 PE=2 SV=1//1.35706e-08
CI01000009	3144267	3144425	159	24	0.295584	0.129485	0.166099	145.308	CG	CI01000009_03140599_03143635	promoter	--	gnl|BL_ORD_ID|425584 sp|Q90X48|S35A5_DANRE Probable UDP-sugar transporter protein SLC35A5 OS=Danio rerio OX=7955 GN=slc35a5 PE=2 SV=1//0
CI01000009	3144267	3144425	159	24	0.295584	0.129485	0.166099	145.308	CG	CI01000009_03145417_03159851	promoter	--	gnl|BL_ORD_ID|125777 sp|Q593B6|FA5_PSETE Coagulation factor V OS=Pseudonaja textilis OX=8673 GN=F5 PE=1 SV=1//5.76546e-18
CI01000009	3301637	3301799	163	10	0.455953	0.235291	0.220662	78.7315	CG	CI01000009_03301176_03305406	intron	--	gnl|BL_ORD_ID|210851 sp|Q05204|LAMP1_BOVIN Lysosome-associated membrane glycoprotein 1 OS=Bos taurus OX=9913 GN=LAMP1 PE=1 SV=2//3.64523e-30
CI01000009	3465622	3465766	145	14	0.276349	0.119098	0.157251	76.4522	CG	CI01000009_03466999_03473248	promoter	--	gnl|BL_ORD_ID|434865 sp|O15266|SHOX_HUMAN Short stature homeobox protein OS=Homo sapiens OX=9606 GN=SHOX PE=1 SV=1//8.29334e-89
CI01000009	3468194	3468719	526	38	0.507758	0.149087	0.35867	547.373	CG	CI01000009_03466999_03473248	intron	--	gnl|BL_ORD_ID|434865 sp|O15266|SHOX_HUMAN Short stature homeobox protein OS=Homo sapiens OX=9606 GN=SHOX PE=1 SV=1//8.29334e-89
CI01000009	3468194	3468719	526	38	0.507758	0.149087	0.35867	547.373	CG	CI01000009_03466999_03473248	exon	--	gnl|BL_ORD_ID|434865 sp|O15266|SHOX_HUMAN Short stature homeobox protein OS=Homo sapiens OX=9606 GN=SHOX PE=1 SV=1//8.29334e-89
CI01000009	3468868	3469115	248	17	0.758021	0.584867	0.173154	81.6375	CG	CI01000009_03466999_03473248	intron	--	gnl|BL_ORD_ID|434865 sp|O15266|SHOX_HUMAN Short stature homeobox protein OS=Homo sapiens OX=9606 GN=SHOX PE=1 SV=1//8.29334e-89
CI01000009	3471069	3471461	393	23	0.714815	0.479736	0.235079	159.273	CG	CI01000009_03466999_03473248	intron	--	gnl|BL_ORD_ID|434865 sp|O15266|SHOX_HUMAN Short stature homeobox protein OS=Homo sapiens OX=9606 GN=SHOX PE=1 SV=1//8.29334e-89
CI01000009	3471069	3471461	393	23	0.714815	0.479736	0.235079	159.273	CG	CI01000009_03466999_03473248	exon	--	gnl|BL_ORD_ID|434865 sp|O15266|SHOX_HUMAN Short stature homeobox protein OS=Homo sapiens OX=9606 GN=SHOX PE=1 SV=1//8.29334e-89
CI01000009	3665194	3665459	266	22	0.46456	0.258656	0.205903	127.418	CG	CI01000009_03664045_03666052	intron	--	gnl|BL_ORD_ID|250457 sp|Q5VZV1|MT21C_HUMAN Protein-lysine methyltransferase METTL21C OS=Homo sapiens OX=9606 GN=METTL21C PE=1 SV=1//5.52728e-71
CI01000009	3665194	3665459	266	22	0.46456	0.258656	0.205903	127.418	CG	CI01000009_03664045_03666052	exon	--	gnl|BL_ORD_ID|250457 sp|Q5VZV1|MT21C_HUMAN Protein-lysine methyltransferase METTL21C OS=Homo sapiens OX=9606 GN=METTL21C PE=1 SV=1//5.52728e-71
CI01000009	4015154	4015276	123	19	0.829979	0.749584	0.0803944	79.7949	CG	CI01000009_04015167_04016764	utr3	--	-//-
CI01000009	4015154	4015276	123	19	0.829979	0.749584	0.0803944	79.7949	CG	CI01000009_04015167_04016764	exon	--	-//-
CI01000009	4015154	4015276	123	19	0.829979	0.749584	0.0803944	79.7949	CG	CI01000009_04015167_04016764	intron	--	-//-
CI01000009	4888535	4888768	234	21	0.858256	0.569613	0.288642	168.957	CG	CI01000009_04888729_04895882	utr3	--	-//-
CI01000009	4888535	4888768	234	21	0.858256	0.569613	0.288642	168.957	CG	CI01000009_04888729_04895882	exon	--	-//-
CI01000009	5344623	5344800	178	22	0.957184	0.851609	0.105575	123.89	CG	CI01000009_05278137_05361256	intron	--	gnl|BL_ORD_ID|9956 sp|O95622|ADCY5_HUMAN Adenylate cyclase type 5 OS=Homo sapiens OX=9606 GN=ADCY5 PE=1 SV=3//0
CI01000009	5356839	5356965	127	25	0.87445	0.792238	0.0822114	101.906	CG	CI01000009_05278137_05361256	intron	--	gnl|BL_ORD_ID|9956 sp|O95622|ADCY5_HUMAN Adenylate cyclase type 5 OS=Homo sapiens OX=9606 GN=ADCY5 PE=1 SV=3//0
CI01000009	5358933	5359025	93	14	0.947327	0.838472	0.108856	75.5689	CG	CI01000009_05278137_05361256	intron	--	gnl|BL_ORD_ID|9956 sp|O95622|ADCY5_HUMAN Adenylate cyclase type 5 OS=Homo sapiens OX=9606 GN=ADCY5 PE=1 SV=3//0
CI01000009	5578143	5578211	69	12	0.706473	0.534782	0.171691	74.4326	CG	CI01000009_05571226_05587885	intron	--	-//-
CI01000009	6902446	6902567	122	15	0.728204	0.555725	0.172479	85.0646	CG	CI01000009_06891877_06908223	intron	--	gnl|BL_ORD_ID|113457 sp|O73874|EFNB2_DANRE Ephrin-B2a OS=Danio rerio OX=7955 GN=efnb2a PE=2 SV=1//1.74856e-15
CI01000009	6903364	6903586	223	22	0.753789	0.61211	0.141679	135.106	CG	CI01000009_06891877_06908223	intron	--	gnl|BL_ORD_ID|113457 sp|O73874|EFNB2_DANRE Ephrin-B2a OS=Danio rerio OX=7955 GN=efnb2a PE=2 SV=1//1.74856e-15
CI01000009	6904369	6904485	117	16	0.869974	0.794174	0.0757999	74.1903	CG	CI01000009_06891877_06908223	intron	--	gnl|BL_ORD_ID|113457 sp|O73874|EFNB2_DANRE Ephrin-B2a OS=Danio rerio OX=7955 GN=efnb2a PE=2 SV=1//1.74856e-15
CI01000009	6906446	6906573	128	14	0.628521	0.373863	0.254658	92.5918	CG	CI01000009_06891877_06908223	intron	--	gnl|BL_ORD_ID|113457 sp|O73874|EFNB2_DANRE Ephrin-B2a OS=Danio rerio OX=7955 GN=efnb2a PE=2 SV=1//1.74856e-15
CI01000009	7081906	7082000	95	13	0.935154	0.814366	0.120788	67.4633	CG	CI01000009_07064060_07084764	intron	--	gnl|BL_ORD_ID|554983 sp|O60315|ZEB2_HUMAN Zinc finger E-box-binding homeobox 2 OS=Homo sapiens OX=9606 GN=ZEB2 PE=1 SV=1//0
CI01000009	7109018	7109777	760	39	0.466066	0.198544	0.267522	356.379	CG	CI01000009_07111833_07115320	promoter	--	-//-
CI01000009	7112427	7113473	1047	47	0.651762	0.40673	0.245032	360.077	CG	CI01000009_07111833_07115320	intron	--	-//-
CI01000009	7224480	7224771	292	11	0.695474	0.399048	0.296426	70.2248	CG	CI01000009_07224625_07229839	utr3	--	-//-
CI01000009	7224480	7224771	292	11	0.695474	0.399048	0.296426	70.2248	CG	CI01000009_07224625_07229839	exon	--	-//-
CI01000009	7555094	7555490	397	23	0.679261	0.295474	0.383788	215.33	CG	CI01000009_07555667_07623149	promoter	--	gnl|BL_ORD_ID|109945 sp|Q8WXX0|DYH7_HUMAN Dynein heavy chain 7, axonemal OS=Homo sapiens OX=9606 GN=DNAH7 PE=1 SV=2//0
CI01000009	8720628	8720706	79	13	0.893838	0.805521	0.0883168	68.6874	CG	CI01000009_08718943_08719773	exon	--	-//-
CI01000009	8720628	8720706	79	13	0.893838	0.805521	0.0883168	68.6874	CG	CI01000009_08718943_08719773	utr5	--	-//-
CI01000009	8720628	8720706	79	13	0.893838	0.805521	0.0883168	68.6874	CG	CI01000009_08722799_08727763	promoter	--	gnl|BL_ORD_ID|7025 sp|Q8TDX5|ACMSD_HUMAN 2-amino-3-carboxymuconate-6-semialdehyde decarboxylase OS=Homo sapiens OX=9606 GN=ACMSD PE=1 SV=1//2.62431e-176
CI01000009	8899683	8899881	199	20	0.901265	0.596279	0.304986	147.469	CG	CI01000009_08899091_08928547	intron	--	gnl|BL_ORD_ID|259876 sp|Q9TW28|MYOM_DICDI Myosin-M heavy chain OS=Dictyostelium discoideum OX=44689 GN=myoM PE=1 SV=1//3.52723e-19
CI01000009	8953423	8953660	238	41	0.947224	0.851943	0.0952802	363.529	CG	CI01000009_08950933_08951298	promoter	--	-//-
CI01000009	8953423	8953660	238	41	0.947224	0.851943	0.0952802	363.529	CG	CI01000009_08955749_09012630	promoter	--	gnl|BL_ORD_ID|267370 sp|P20929|NEBU_HUMAN Nebulin OS=Homo sapiens OX=9606 GN=NEB PE=1 SV=5//0
CI01000009	9040252	9040468	217	28	0.235471	0.078836	0.156635	165.073	CG	CI01000009_09031859_09038439	promoter	--	gnl|BL_ORD_ID|487481 sp|O08859|TSG6_MOUSE Tumor necrosis factor-inducible gene 6 protein OS=Mus musculus OX=10090 GN=Tnfaip6 PE=2 SV=1//1.5323e-94
CI01000009	9753805	9753889	85	16	0.358149	0.230618	0.127532	73.9512	CG	CI01000009_09747388_09751284	promoter	--	gnl|BL_ORD_ID|82959 sp|Q9TU17|CXA3_SHEEP Gap junction alpha-3 protein OS=Ovis aries OX=9940 GN=GJA3 PE=2 SV=3//4.47462e-111
CI01000009	9756534	9756959	426	25	0.906764	0.584681	0.322083	179.578	CG	CI01000009_09756032_09759196	exon	--	gnl|BL_ORD_ID|83029 sp|O93533|CXB6_CHICK Gap junction beta-6 protein OS=Gallus gallus OX=9031 GN=GJB6 PE=2 SV=1//5.55169e-89
CI01000009	9756534	9756959	426	25	0.906764	0.584681	0.322083	179.578	CG	CI01000009_09756032_09759196	intron	--	gnl|BL_ORD_ID|83029 sp|O93533|CXB6_CHICK Gap junction beta-6 protein OS=Gallus gallus OX=9031 GN=GJB6 PE=2 SV=1//5.55169e-89
CI01000009	9785188	9785361	174	29	0.702456	0.397625	0.304831	264.147	CG	CI01000009_09783235_09785477	intron	--	gnl|BL_ORD_ID|190983 sp|Q8TAD2|IL17D_HUMAN Interleukin-17D OS=Homo sapiens OX=9606 GN=IL17D PE=2 SV=1//5.12333e-22
CI01000009	9785188	9785361	174	29	0.702456	0.397625	0.304831	264.147	CG	CI01000009_09783235_09785477	exon	--	gnl|BL_ORD_ID|190983 sp|Q8TAD2|IL17D_HUMAN Interleukin-17D OS=Homo sapiens OX=9606 GN=IL17D PE=2 SV=1//5.12333e-22
CI01000009	9798003	9798117	115	23	0.944739	0.856028	0.0887108	101.758	CG	CI01000009_09792753_09812884	intron	--	gnl|BL_ORD_ID|511730 sp|Q802D3|XPO4_DANRE Exportin-4 OS=Danio rerio OX=7955 GN=xpo4 PE=2 SV=1//0
CI01000009	9892190	9892316	127	22	0.849575	0.622849	0.226726	147.241	CG	CI01000009_09884586_09891558	promoter	--	gnl|BL_ORD_ID|306182 sp|Q6NYZ4|PLA1A_DANRE Phospholipase A1 member A OS=Danio rerio OX=7955 GN=pla1a PE=2 SV=1//0
CI01000009	9968167	9969028	862	52	0.73564	0.457682	0.277958	374.808	CG	CI01000009_09967529_09989449	intron	--	gnl|BL_ORD_ID|466354 sp|O70306|TBX15_MOUSE T-box transcription factor TBX15 OS=Mus musculus OX=10090 GN=Tbx15 PE=1 SV=2//1.15156e-105
CI01000009	9971468	9973116	1649	71	0.647685	0.311923	0.335762	670.291	CG	CI01000009_09967529_09989449	intron	--	gnl|BL_ORD_ID|466354 sp|O70306|TBX15_MOUSE T-box transcription factor TBX15 OS=Mus musculus OX=10090 GN=Tbx15 PE=1 SV=2//1.15156e-105
CI01000009	9971468	9973116	1649	71	0.647685	0.311923	0.335762	670.291	CG	CI01000009_09967529_09989449	exon	--	gnl|BL_ORD_ID|466354 sp|O70306|TBX15_MOUSE T-box transcription factor TBX15 OS=Mus musculus OX=10090 GN=Tbx15 PE=1 SV=2//1.15156e-105
CI01000009	10110350	10110483	134	19	0.923624	0.86797	0.0556535	75.1721	CG	CI01000009_10103558_10119209	intron	--	gnl|BL_ORD_ID|148034 sp|Q66HX8|GDAP2_DANRE Ganglioside-induced differentiation-associated protein 2 OS=Danio rerio OX=7955 GN=gdap2 PE=2 SV=1//0
CI01000009	10117135	10117356	222	17	0.883971	0.69413	0.189841	109.383	CG	CI01000009_10103558_10119209	intron	--	gnl|BL_ORD_ID|148034 sp|Q66HX8|GDAP2_DANRE Ganglioside-induced differentiation-associated protein 2 OS=Danio rerio OX=7955 GN=gdap2 PE=2 SV=1//0
CI01000009	11448336	11448463	128	19	0.858947	0.790589	0.0683582	70.2993	CG	CI01000009_11434018_11455253	intron	--	-//-
CI01000009	11842390	11842530	141	17	0.882439	0.75631	0.126129	99.8166	CG	CI01000009_11835682_11873220	intron	--	gnl|BL_ORD_ID|445897 sp|Q14765|STAT4_HUMAN Signal transducer and activator of transcription 4 OS=Homo sapiens OX=9606 GN=STAT4 PE=1 SV=1//3.67959e-47
CI01000009	12091274	12091416	143	13	0.737489	0.573468	0.164021	84.0545	CG	CI01000009_12050866_12109305	intron	--	gnl|BL_ORD_ID|441209 sp|Q15772|SPEG_HUMAN Striated muscle preferentially expressed protein kinase OS=Homo sapiens OX=9606 GN=SPEG PE=1 SV=4//1.58595e-20
CI01000009	13019918	13020094	177	35	0.778161	0.605396	0.172764	214.923	CG	CI01000009_12863333_13023317	intron	--	gnl|BL_ORD_ID|474075 sp|A2ASS6|TITIN_MOUSE Titin OS=Mus musculus OX=10090 GN=Ttn PE=1 SV=1//9.80959e-06
CI01000009	13290690	13290857	168	14	0.901654	0.711372	0.190282	86.698	CG	CI01000009_13273365_13305127	exon	--	gnl|BL_ORD_ID|82577 sp|Q08C72|CWC22_DANRE Pre-mRNA-splicing factor CWC22 homolog OS=Danio rerio OX=7955 GN=cwc22 PE=2 SV=1//3.1506e-30
CI01000009	13290690	13290857	168	14	0.901654	0.711372	0.190282	86.698	CG	CI01000009_13273365_13305127	intron	--	gnl|BL_ORD_ID|82577 sp|Q08C72|CWC22_DANRE Pre-mRNA-splicing factor CWC22 homolog OS=Danio rerio OX=7955 GN=cwc22 PE=2 SV=1//3.1506e-30
CI01000009	13552134	13552271	138	21	0.937844	0.868584	0.0692603	91.2414	CG	CI01000009_13549003_13580198	intron	--	gnl|BL_ORD_ID|198680 sp|Q00651|ITA4_MOUSE Integrin alpha-4 OS=Mus musculus OX=10090 GN=Itga4 PE=1 SV=1//0
CI01000009	13647111	13647238	128	17	0.931355	0.867041	0.0643141	78.9242	CG	CI01000009_13585375_13664189	intron	--	gnl|BL_ORD_ID|59322 sp|Q49MI3|CERKL_HUMAN Ceramide kinase-like protein OS=Homo sapiens OX=9606 GN=CERKL PE=1 SV=1//1.06706e-179
CI01000009	14038188	14038538	351	39	0.920282	0.786643	0.133639	308.141	CG	CI01000009_14039505_14043545	promoter	--	gnl|BL_ORD_ID|345999 sp|Q64FG0|RETST_MACFA All-trans-retinol 13,14-reductase OS=Macaca fascicularis OX=9541 GN=RETSAT PE=2 SV=1//2.14767e-56
CI01000009	14382140	14382229	90	15	0.510361	0.359061	0.1513	82.9177	CG	CI01000009_14380226_14386430	intron	--	gnl|BL_ORD_ID|28636 sp|Q9Y576|ASB1_HUMAN Ankyrin repeat and SOCS box protein 1 OS=Homo sapiens OX=9606 GN=ASB1 PE=1 SV=1//7.87259e-123
CI01000009	15568576	15568737	162	13	0.506064	0.268919	0.237145	74.0986	CG	CI01000009_15504401_15585060	intron	--	-//-
CI01000009	15728417	15728561	145	15	0.94119	0.870158	0.0710318	83.4534	CG	CI01000009_15726357_15736168	intron	--	gnl|BL_ORD_ID|432833 sp|Q5EAD2|SERA_BOVIN D-3-phosphoglycerate dehydrogenase OS=Bos taurus OX=9913 GN=PHGDH PE=2 SV=3//0
CI01000009	15737913	15738093	181	14	0.686145	0.413599	0.272546	139.392	CG	CI01000009_15726357_15736168	promoter	--	gnl|BL_ORD_ID|432833 sp|Q5EAD2|SERA_BOVIN D-3-phosphoglycerate dehydrogenase OS=Bos taurus OX=9913 GN=PHGDH PE=2 SV=3//0
CI01000009	15737913	15738093	181	14	0.686145	0.413599	0.272546	139.392	CG	CI01000009_15738136_15745816	promoter	--	gnl|BL_ORD_ID|54640 sp|Q0VFZ6|CC173_HUMAN Coiled-coil domain-containing protein 173 OS=Homo sapiens OX=9606 GN=CCDC173 PE=2 SV=2//2.86015e-20
CI01000009	15737913	15738093	181	14	0.686145	0.413599	0.272546	139.392	CG	CI01000009_15738136_15745816	TSS	--	gnl|BL_ORD_ID|54640 sp|Q0VFZ6|CC173_HUMAN Coiled-coil domain-containing protein 173 OS=Homo sapiens OX=9606 GN=CCDC173 PE=2 SV=2//2.86015e-20
CI01000009	15737913	15738093	181	14	0.686145	0.413599	0.272546	139.392	CG	CI01000009_15738136_15745816	utr5	--	gnl|BL_ORD_ID|54640 sp|Q0VFZ6|CC173_HUMAN Coiled-coil domain-containing protein 173 OS=Homo sapiens OX=9606 GN=CCDC173 PE=2 SV=2//2.86015e-20
CI01000009	15737913	15738093	181	14	0.686145	0.413599	0.272546	139.392	CG	CI01000009_15738136_15745816	exon	--	gnl|BL_ORD_ID|54640 sp|Q0VFZ6|CC173_HUMAN Coiled-coil domain-containing protein 173 OS=Homo sapiens OX=9606 GN=CCDC173 PE=2 SV=2//2.86015e-20
CI01000009	15853736	15853851	116	21	0.322362	0.173586	0.148776	104.262	CG	CI01000009_15847186_15853675	promoter	--	gnl|BL_ORD_ID|55406 sp|A8WG43|CCD89_DANRE Coiled-coil domain-containing protein 89 OS=Danio rerio OX=7955 GN=ccdc89 PE=2 SV=1//0
CI01000009	15978088	15978204	117	14	0.826972	0.444346	0.382626	94.6909	CG	CI01000009_15975897_15978506	intron	--	gnl|BL_ORD_ID|342067 sp|P55006|RDH7_RAT Retinol dehydrogenase 7 OS=Rattus norvegicus OX=10116 GN=Rdh7 PE=1 SV=1//4.00368e-112
CI01000009	15978088	15978204	117	14	0.826972	0.444346	0.382626	94.6909	CG	CI01000009_15975897_15978506	exon	--	gnl|BL_ORD_ID|342067 sp|P55006|RDH7_RAT Retinol dehydrogenase 7 OS=Rattus norvegicus OX=10116 GN=Rdh7 PE=1 SV=1//4.00368e-112
CI01000009	15985402	15985598	197	27	0.797928	0.693428	0.104501	162.602	CG	CI01000009_15981692_15985027	promoter	--	gnl|BL_ORD_ID|342067 sp|P55006|RDH7_RAT Retinol dehydrogenase 7 OS=Rattus norvegicus OX=10116 GN=Rdh7 PE=1 SV=1//8.2075e-109
CI01000010	443485	443597	113	26	0.943416	0.854372	0.0890437	163.144	CG	CI01000010_00445263_00455343	promoter	--	gnl|BL_ORD_ID|476130 sp|Q92956|TNR14_HUMAN Tumor necrosis factor receptor superfamily member 14 OS=Homo sapiens OX=9606 GN=TNFRSF14 PE=1 SV=3//5.63559e-12
CI01000010	478201	478328	128	19	0.940696	0.826802	0.113894	104.102	CG	CI01000010_00473858_00478160	exon	--	gnl|BL_ORD_ID|476130 sp|Q92956|TNR14_HUMAN Tumor necrosis factor receptor superfamily member 14 OS=Homo sapiens OX=9606 GN=TNFRSF14 PE=1 SV=3//4.08075e-19
CI01000010	478201	478328	128	19	0.940696	0.826802	0.113894	104.102	CG	CI01000010_00473858_00478160	utr3	--	gnl|BL_ORD_ID|476130 sp|Q92956|TNR14_HUMAN Tumor necrosis factor receptor superfamily member 14 OS=Homo sapiens OX=9606 GN=TNFRSF14 PE=1 SV=3//4.08075e-19
CI01000010	532862	532961	100	17	0.945943	0.860367	0.0855763	79.0848	CG	CI01000010_00532752_00544586	intron	--	gnl|BL_ORD_ID|79242 sp|O75534|CSDE1_HUMAN Cold shock domain-containing protein E1 OS=Homo sapiens OX=9606 GN=CSDE1 PE=1 SV=2//0
CI01000010	667998	668132	135	17	0.930226	0.842793	0.0874329	70.9496	CG	CI01000010_00653231_00678240	intron	--	gnl|BL_ORD_ID|195065 sp|Q5DU25|IQEC2_MOUSE IQ motif and SEC7 domain-containing protein 2 OS=Mus musculus OX=10090 GN=Iqsec2 PE=1 SV=3//1.32127e-15
CI01000010	881932	882046	115	19	0.770544	0.68437	0.0861739	74.5893	CG	CI01000010_00881905_00883563	exon	--	-//-
CI01000010	881932	882046	115	19	0.770544	0.68437	0.0861739	74.5893	CG	CI01000010_00881905_00883563	intron	--	-//-
CI01000010	904542	905010	469	12	0.541066	0.383674	0.157392	68.1684	CG	CI01000010_00902754_00903080	promoter	--	-//-
CI01000010	1054967	1055229	263	34	0.547661	0.223792	0.323869	371.938	CG	CI01000010_01055064_01058564	promoter	--	gnl|BL_ORD_ID|449051 sp|Q6DGD3|SV91A_DANRE Histone-lysine N-methyltransferase SUV39H1-A OS=Danio rerio OX=7955 GN=suv39h1a PE=2 SV=2//0
CI01000010	1054967	1055229	263	34	0.547661	0.223792	0.323869	371.938	CG	CI01000010_01055064_01058564	TSS	--	gnl|BL_ORD_ID|449051 sp|Q6DGD3|SV91A_DANRE Histone-lysine N-methyltransferase SUV39H1-A OS=Danio rerio OX=7955 GN=suv39h1a PE=2 SV=2//0
CI01000010	1054967	1055229	263	34	0.547661	0.223792	0.323869	371.938	CG	CI01000010_01055064_01058564	exon	--	gnl|BL_ORD_ID|449051 sp|Q6DGD3|SV91A_DANRE Histone-lysine N-methyltransferase SUV39H1-A OS=Danio rerio OX=7955 GN=suv39h1a PE=2 SV=2//0
CI01000010	1054967	1055229	263	34	0.547661	0.223792	0.323869	371.938	CG	CI01000010_01055064_01058564	intron	--	gnl|BL_ORD_ID|449051 sp|Q6DGD3|SV91A_DANRE Histone-lysine N-methyltransferase SUV39H1-A OS=Danio rerio OX=7955 GN=suv39h1a PE=2 SV=2//0
CI01000010	1189908	1190009	102	18	0.540452	0.328438	0.212014	110.13	CG	CI01000010_01189138_01199101	exon	--	gnl|BL_ORD_ID|276185 sp|Q6Q0N3|NT5D2_RAT 5&apos;-nucleotidase domain-containing protein 2 OS=Rattus norvegicus OX=10116 GN=Nt5dc2 PE=2 SV=2//0
CI01000010	1189908	1190009	102	18	0.540452	0.328438	0.212014	110.13	CG	CI01000010_01189138_01199101	intron	--	gnl|BL_ORD_ID|276185 sp|Q6Q0N3|NT5D2_RAT 5&apos;-nucleotidase domain-containing protein 2 OS=Rattus norvegicus OX=10116 GN=Nt5dc2 PE=2 SV=2//0
CI01000010	2039175	2039270	96	16	0.293952	0.0991553	0.194797	175.272	CG	CI01000010_02036010_02038663	promoter	--	gnl|BL_ORD_ID|96873 sp|Q8BNI4|DERL2_MOUSE Derlin-2 OS=Mus musculus OX=10090 GN=Derl2 PE=1 SV=2//2.56471e-16
CI01000010	2083497	2083615	119	17	0.945576	0.865421	0.080155	108.379	CG	CI01000010_02085853_02087155	promoter	--	gnl|BL_ORD_ID|81505 sp|Q7M3E1|CTRC_BOVIN Chymotrypsin-C OS=Bos taurus OX=9913 GN=CTRC PE=1 SV=2//1.03111e-12
CI01000010	2374303	2374525	223	23	0.921681	0.769995	0.151686	156.921	CG	CI01000010_02337362_02393445	intron	--	gnl|BL_ORD_ID|268257 sp|P17926|NFIC_CHICK Nuclear factor 1 C-type OS=Gallus gallus OX=9031 GN=NFIC PE=1 SV=1//0
CI01000010	2602850	2602951	102	15	0.929218	0.824829	0.104389	70.6262	CG	CI01000010_02584071_02625169	intron	--	gnl|BL_ORD_ID|39231 sp|Q9H324|ATS10_HUMAN A disintegrin and metalloproteinase with thrombospondin motifs 10 OS=Homo sapiens OX=9606 GN=ADAMTS10 PE=1 SV=2//0
CI01000010	2796706	2796848	143	21	0.94537	0.902146	0.0432242	100.976	CG	CI01000010_02795761_02800963	intron	--	-//-
CI01000010	2846316	2846568	253	15	0.394449	0.129446	0.265003	93.1973	CG	CI01000010_02847074_02911612	promoter	--	gnl|BL_ORD_ID|473284 sp|E7F4V6|TIKI2_DANRE Metalloprotease TIKI2 OS=Danio rerio OX=7955 GN=trabd2b PE=2 SV=1//0
CI01000010	2848511	2848717	207	11	0.594717	0.375633	0.219084	82.8388	CG	CI01000010_02847074_02911612	intron	--	gnl|BL_ORD_ID|473284 sp|E7F4V6|TIKI2_DANRE Metalloprotease TIKI2 OS=Danio rerio OX=7955 GN=trabd2b PE=2 SV=1//0
CI01000010	2988148	2988397	250	17	0.697707	0.399028	0.298679	109.263	CG	CI01000010_02968352_02993097	exon	--	-//-
CI01000010	2988148	2988397	250	17	0.697707	0.399028	0.298679	109.263	CG	CI01000010_02968352_02993097	intron	--	-//-
CI01000010	2998629	2999239	611	45	0.733508	0.412762	0.320746	306.625	CG	CI01000010_02998602_02999708	exon	--	gnl|BL_ORD_ID|137002 sp|Q90WN4|FOXD2_XENLA Forkhead box protein D2 OS=Xenopus laevis OX=8355 GN=foxd2 PE=2 SV=1//6.19103e-105
CI01000010	3145010	3145236	227	16	0.410816	0.189304	0.221512	102.775	CG	CI01000010_03142808_03164874	intron	--	gnl|BL_ORD_ID|48877 sp|Q8K207|CA021_MOUSE Uncharacterized protein C1orf21 homolog OS=Mus musculus OX=10090 PE=1 SV=1//1.82479e-13
CI01000010	3148350	3148558	209	28	0.777686	0.594044	0.183642	138.876	CG	CI01000010_03142808_03164874	intron	--	gnl|BL_ORD_ID|48877 sp|Q8K207|CA021_MOUSE Uncharacterized protein C1orf21 homolog OS=Mus musculus OX=10090 PE=1 SV=1//1.82479e-13
CI01000010	3154396	3154558	163	14	0.662097	0.410396	0.251701	95.1207	CG	CI01000010_03142808_03164874	intron	--	gnl|BL_ORD_ID|48877 sp|Q8K207|CA021_MOUSE Uncharacterized protein C1orf21 homolog OS=Mus musculus OX=10090 PE=1 SV=1//1.82479e-13
CI01000010	3172637	3173000	364	31	0.410241	0.182787	0.227454	198.135	CG	CI01000010_03172010_03192359	intron	--	gnl|BL_ORD_ID|163401 sp|Q6NVG7|GT252_MOUSE Procollagen galactosyltransferase 2 OS=Mus musculus OX=10090 GN=Colgalt2 PE=2 SV=2//0
CI01000010	3251284	3251470	187	15	0.799058	0.563642	0.235416	85.1687	CG	CI01000010_03250114_03263566	intron	--	gnl|BL_ORD_ID|348145 sp|Q6P112|RGL1_DANRE Ral guanine nucleotide dissociation stimulator-like 1 OS=Danio rerio OX=7955 GN=rgl1 PE=2 SV=1//0
CI01000010	3329474	3329635	162	17	0.645245	0.521512	0.123733	106.592	CG	CI01000010_03320340_03346243	intron	--	-//-
CI01000010	3334850	3335025	176	11	0.778664	0.50875	0.269914	70.9709	CG	CI01000010_03320340_03346243	intron	--	-//-
CI01000010	3637563	3637724	162	26	0.628855	0.386352	0.242503	150.882	CG	CI01000010_03637767_03674123	promoter	--	gnl|BL_ORD_ID|284646 sp|A2AAJ9|OBSCN_MOUSE Obscurin OS=Mus musculus OX=10090 GN=Obscn PE=1 SV=2//6.18067e-06
CI01000010	3777165	3777301	137	14	0.301265	0.147158	0.154107	71.783	CG	CI01000010_03778292_03781230	promoter	--	gnl|BL_ORD_ID|117364 sp|Q3S8M4|ELOV4_MACMU Elongation of very long chain fatty acids protein 4 OS=Macaca mulatta OX=9544 GN=ELOVL4 PE=3 SV=1//1.72843e-65
CI01000010	4084263	4084423	161	12	0.833706	0.49747	0.336236	76.5275	CG	CI01000010_04046204_04137642	intron	--	gnl|BL_ORD_ID|207842 sp|P09217|KPCZ_RAT Protein kinase C zeta type OS=Rattus norvegicus OX=10116 GN=Prkcz PE=1 SV=2//0
CI01000010	4408926	4409020	95	21	0.970282	0.906308	0.0639739	115.271	CG	CI01000010_04383043_04410672	intron	--	gnl|BL_ORD_ID|239281 sp|Q4R3R9|MIER3_MACFA Mesoderm induction early response protein 3 OS=Macaca fascicularis OX=9541 GN=MIER3 PE=2 SV=1//1.14978e-149
CI01000010	4497995	4498104	110	11	0.744644	0.332674	0.411971	76.6014	CG	CI01000010_04496312_04498116	exon	--	-//-
CI01000010	4759297	4759495	199	13	0.702698	0.435141	0.267557	67.7942	CG	CI01000010_04753467_04770912	intron	--	gnl|BL_ORD_ID|387289 sp|Q9Y3C5|RNF11_HUMAN RING finger protein 11 OS=Homo sapiens OX=9606 GN=RNF11 PE=1 SV=1//2.74625e-17
CI01000010	4762631	4762730	100	14	0.940301	0.855359	0.0849422	67.9468	CG	CI01000010_04753467_04770912	intron	--	gnl|BL_ORD_ID|387289 sp|Q9Y3C5|RNF11_HUMAN RING finger protein 11 OS=Homo sapiens OX=9606 GN=RNF11 PE=1 SV=1//2.74625e-17
CI01000010	4780410	4780639	230	25	0.588714	0.386094	0.20262	146.881	CG	CI01000010_04777992_04782638	exon	--	gnl|BL_ORD_ID|58070 sp|P42773|CDN2C_HUMAN Cyclin-dependent kinase 4 inhibitor C OS=Homo sapiens OX=9606 GN=CDKN2C PE=1 SV=1//1.37481e-35
CI01000010	4780410	4780639	230	25	0.588714	0.386094	0.20262	146.881	CG	CI01000010_04777992_04782638	intron	--	gnl|BL_ORD_ID|58070 sp|P42773|CDN2C_HUMAN Cyclin-dependent kinase 4 inhibitor C OS=Homo sapiens OX=9606 GN=CDKN2C PE=1 SV=1//1.37481e-35
CI01000010	5236660	5236833	174	28	0.909798	0.72839	0.181408	169.428	CG	CI01000010_05238328_05242974	promoter	--	gnl|BL_ORD_ID|54183 sp|Q09LZ8|CBPC6_MOUSE Cytosolic carboxypeptidase 6 OS=Mus musculus OX=10090 GN=Agbl4 PE=1 SV=1//4.05866e-32
CI01000010	5562131	5562240	110	20	0.839034	0.581737	0.257297	141.254	CG	CI01000010_05538251_05562058	promoter	--	gnl|BL_ORD_ID|129508 sp|Q5T0N5|FBP1L_HUMAN Formin-binding protein 1-like OS=Homo sapiens OX=9606 GN=FNBP1L PE=1 SV=3//0
CI01000010	5825227	5825344	118	11	0.945721	0.668422	0.277299	84.1232	CG	CI01000010_05819188_05855120	intron	--	gnl|BL_ORD_ID|58518 sp|Q5VT06|CE350_HUMAN Centrosome-associated protein 350 OS=Homo sapiens OX=9606 GN=CEP350 PE=1 SV=1//2.23133e-61
CI01000010	5869329	5869457	129	7	0.666471	0.329085	0.337385	69.908	CG	CI01000010_05859214_05887437	intron	--	gnl|BL_ORD_ID|335543 sp|O08841|QSOX1_CAVPO Sulfhydryl oxidase 1 OS=Cavia porcellus OX=10141 GN=QSOX1 PE=2 SV=2//5.70596e-165
CI01000010	6327403	6327610	208	35	0.41721	0.295253	0.121956	169.911	CG	CI01000010_06324209_06332002	intron	--	gnl|BL_ORD_ID|40454 sp|Q9Y2A9|B3GN3_HUMAN N-acetyllactosaminide beta-1,3-N-acetylglucosaminyltransferase 3 OS=Homo sapiens OX=9606 GN=B3GNT3 PE=1 SV=2//3.47755e-82
CI01000010	6413988	6414210	223	26	0.858382	0.717677	0.140705	134.917	CG	CI01000010_06399511_06426913	intron	--	gnl|BL_ORD_ID|40454 sp|Q9Y2A9|B3GN3_HUMAN N-acetyllactosaminide beta-1,3-N-acetylglucosaminyltransferase 3 OS=Homo sapiens OX=9606 GN=B3GNT3 PE=1 SV=2//1.57609e-52
CI01000010	6419361	6419486	126	25	0.724203	0.565075	0.159129	168.539	CG	CI01000010_06399511_06426913	intron	--	gnl|BL_ORD_ID|40454 sp|Q9Y2A9|B3GN3_HUMAN N-acetyllactosaminide beta-1,3-N-acetylglucosaminyltransferase 3 OS=Homo sapiens OX=9606 GN=B3GNT3 PE=1 SV=2//1.57609e-52
CI01000010	6426641	6426754	114	17	0.878099	0.795555	0.0825445	74.7857	CG	CI01000010_06399511_06426913	intron	--	gnl|BL_ORD_ID|40454 sp|Q9Y2A9|B3GN3_HUMAN N-acetyllactosaminide beta-1,3-N-acetylglucosaminyltransferase 3 OS=Homo sapiens OX=9606 GN=B3GNT3 PE=1 SV=2//1.57609e-52
CI01000010	6426641	6426754	114	17	0.878099	0.795555	0.0825445	74.7857	CG	CI01000010_06399511_06426913	exon	--	gnl|BL_ORD_ID|40454 sp|Q9Y2A9|B3GN3_HUMAN N-acetyllactosaminide beta-1,3-N-acetylglucosaminyltransferase 3 OS=Homo sapiens OX=9606 GN=B3GNT3 PE=1 SV=2//1.57609e-52
CI01000010	6641844	6641926	83	17	0.282128	0.142495	0.139634	85.7997	CG	CI01000010_06639960_06641129	promoter	--	-//-
CI01000010	6641844	6641926	83	17	0.282128	0.142495	0.139634	85.7997	CG	CI01000010_06641409_06655700	intron	--	gnl|BL_ORD_ID|441373 sp|Q6Q759|SPG17_HUMAN Sperm-associated antigen 17 OS=Homo sapiens OX=9606 GN=SPAG17 PE=2 SV=1//3.54137e-09
CI01000010	6660337	6660523	187	24	0.880856	0.753192	0.127664	110.095	CG	CI01000010_06663699_06664352	promoter	--	-//-
CI01000010	6954942	6954994	53	13	0.535414	0.353336	0.182078	73.6594	CG	CI01000010_06954712_06970665	intron	--	gnl|BL_ORD_ID|479021 sp|Q13077|TRAF1_HUMAN TNF receptor-associated factor 1 OS=Homo sapiens OX=9606 GN=TRAF1 PE=1 SV=1//2.62761e-99
CI01000010	7101324	7101704	381	16	0.801953	0.495515	0.306438	102.175	CG	CI01000010_07095217_07122921	intron	--	gnl|BL_ORD_ID|88475 sp|Q3UHC7|DAB2P_MOUSE Disabled homolog 2-interacting protein OS=Mus musculus OX=10090 GN=Dab2ip PE=1 SV=1//0
CI01000010	7111928	7112062	135	21	0.853329	0.766494	0.0868354	106.507	CG	CI01000010_07095217_07122921	exon	--	gnl|BL_ORD_ID|88475 sp|Q3UHC7|DAB2P_MOUSE Disabled homolog 2-interacting protein OS=Mus musculus OX=10090 GN=Dab2ip PE=1 SV=1//0
CI01000010	7937238	7937342	105	15	0.903256	0.680849	0.222407	98.3464	CG	CI01000010_07906951_07944215	intron	--	-//-
CI01000010	7967952	7968032	81	17	0.970293	0.90001	0.0702828	70.3729	CG	CI01000010_07953243_07995292	intron	--	gnl|BL_ORD_ID|465546 sp|Q9NU19|TB22B_HUMAN TBC1 domain family member 22B OS=Homo sapiens OX=9606 GN=TBC1D22B PE=1 SV=3//0
CI01000010	8018455	8018755	301	20	0.575628	0.157941	0.417687	226.013	CG	CI01000010_08015262_08018732	intron	--	gnl|BL_ORD_ID|305014 sp|Q95LJ0|PIM1_FELCA Serine/threonine-protein kinase pim-1 OS=Felis catus OX=9685 GN=PIM1 PE=2 SV=1//2.71687e-154
CI01000010	8018455	8018755	301	20	0.575628	0.157941	0.417687	226.013	CG	CI01000010_08015262_08018732	exon	--	gnl|BL_ORD_ID|305014 sp|Q95LJ0|PIM1_FELCA Serine/threonine-protein kinase pim-1 OS=Felis catus OX=9685 GN=PIM1 PE=2 SV=1//2.71687e-154
CI01000010	8018455	8018755	301	20	0.575628	0.157941	0.417687	226.013	CG	CI01000010_08015262_08018732	utr5	--	gnl|BL_ORD_ID|305014 sp|Q95LJ0|PIM1_FELCA Serine/threonine-protein kinase pim-1 OS=Felis catus OX=9685 GN=PIM1 PE=2 SV=1//2.71687e-154
CI01000010	8503996	8504237	242	23	0.828487	0.438878	0.389609	254.151	CG	CI01000010_08416488_08564037	intron	--	gnl|BL_ORD_ID|308269 sp|B0S5N4|PLXA3_DANRE Plexin A3 OS=Danio rerio OX=7955 GN=plxna3 PE=2 SV=2//0
CI01000010	8514692	8514871	180	28	0.906955	0.771706	0.135249	153.77	CG	CI01000010_08416488_08564037	intron	--	gnl|BL_ORD_ID|308269 sp|B0S5N4|PLXA3_DANRE Plexin A3 OS=Danio rerio OX=7955 GN=plxna3 PE=2 SV=2//0
CI01000010	9256214	9256323	110	12	0.672978	0.273743	0.399235	93.0318	CG	CI01000010_09250186_09256469	intron	--	-//-
CI01000010	9256214	9256323	110	12	0.672978	0.273743	0.399235	93.0318	CG	CI01000010_09250186_09256469	exon	--	-//-
CI01000010	9299102	9299217	116	15	0.950843	0.862354	0.0884892	68.6383	CG	CI01000010_09291025_09309487	intron	--	gnl|BL_ORD_ID|131745 sp|P98174|FGD1_HUMAN FYVE, RhoGEF and PH domain-containing protein 1 OS=Homo sapiens OX=9606 GN=FGD1 PE=1 SV=2//0
CI01000010	10007323	10007421	99	13	0.857519	0.676932	0.180586	67.9036	CG	CI01000010_10003941_10010851	exon	--	gnl|BL_ORD_ID|432745 sp|Q5ZMH1|SEPT2_CHICK Septin-2 OS=Gallus gallus OX=9031 GN=SEPT2 PE=2 SV=1//4.12116e-59
CI01000010	10007323	10007421	99	13	0.857519	0.676932	0.180586	67.9036	CG	CI01000010_10003941_10010851	intron	--	gnl|BL_ORD_ID|432745 sp|Q5ZMH1|SEPT2_CHICK Septin-2 OS=Gallus gallus OX=9031 GN=SEPT2 PE=2 SV=1//4.12116e-59
CI01000010	11183176	11183271	96	13	0.903274	0.730444	0.172831	70.1638	CG	CI01000010_11153513_11189983	intron	--	gnl|BL_ORD_ID|160945 sp|A8E0R9|GRIP2_XENLA Glutamate receptor-interacting protein 2 OS=Xenopus laevis OX=8355 GN=grip2 PE=2 SV=2//0
CI01000010	11401296	11401402	107	13	0.499382	0.233805	0.265577	77.4212	CG	CI01000010_11393432_11410120	intron	--	-//-
CI01000010	11831956	11832088	133	21	0.598739	0.402974	0.195765	117.093	CG	CI01000010_11815857_11846058	exon	--	gnl|BL_ORD_ID|124546 sp|Q78T81|F102A_MOUSE Protein FAM102A OS=Mus musculus OX=10090 GN=Fam102a PE=1 SV=1//2.52004e-09
CI01000010	11869802	11869906	105	20	0.843712	0.690639	0.153073	105.931	CG	CI01000010_11871033_11873848	promoter	--	gnl|BL_ORD_ID|554824 sp|Q6DGF5|ZDH12_RAT Probable palmitoyltransferase ZDHHC12 OS=Rattus norvegicus OX=10116 GN=Zdhhc12 PE=2 SV=1//1.21262e-57
CI01000010	11921416	11921540	125	20	0.885871	0.776042	0.109829	94.1161	CG	CI01000010_11921730_11928107	promoter	--	gnl|BL_ORD_ID|380212 sp|Q6QMZ4|RL6_CHILA 60S ribosomal protein L6 OS=Chinchilla lanigera OX=34839 GN=RPL6 PE=2 SV=3//1.45157e-99
CI01000012	501857	502068	212	27	0.829288	0.712503	0.116785	123.637	CG	CI01000012_00502185_00516358	utr5	--	gnl|BL_ORD_ID|553286 sp|P14380|YTX1_XENLA Transposon TX1 uncharacterized 82 kDa protein OS=Xenopus laevis OX=8355 PE=4 SV=1//1.90061e-13
CI01000012	501857	502068	212	27	0.829288	0.712503	0.116785	123.637	CG	CI01000012_00502185_00516358	exon	--	gnl|BL_ORD_ID|553286 sp|P14380|YTX1_XENLA Transposon TX1 uncharacterized 82 kDa protein OS=Xenopus laevis OX=8355 PE=4 SV=1//1.90061e-13
CI01000012	868649	868806	158	16	0.511434	0.20384	0.307595	132.925	CG	CI01000012_00866804_00867133	promoter	--	gnl|BL_ORD_ID|469458 sp|A8C754|THADA_CHICK Thyroid adenoma-associated protein homolog OS=Gallus gallus OX=9031 GN=THADA PE=2 SV=1//5.64827e-07
CI01000012	1208299	1208409	111	20	0.83661	0.620498	0.216112	157.61	CG	CI01000012_01203854_01208893	intron	--	gnl|BL_ORD_ID|316977 sp|Q3LU41|PROP1_THEGE Homeobox protein prophet of Pit-1 OS=Theropithecus gelada OX=9565 GN=PROP1 PE=3 SV=1//1.05274e-19
CI01000012	1606289	1607125	837	62	0.495501	0.329643	0.165858	359.266	CG	CI01000012_01601665_01604244	promoter	--	gnl|BL_ORD_ID|76177 sp|Q16678|CP1B1_HUMAN Cytochrome P450 1B1 OS=Homo sapiens OX=9606 GN=CYP1B1 PE=1 SV=2//0
CI01000012	1709850	1709991	142	24	0.871641	0.736272	0.135369	119.193	CG	CI01000012_01698932_01719811	intron	--	gnl|BL_ORD_ID|194760 sp|Q99NI4|IPMK_RAT Inositol polyphosphate multikinase OS=Rattus norvegicus OX=10116 GN=Ipmk PE=2 SV=1//3.98168e-106
CI01000012	2357568	2357720	153	10	0.497418	0.0764532	0.420965	69.5078	CG	CI01000012_02357517_02361973	exon	--	gnl|BL_ORD_ID|270629 sp|Q9UD57|NKX12_HUMAN NK1 transcription factor-related protein 2 OS=Homo sapiens OX=9606 GN=NKX1-2 PE=2 SV=3//2.79649e-45
CI01000012	2457918	2458055	138	12	0.592174	0.238623	0.35355	92.0726	CG	CI01000012_02413852_02502617	intron	--	gnl|BL_ORD_ID|179758 sp|Q8WWQ2|HPSE2_HUMAN Inactive heparanase-2 OS=Homo sapiens OX=9606 GN=HPSE2 PE=1 SV=3//0
CI01000012	2500321	2500586	266	18	0.793823	0.487408	0.306416	189.255	CG	CI01000012_02413852_02502617	intron	--	gnl|BL_ORD_ID|179758 sp|Q8WWQ2|HPSE2_HUMAN Inactive heparanase-2 OS=Homo sapiens OX=9606 GN=HPSE2 PE=1 SV=3//0
CI01000012	2500826	2500908	83	9	0.332939	0.164831	0.168108	72.5559	CG	CI01000012_02413852_02502617	intron	--	gnl|BL_ORD_ID|179758 sp|Q8WWQ2|HPSE2_HUMAN Inactive heparanase-2 OS=Homo sapiens OX=9606 GN=HPSE2 PE=1 SV=3//0
CI01000012	2569969	2570193	225	18	0.793922	0.441223	0.352699	155.188	CG	CI01000012_02570663_02574866	promoter	--	gnl|BL_ORD_ID|270637 sp|Q8TAU0|NKX23_HUMAN Homeobox protein Nkx-2.3 OS=Homo sapiens OX=9606 GN=NKX2-3 PE=2 SV=2//4.79153e-61
CI01000012	2570688	2570887	200	18	0.883255	0.691022	0.192232	120.254	CG	CI01000012_02570663_02574866	exon	--	gnl|BL_ORD_ID|270637 sp|Q8TAU0|NKX23_HUMAN Homeobox protein Nkx-2.3 OS=Homo sapiens OX=9606 GN=NKX2-3 PE=2 SV=2//4.79153e-61
CI01000012	2570688	2570887	200	18	0.883255	0.691022	0.192232	120.254	CG	CI01000012_02570663_02574866	intron	--	gnl|BL_ORD_ID|270637 sp|Q8TAU0|NKX23_HUMAN Homeobox protein Nkx-2.3 OS=Homo sapiens OX=9606 GN=NKX2-3 PE=2 SV=2//4.79153e-61
CI01000012	2671045	2671261	217	34	0.892514	0.807062	0.0854518	159.656	CG	CI01000012_02663225_02675005	intron	--	gnl|BL_ORD_ID|487972 sp|Q49AM3|TTC31_HUMAN Tetratricopeptide repeat protein 31 OS=Homo sapiens OX=9606 GN=TTC31 PE=1 SV=3//5.57568e-22
CI01000012	3309215	3309291	77	21	0.845771	0.758419	0.0873522	80.2679	CG	CI01000012_03292460_03316923	intron	--	gnl|BL_ORD_ID|464592 sp|Q13395|TARB1_HUMAN Probable methyltransferase TARBP1 OS=Homo sapiens OX=9606 GN=TARBP1 PE=1 SV=1//0
CI01000012	4494515	4494676	162	20	0.945226	0.864147	0.0810797	132.515	CG	CI01000012_04495631_04501066	promoter	--	gnl|BL_ORD_ID|438387 sp|Q4R6W9|SNPC1_MACFA snRNA-activating protein complex subunit 1 OS=Macaca fascicularis OX=9541 GN=SNAPC1 PE=2 SV=1//1.29556e-58
CI01000012	4710728	4710784	57	12	0.823276	0.666372	0.156904	69.3377	CG	CI01000012_04706769_04709074	promoter	--	gnl|BL_ORD_ID|158584 sp|Q86YW7|GPHB5_HUMAN Glycoprotein hormone beta-5 OS=Homo sapiens OX=9606 GN=GPHB5 PE=1 SV=1//4.61114e-54
CI01000012	4840513	4840599	87	13	0.871758	0.777443	0.0943146	79.4134	CG	CI01000012_04839741_04854323	intron	--	gnl|BL_ORD_ID|122255 sp|Q9IAL9|ESR22_CARAU Estrogen receptor beta-2 OS=Carassius auratus OX=7957 GN=esr2b PE=2 SV=1//0
CI01000012	5105595	5105714	120	23	0.956848	0.901008	0.0558409	100.164	CG	CI01000012_05094462_05108315	intron	--	gnl|BL_ORD_ID|439474 sp|Q07890|SOS2_HUMAN Son of sevenless homolog 2 OS=Homo sapiens OX=9606 GN=SOS2 PE=1 SV=2//0
CI01000012	5239418	5239561	144	15	0.943504	0.790502	0.153002	96.3967	CG	CI01000012_05233556_05252071	intron	--	gnl|BL_ORD_ID|92138 sp|Q96JK2|DCAF5_HUMAN DDB1- and CUL4-associated factor 5 OS=Homo sapiens OX=9606 GN=DCAF5 PE=1 SV=2//0
CI01000012	5240441	5240541	101	12	0.881465	0.71492	0.166546	67.2386	CG	CI01000012_05233556_05252071	intron	--	gnl|BL_ORD_ID|92138 sp|Q96JK2|DCAF5_HUMAN DDB1- and CUL4-associated factor 5 OS=Homo sapiens OX=9606 GN=DCAF5 PE=1 SV=2//0
CI01000012	5245854	5246244	391	44	0.92678	0.717468	0.209312	462.529	CG	CI01000012_05233556_05252071	intron	--	gnl|BL_ORD_ID|92138 sp|Q96JK2|DCAF5_HUMAN DDB1- and CUL4-associated factor 5 OS=Homo sapiens OX=9606 GN=DCAF5 PE=1 SV=2//0
CI01000012	5262212	5262514	303	25	0.71844	0.415461	0.302979	170.562	CG	CI01000012_05262254_05301347	utr5	--	gnl|BL_ORD_ID|9108 sp|P05094|ACTN1_CHICK Alpha-actinin-1 OS=Gallus gallus OX=9031 GN=ACTN1 PE=1 SV=3//2.39548e-69
CI01000012	5262212	5262514	303	25	0.71844	0.415461	0.302979	170.562	CG	CI01000012_05262254_05301347	exon	--	gnl|BL_ORD_ID|9108 sp|P05094|ACTN1_CHICK Alpha-actinin-1 OS=Gallus gallus OX=9031 GN=ACTN1 PE=1 SV=3//2.39548e-69
CI01000012	5262212	5262514	303	25	0.71844	0.415461	0.302979	170.562	CG	CI01000012_05262254_05301347	intron	--	gnl|BL_ORD_ID|9108 sp|P05094|ACTN1_CHICK Alpha-actinin-1 OS=Gallus gallus OX=9031 GN=ACTN1 PE=1 SV=3//2.39548e-69
CI01000012	5357918	5358042	125	21	0.934839	0.897498	0.0373408	75.8121	CG	CI01000012_05344320_05385222	intron	--	gnl|BL_ORD_ID|260409 sp|S4R2P9|NAC3_MOUSE Sodium/calcium exchanger 3 OS=Mus musculus OX=10090 GN=Slc8a3 PE=1 SV=1//0
CI01000012	5521859	5521966	108	14	0.910297	0.791913	0.118384	70.2012	CG	CI01000012_05523886_05527548	promoter	--	gnl|BL_ORD_ID|57042 sp|Q5ZPR3|CD276_HUMAN CD276 antigen OS=Homo sapiens OX=9606 GN=CD276 PE=1 SV=1//6.83197e-17
CI01000012	5523322	5523522	201	12	0.276289	0.0491373	0.227152	181.227	CG	CI01000012_05523886_05527548	promoter	--	gnl|BL_ORD_ID|57042 sp|Q5ZPR3|CD276_HUMAN CD276 antigen OS=Homo sapiens OX=9606 GN=CD276 PE=1 SV=1//6.83197e-17
CI01000012	5550863	5550969	107	16	0.863336	0.70511	0.158226	79.4522	CG	CI01000012_05551775_05553851	promoter	--	-//-
CI01000012	5552154	5552366	213	13	0.850976	0.71041	0.140566	77.9735	CG	CI01000012_05551775_05553851	exon	--	-//-
CI01000012	5562948	5563106	159	19	0.919186	0.805194	0.113992	89.4554	CG	CI01000012_05565127_05567009	promoter	--	gnl|BL_ORD_ID|57042 sp|Q5ZPR3|CD276_HUMAN CD276 antigen OS=Homo sapiens OX=9606 GN=CD276 PE=1 SV=1//2.30849e-17
CI01000012	5605897	5606166	270	22	0.77108	0.390028	0.381052	154.402	CG	CI01000012_05568600_05606181	exon	--	gnl|BL_ORD_ID|556677 sp|P79762|ZP3_CHICK Zona pellucida sperm-binding protein 3 OS=Gallus gallus OX=9031 GN=ZP3 PE=1 SV=4//1.41085e-24
CI01000012	5632636	5633124	489	29	0.83394	0.689535	0.144405	172.073	CG	CI01000012_05609848_05631772	promoter	--	gnl|BL_ORD_ID|270798 sp|Q5U3U7|NLS1A_DANRE Sodium-dependent lysophosphatidylcholine symporter 1-A OS=Danio rerio OX=7955 GN=mfsd2aa PE=2 SV=1//5.26929e-10
CI01000012	5675275	5675480	206	21	0.910969	0.830658	0.080311	100.598	CG	CI01000012_05672517_05674075	exon	--	-//-
CI01000012	5675275	5675480	206	21	0.910969	0.830658	0.080311	100.598	CG	CI01000012_05672517_05674075	utr5	--	-//-
CI01000012	5689980	5690129	150	27	0.856372	0.769921	0.0864511	114.368	CG	CI01000012_05680930_05690904	intron	--	gnl|BL_ORD_ID|202749 sp|O00180|KCNK1_HUMAN Potassium channel subfamily K member 1 OS=Homo sapiens OX=9606 GN=KCNK1 PE=1 SV=1//8.60737e-159
CI01000012	5745296	5745359	64	15	0.394826	0.264081	0.130745	72.1626	CG	CI01000012_05738968_05745791	intron	--	gnl|BL_ORD_ID|306410 sp|Q5E9R2|PLCD_BOVIN 1-acyl-sn-glycerol-3-phosphate acyltransferase delta OS=Bos taurus OX=9913 GN=AGPAT4 PE=2 SV=1//6.97851e-180
CI01000012	5904680	5905191	512	24	0.639188	0.239408	0.39978	263.99	CG	CI01000012_05897865_05906600	intron	--	gnl|BL_ORD_ID|509246 sp|A2RRH5|WDR27_HUMAN WD repeat-containing protein 27 OS=Homo sapiens OX=9606 GN=WDR27 PE=1 SV=3//1.52849e-51
CI01000012	5926549	5926683	135	22	0.836788	0.693118	0.14367	121.612	CG	CI01000012_05923216_05928055	intron	--	gnl|BL_ORD_ID|425925 sp|P31213|S5A2_HUMAN 3-oxo-5-alpha-steroid 4-dehydrogenase 2 OS=Homo sapiens OX=9606 GN=SRD5A2 PE=1 SV=1//3.87554e-16
CI01000012	6187309	6187480	172	30	0.927903	0.817033	0.11087	153.676	CG	CI01000012_06182472_06192196	intron	--	-//-
CI01000012	6191461	6191591	131	16	0.71647	0.49154	0.22493	96.4063	CG	CI01000012_06182472_06192196	intron	--	-//-
CI01000012	6209110	6209603	494	17	0.739455	0.439797	0.299658	97.6408	CG	CI01000012_06208439_06217101	intron	--	gnl|BL_ORD_ID|47105 sp|M3XQV7|BTBD3_MUSPF BTB/POZ domain-containing protein 3 OS=Mustela putorius furo OX=9669 GN=BTBD3 PE=2 SV=2//0
CI01000012	6209817	6209928	112	8	0.846569	0.395008	0.451561	96.562	CG	CI01000012_06208439_06217101	exon	--	gnl|BL_ORD_ID|47105 sp|M3XQV7|BTBD3_MUSPF BTB/POZ domain-containing protein 3 OS=Mustela putorius furo OX=9669 GN=BTBD3 PE=2 SV=2//0
CI01000012	6209817	6209928	112	8	0.846569	0.395008	0.451561	96.562	CG	CI01000012_06208439_06217101	intron	--	gnl|BL_ORD_ID|47105 sp|M3XQV7|BTBD3_MUSPF BTB/POZ domain-containing protein 3 OS=Mustela putorius furo OX=9669 GN=BTBD3 PE=2 SV=2//0
CI01000012	6365966	6366063	98	11	0.815469	0.70214	0.113329	73.1417	CG	CI01000012_06334114_06368535	intron	--	gnl|BL_ORD_ID|442568 sp|O15270|SPTC2_HUMAN Serine palmitoyltransferase 2 OS=Homo sapiens OX=9606 GN=SPTLC2 PE=1 SV=1//1.61544e-25
CI01000012	6365966	6366063	98	11	0.815469	0.70214	0.113329	73.1417	CG	CI01000012_06334114_06368535	exon	--	gnl|BL_ORD_ID|442568 sp|O15270|SPTC2_HUMAN Serine palmitoyltransferase 2 OS=Homo sapiens OX=9606 GN=SPTLC2 PE=1 SV=1//1.61544e-25
CI01000012	6714838	6715003	166	26	0.909497	0.734462	0.175035	172.757	CG	CI01000012_06713565_06749032	intron	--	gnl|BL_ORD_ID|227012 sp|A1Z1Q3|MACD2_HUMAN O-acetyl-ADP-ribose deacetylase MACROD2 OS=Homo sapiens OX=9606 GN=MACROD2 PE=1 SV=1//3.06415e-10
CI01000012	6745248	6745391	144	14	0.809188	0.596671	0.212517	111.71	CG	CI01000012_06713565_06749032	intron	--	gnl|BL_ORD_ID|227012 sp|A1Z1Q3|MACD2_HUMAN O-acetyl-ADP-ribose deacetylase MACROD2 OS=Homo sapiens OX=9606 GN=MACROD2 PE=1 SV=1//3.06415e-10
CI01000012	6838204	6838327	124	13	0.925884	0.824988	0.100896	74.9717	CG	CI01000012_06826817_06842273	exon	--	-//-
CI01000012	6838204	6838327	124	13	0.925884	0.824988	0.100896	74.9717	CG	CI01000012_06826817_06842273	intron	--	-//-
CI01000012	6986405	6986494	90	17	0.273047	0.135489	0.137559	96.5849	CG	CI01000012_06979304_06984075	promoter	--	-//-
CI01000012	6986568	6986992	425	43	0.354921	0.12773	0.227191	324.081	CG	CI01000012_06979304_06984075	promoter	--	-//-
CI01000012	7373720	7373945	226	21	0.745528	0.568616	0.176912	107.442	CG	CI01000012_07368295_07372257	promoter	--	gnl|BL_ORD_ID|92275 sp|Q9UHG0|DCDC2_HUMAN Doublecortin domain-containing protein 2 OS=Homo sapiens OX=9606 GN=DCDC2 PE=1 SV=2//6.67372e-57
CI01000012	7424787	7424969	183	25	0.915886	0.837562	0.078324	114.443	CG	CI01000012_07409605_07427042	intron	--	gnl|BL_ORD_ID|421922 sp|Q92541|RTF1_HUMAN RNA polymerase-associated protein RTF1 homolog OS=Homo sapiens OX=9606 GN=RTF1 PE=1 SV=4//0
CI01000012	7463722	7463829	108	20	0.375604	0.208776	0.166828	91.8925	CG	CI01000012_07464278_07478699	promoter	--	gnl|BL_ORD_ID|129492 sp|Q9UBX5|FBLN5_HUMAN Fibulin-5 OS=Homo sapiens OX=9606 GN=FBLN5 PE=1 SV=1//5.78648e-164
CI01000012	7561247	7561457	211	23	0.150934	0.0613803	0.0895536	116.625	CG	CI01000012_07556881_07563284	intron	--	gnl|BL_ORD_ID|22641 sp|Q91554|ARGN2_XENLA Arginase, non-hepatic 2 OS=Xenopus laevis OX=8355 GN=arg2-b PE=2 SV=1//9.7539e-14
CI01000012	7803804	7803999	196	16	0.59464	0.321471	0.273169	106.476	CG	CI01000012_07806089_07811902	promoter	--	gnl|BL_ORD_ID|42147 sp|Q5T5X7|BEND3_HUMAN BEN domain-containing protein 3 OS=Homo sapiens OX=9606 GN=BEND3 PE=1 SV=1//1.17738e-12
CI01000012	8263247	8263450	204	18	0.877681	0.561583	0.316098	151.196	CG	CI01000012_08264407_08270366	promoter	--	gnl|BL_ORD_ID|99467 sp|Q6PEH4|DIEXF_DANRE Digestive organ expansion factor OS=Danio rerio OX=7955 GN=diexf PE=2 SV=2//2.26757e-15
CI01000012	8331061	8331437	377	39	0.932217	0.806712	0.125504	327.658	CG	CI01000012_08312903_08334243	intron	--	gnl|BL_ORD_ID|460635 sp|Q8NB59|SYT14_HUMAN Synaptotagmin-14 OS=Homo sapiens OX=9606 GN=SYT14 PE=1 SV=2//0
CI01000012	8707494	8708043	550	54	0.668904	0.38906	0.279845	410.673	CG	CI01000012_08706061_08708565	intron	--	gnl|BL_ORD_ID|314343 sp|Q9NQV8|PRDM8_HUMAN PR domain zinc finger protein 8 OS=Homo sapiens OX=9606 GN=PRDM8 PE=1 SV=3//5.71508e-23
CI01000012	8707494	8708043	550	54	0.668904	0.38906	0.279845	410.673	CG	CI01000012_08706061_08708565	exon	--	gnl|BL_ORD_ID|314343 sp|Q9NQV8|PRDM8_HUMAN PR domain zinc finger protein 8 OS=Homo sapiens OX=9606 GN=PRDM8 PE=1 SV=3//5.71508e-23
CI01000012	8912574	8912708	135	16	0.83569	0.551704	0.283986	133.436	CG	CI01000012_08908244_08917212	intron	--	gnl|BL_ORD_ID|508553 sp|T1NXB5|VSTM4_MOUSE V-set and transmembrane domain-containing protein 4 OS=Mus musculus OX=10090 GN=Vstm4 PE=1 SV=1//9.56513e-57
CI01000012	9113757	9113889	133	10	0.535528	0.231249	0.304278	75.586	CG	CI01000012_09113260_09152667	intron	--	gnl|BL_ORD_ID|554775 sp|Q8N2G6|ZCH24_HUMAN Zinc finger CCHC domain-containing protein 24 OS=Homo sapiens OX=9606 GN=ZCCHC24 PE=1 SV=1//1.42492e-46
CI01000012	9201854	9202207	354	19	0.860269	0.563664	0.296605	122.411	CG	CI01000012_09200784_09201999	exon	--	gnl|BL_ORD_ID|555530 sp|Q9ULJ6|ZMIZ1_HUMAN Zinc finger MIZ domain-containing protein 1 OS=Homo sapiens OX=9606 GN=ZMIZ1 PE=1 SV=3//4.25088e-15
CI01000012	9201854	9202207	354	19	0.860269	0.563664	0.296605	122.411	CG	CI01000012_09200784_09201999	utr3	--	gnl|BL_ORD_ID|555530 sp|Q9ULJ6|ZMIZ1_HUMAN Zinc finger MIZ domain-containing protein 1 OS=Homo sapiens OX=9606 GN=ZMIZ1 PE=1 SV=3//4.25088e-15
CI01000012	9371001	9371124	124	21	0.376627	0.239886	0.13674	91.764	CG	CI01000012_09358336_09370502	promoter	--	gnl|BL_ORD_ID|335513 sp|Q96P65|QRFPR_HUMAN Pyroglutamylated RFamide peptide receptor OS=Homo sapiens OX=9606 GN=QRFPR PE=2 SV=2//3.66035e-09
CI01000012	9406037	9406248	212	31	0.931772	0.822535	0.109237	185.467	CG	CI01000012_09404096_09407478	intron	--	gnl|BL_ORD_ID|194941 sp|Q4R543|IPYR_MACFA Inorganic pyrophosphatase OS=Macaca fascicularis OX=9541 GN=PPA1 PE=2 SV=2//6.95986e-112
CI01000012	9773812	9773887	76	17	0.755938	0.642974	0.112964	67.516	CG	CI01000012_09764936_09778598	intron	--	gnl|BL_ORD_ID|57746 sp|Q6B3P0|CDHR1_DANRE Cadherin-related family member 1 OS=Danio rerio OX=7955 GN=cdhr1 PE=2 SV=1//0
CI01000012	10409463	10409707	245	18	0.810291	0.593635	0.216656	112.591	CG	CI01000012_10395715_10408849	promoter	--	gnl|BL_ORD_ID|163686 sp|Q9NRM0|GTR9_HUMAN Solute carrier family 2, facilitated glucose transporter member 9 OS=Homo sapiens OX=9606 GN=SLC2A9 PE=1 SV=2//2.50319e-142
CI01000012	10494622	10495047	426	45	0.645014	0.309054	0.33596	460.709	CG	CI01000012_10489814_10496226	intron	--	gnl|BL_ORD_ID|474575 sp|O93366|TLX1_CHICK T-cell leukemia homeobox protein 1 OS=Gallus gallus OX=9031 GN=TLX1 PE=2 SV=1//7.9815e-111
CI01000012	10494622	10495047	426	45	0.645014	0.309054	0.33596	460.709	CG	CI01000012_10489814_10496226	exon	--	gnl|BL_ORD_ID|474575 sp|O93366|TLX1_CHICK T-cell leukemia homeobox protein 1 OS=Gallus gallus OX=9031 GN=TLX1 PE=2 SV=1//7.9815e-111
CI01000012	10495974	10496247	274	23	0.531619	0.273655	0.257964	145.882	CG	CI01000012_10489814_10496226	intron	--	gnl|BL_ORD_ID|474575 sp|O93366|TLX1_CHICK T-cell leukemia homeobox protein 1 OS=Gallus gallus OX=9031 GN=TLX1 PE=2 SV=1//7.9815e-111
CI01000012	10495974	10496247	274	23	0.531619	0.273655	0.257964	145.882	CG	CI01000012_10489814_10496226	exon	--	gnl|BL_ORD_ID|474575 sp|O93366|TLX1_CHICK T-cell leukemia homeobox protein 1 OS=Gallus gallus OX=9031 GN=TLX1 PE=2 SV=1//7.9815e-111
CI01000012	10495974	10496247	274	23	0.531619	0.273655	0.257964	145.882	CG	CI01000012_10489814_10496226	utr3	--	gnl|BL_ORD_ID|474575 sp|O93366|TLX1_CHICK T-cell leukemia homeobox protein 1 OS=Gallus gallus OX=9031 GN=TLX1 PE=2 SV=1//7.9815e-111
CI01000012	10496359	10496518	160	15	0.381976	0.244	0.137977	88.9813	CG	CI01000012_10489814_10496226	exon	--	gnl|BL_ORD_ID|474575 sp|O93366|TLX1_CHICK T-cell leukemia homeobox protein 1 OS=Gallus gallus OX=9031 GN=TLX1 PE=2 SV=1//7.9815e-111
CI01000012	10496359	10496518	160	15	0.381976	0.244	0.137977	88.9813	CG	CI01000012_10489814_10496226	utr3	--	gnl|BL_ORD_ID|474575 sp|O93366|TLX1_CHICK T-cell leukemia homeobox protein 1 OS=Gallus gallus OX=9031 GN=TLX1 PE=2 SV=1//7.9815e-111
CI01000012	10497158	10497381	224	29	0.640443	0.374753	0.26569	203.406	CG	CI01000012_10499885_10500843	promoter	--	gnl|BL_ORD_ID|429605 sp|Q5VUM1|SDHF4_HUMAN Succinate dehydrogenase assembly factor 4, mitochondrial OS=Homo sapiens OX=9606 GN=SDHAF4 PE=3 SV=1//4.34991e-26
CI01000012	10701581	10701684	104	14	0.754671	0.553186	0.201485	96.1723	CG	CI01000012_10696109_10703071	intron	--	-//-
CI01000012	10769635	10769771	137	17	0.805465	0.730697	0.074768	73.2222	CG	CI01000012_10714254_10788932	intron	--	gnl|BL_ORD_ID|352498 sp|Q9JIR4|RIMS1_RAT Regulating synaptic membrane exocytosis protein 1 OS=Rattus norvegicus OX=10116 GN=Rims1 PE=1 SV=1//2.59684e-52
CI01000012	10800256	10800424	169	17	0.902132	0.739298	0.162834	109.499	CG	CI01000012_10799203_10801485	intron	--	gnl|BL_ORD_ID|202820 sp|Q9NR82|KCNQ5_HUMAN Potassium voltage-gated channel subfamily KQT member 5 OS=Homo sapiens OX=9606 GN=KCNQ5 PE=1 SV=3//7.61239e-26
CI01000012	10922656	10922845	190	17	0.807615	0.706659	0.100956	76.8369	CG	CI01000012_10922409_10930704	intron	--	gnl|BL_ORD_ID|94795 sp|Q9NXZ2|DDX43_HUMAN Probable ATP-dependent RNA helicase DDX43 OS=Homo sapiens OX=9606 GN=DDX43 PE=2 SV=2//1.43378e-173
CI01000012	11315812	11316147	336	15	0.491352	0.150202	0.34115	112.821	CG	CI01000012_11292683_11315522	exon	--	gnl|BL_ORD_ID|128417 sp|Q9NW38|FANCL_HUMAN E3 ubiquitin-protein ligase FANCL OS=Homo sapiens OX=9606 GN=FANCL PE=1 SV=2//7.10806e-107
CI01000012	11315812	11316147	336	15	0.491352	0.150202	0.34115	112.821	CG	CI01000012_11292683_11315522	utr5	--	gnl|BL_ORD_ID|128417 sp|Q9NW38|FANCL_HUMAN E3 ubiquitin-protein ligase FANCL OS=Homo sapiens OX=9606 GN=FANCL PE=1 SV=2//7.10806e-107
CI01000012	11315812	11316147	336	15	0.491352	0.150202	0.34115	112.821	CG	CI01000012_11292683_11315522	TSS	--	gnl|BL_ORD_ID|128417 sp|Q9NW38|FANCL_HUMAN E3 ubiquitin-protein ligase FANCL OS=Homo sapiens OX=9606 GN=FANCL PE=1 SV=2//7.10806e-107
CI01000012	11315812	11316147	336	15	0.491352	0.150202	0.34115	112.821	CG	CI01000012_11292683_11315522	promoter	--	gnl|BL_ORD_ID|128417 sp|Q9NW38|FANCL_HUMAN E3 ubiquitin-protein ligase FANCL OS=Homo sapiens OX=9606 GN=FANCL PE=1 SV=2//7.10806e-107
CI01000012	11325285	11325410	126	22	0.897806	0.773028	0.124778	150.186	CG	CI01000012_11319849_11326035	intron	--	-//-
CI01000012	11325285	11325410	126	22	0.897806	0.773028	0.124778	150.186	CG	CI01000012_11319849_11326035	exon	--	-//-
CI01000012	11702716	11702848	133	19	0.852854	0.667681	0.185173	100.276	CG	CI01000012_11698150_11702986	exon	--	-//-
CI01000012	12185180	12185484	305	25	0.901199	0.6455	0.255699	196.793	CG	CI01000012_12173747_12212480	intron	--	gnl|BL_ORD_ID|505174 sp|P18206|VINC_HUMAN Vinculin OS=Homo sapiens OX=9606 GN=VCL PE=1 SV=4//0
CI01000012	12194895	12195175	281	44	0.847237	0.758604	0.0886321	205.128	CG	CI01000012_12173747_12212480	intron	--	gnl|BL_ORD_ID|505174 sp|P18206|VINC_HUMAN Vinculin OS=Homo sapiens OX=9606 GN=VCL PE=1 SV=4//0
CI01000012	12261117	12261182	66	19	0.826945	0.755876	0.0710687	78.7513	CG	CI01000012_12255640_12268649	intron	--	-//-
CI01000012	12317506	12317626	121	16	0.777098	0.538808	0.23829	98.0951	CG	CI01000012_12292583_12371612	intron	--	gnl|BL_ORD_ID|11007 sp|P55263|ADK_HUMAN Adenosine kinase OS=Homo sapiens OX=9606 GN=ADK PE=1 SV=2//5.41416e-159
CI01000012	12371538	12371645	108	17	0.878477	0.753317	0.12516	136.925	CG	CI01000012_12292583_12371612	exon	--	gnl|BL_ORD_ID|11007 sp|P55263|ADK_HUMAN Adenosine kinase OS=Homo sapiens OX=9606 GN=ADK PE=1 SV=2//5.41416e-159
CI01000012	12371538	12371645	108	17	0.878477	0.753317	0.12516	136.925	CG	CI01000012_12292583_12371612	TES	--	gnl|BL_ORD_ID|11007 sp|P55263|ADK_HUMAN Adenosine kinase OS=Homo sapiens OX=9606 GN=ADK PE=1 SV=2//5.41416e-159
CI01000012	12525449	12525575	127	17	0.796447	0.666762	0.129685	113.987	CG	CI01000012_12521676_12524692	promoter	--	gnl|BL_ORD_ID|441203 sp|Q0IH24|SPEF1_XENLA Sperm flagellar protein 1 OS=Xenopus laevis OX=8355 GN=spef1 PE=2 SV=1//1.90798e-11
CI01000012	12585025	12585229	205	26	0.431106	0.25725	0.173856	167.662	CG	CI01000012_12585843_12587149	promoter	--	-//-
CI01000012	12590343	12590433	91	14	0.302729	0.126736	0.175993	71.5579	CG	CI01000012_12587953_12589094	promoter	--	gnl|BL_ORD_ID|139926 sp|Q7ZZ03|FUCM_DANRE Fucose mutarotase OS=Danio rerio OX=7955 GN=fuom PE=2 SV=1//4.974e-73
CI01000012	12876006	12876285	280	24	0.660424	0.475903	0.184522	126.084	CG	CI01000012_12872801_12891084	intron	--	gnl|BL_ORD_ID|301407 sp|Q8N414|PGBD5_HUMAN PiggyBac transposable element-derived protein 5 OS=Homo sapiens OX=9606 GN=PGBD5 PE=1 SV=4//0
CI01000012	13279887	13279983	97	21	0.600806	0.443965	0.156841	118.237	CG	CI01000012_13277959_13281157	intron	--	gnl|BL_ORD_ID|205971 sp|Q08BJ2|KHDR2_DANRE KH domain-containing, RNA-binding, signal transduction-associated protein 2 OS=Danio rerio OX=7955 GN=khdrbs2 PE=2 SV=1//3.56705e-11
CI01000012	13500333	13500551	219	19	0.30526	0.099672	0.205588	130.483	CG	CI01000012_13498541_13510228	intron	--	gnl|BL_ORD_ID|422284 sp|Q8WXA3|RUFY2_HUMAN RUN and FYVE domain-containing protein 2 OS=Homo sapiens OX=9606 GN=RUFY2 PE=1 SV=3//0
CI01000012	13532396	13532662	267	34	0.780993	0.57426	0.206733	167.871	CG	CI01000012_13533459_13538332	promoter	--	gnl|BL_ORD_ID|294303 sp|Q2HJF4|PBLD_BOVIN Phenazine biosynthesis-like domain-containing protein OS=Bos taurus OX=9913 GN=PBLD PE=2 SV=1//1.41676e-08
CI01000012	13621208	13621322	115	18	0.902625	0.742211	0.160414	89.159	CG	CI01000012_13619458_13633023	intron	--	gnl|BL_ORD_ID|98692 sp|P00367|DHE3_HUMAN Glutamate dehydrogenase 1, mitochondrial OS=Homo sapiens OX=9606 GN=GLUD1 PE=1 SV=2//0
CI01000013	109126	109260	135	19	0.94143	0.890786	0.0506446	91.7169	CG	CI01000013_00082083_00124049	intron	--	gnl|BL_ORD_ID|537690 sp|Q1L8J7|YAP1_DANRE Transcriptional coactivator YAP1 OS=Danio rerio OX=7955 GN=yap1 PE=2 SV=2//0
CI01000013	378709	378829	121	15	0.931758	0.832341	0.0994175	79.9658	CG	CI01000013_00372377_00391434	intron	--	gnl|BL_ORD_ID|50492 sp|P97571|CAN1_RAT Calpain-1 catalytic subunit OS=Rattus norvegicus OX=10116 GN=Capn1 PE=1 SV=1//6.90085e-110
CI01000013	678842	678997	156	19	0.905919	0.815941	0.0899783	89.0994	CG	CI01000013_00657437_00692874	intron	--	gnl|BL_ORD_ID|138170 sp|Q7Z6J6|FRMD5_HUMAN FERM domain-containing protein 5 OS=Homo sapiens OX=9606 GN=FRMD5 PE=1 SV=1//0
CI01000013	1158460	1158775	316	23	0.844743	0.572354	0.272389	157.04	CG	CI01000013_01115756_01164524	intron	--	gnl|BL_ORD_ID|117260 sp|Q3UKU1|ELL2_MOUSE RNA polymerase II elongation factor ELL2 OS=Mus musculus OX=10090 GN=Ell2 PE=1 SV=2//1.7183e-31
CI01000013	1358797	1358954	158	19	0.940209	0.902698	0.0375111	71.9628	CG	CI01000013_01335438_01381270	intron	--	gnl|BL_ORD_ID|438689 sp|Q8R3L5|SO3A1_MOUSE Solute carrier organic anion transporter family member 3A1 OS=Mus musculus OX=10090 GN=Slco3a1 PE=1 SV=1//0
CI01000013	1413612	1413781	170	17	0.795184	0.690934	0.10425	73.2861	CG	CI01000013_01405290_01429838	intron	--	gnl|BL_ORD_ID|435098 sp|Q92186|SIA8B_HUMAN Alpha-2,8-sialyltransferase 8B OS=Homo sapiens OX=9606 GN=ST8SIA2 PE=2 SV=1//3.6077e-85
CI01000013	1417167	1417440	274	12	0.803066	0.506982	0.296084	97.2084	CG	CI01000013_01405290_01429838	intron	--	gnl|BL_ORD_ID|435098 sp|Q92186|SIA8B_HUMAN Alpha-2,8-sialyltransferase 8B OS=Homo sapiens OX=9606 GN=ST8SIA2 PE=2 SV=1//3.6077e-85
CI01000013	1424564	1424656	93	17	0.893727	0.810696	0.0830309	70.5851	CG	CI01000013_01405290_01429838	intron	--	gnl|BL_ORD_ID|435098 sp|Q92186|SIA8B_HUMAN Alpha-2,8-sialyltransferase 8B OS=Homo sapiens OX=9606 GN=ST8SIA2 PE=2 SV=1//3.6077e-85
CI01000013	1761537	1761648	112	13	0.809744	0.630885	0.178859	70.4501	CG	CI01000013_01762491_01764612	promoter	--	-//-
CI01000013	1795711	1795793	83	16	0.649626	0.409608	0.240018	129.425	CG	CI01000013_01789191_01802356	intron	--	-//-
CI01000013	1991039	1991854	816	42	0.694342	0.426718	0.267624	325.295	CG	CI01000013_01989323_01993472	exon	--	gnl|BL_ORD_ID|74380 sp|Q9TTR7|COT2_BOVIN COUP transcription factor 2 OS=Bos taurus OX=9913 GN=NR2F2 PE=2 SV=1//0
CI01000013	1991039	1991854	816	42	0.694342	0.426718	0.267624	325.295	CG	CI01000013_01989323_01993472	intron	--	gnl|BL_ORD_ID|74380 sp|Q9TTR7|COT2_BOVIN COUP transcription factor 2 OS=Bos taurus OX=9913 GN=NR2F2 PE=2 SV=1//0
CI01000013	1992026	1992150	125	13	0.753558	0.583461	0.170098	67.7563	CG	CI01000013_01989323_01993472	intron	--	gnl|BL_ORD_ID|74380 sp|Q9TTR7|COT2_BOVIN COUP transcription factor 2 OS=Bos taurus OX=9913 GN=NR2F2 PE=2 SV=1//0
CI01000013	2393779	2394252	474	19	0.587432	0.389467	0.197965	108.097	CG	CI01000013_02386700_02394730	intron	--	-//-
CI01000013	2746469	2746620	152	17	0.747951	0.547888	0.200063	121.286	CG	CI01000013_02733870_02751654	intron	--	gnl|BL_ORD_ID|41443 sp|Q63767|BCAR1_RAT Breast cancer anti-estrogen resistance protein 1 OS=Rattus norvegicus OX=10116 GN=Bcar1 PE=1 SV=1//1.7891e-49
CI01000013	3074597	3074704	108	19	0.92188	0.847473	0.0744066	98.788	CG	CI01000013_03051289_03084843	intron	--	gnl|BL_ORD_ID|340907 sp|Q1LUS8|RBP10_DANRE Ran-binding protein 10 OS=Danio rerio OX=7955 GN=ranbp10 PE=3 SV=1//5.88847e-19
CI01000013	3263016	3263145	130	17	0.593656	0.362489	0.231167	86.4631	CG	CI01000013_03262979_03269729	exon	--	gnl|BL_ORD_ID|425729 sp|Q28I47|S38A8_XENTR Putative sodium-coupled neutral amino acid transporter 8 OS=Xenopus tropicalis OX=8364 GN=slc38a8 PE=2 SV=1//4.96089e-32
CI01000013	3370287	3370408	122	18	0.801585	0.684835	0.11675	96.0402	CG	CI01000013_03275705_03371030	intron	--	gnl|BL_ORD_ID|267427 sp|F1LQY6|NECA2_RAT N-terminal EF-hand calcium-binding protein 2 OS=Rattus norvegicus OX=10116 GN=Necab2 PE=1 SV=3//1.91447e-118
CI01000013	3454715	3454830	116	19	0.10101	0.0499454	0.0510646	81.0089	CG	CI01000013_03387692_03454629	promoter	--	gnl|BL_ORD_ID|185503 sp|Q4G0P3|HYDIN_HUMAN Hydrocephalus-inducing protein homolog OS=Homo sapiens OX=9606 GN=HYDIN PE=1 SV=3//0
CI01000013	3628045	3628316	272	17	0.888316	0.630124	0.258192	96.6426	CG	CI01000013_03617490_03705093	intron	--	gnl|BL_ORD_ID|190043 sp|O73798|IGF1R_XENLA Insulin-like growth factor 1 receptor OS=Xenopus laevis OX=8355 GN=igf1r PE=1 SV=1//0
CI01000013	3631781	3631879	99	16	0.805631	0.572926	0.232704	73.6617	CG	CI01000013_03617490_03705093	intron	--	gnl|BL_ORD_ID|190043 sp|O73798|IGF1R_XENLA Insulin-like growth factor 1 receptor OS=Xenopus laevis OX=8355 GN=igf1r PE=1 SV=1//0
CI01000013	3651259	3651370	112	23	0.912607	0.847449	0.0651586	87.5044	CG	CI01000013_03617490_03705093	intron	--	gnl|BL_ORD_ID|190043 sp|O73798|IGF1R_XENLA Insulin-like growth factor 1 receptor OS=Xenopus laevis OX=8355 GN=igf1r PE=1 SV=1//0
CI01000013	3714237	3714489	253	23	0.565604	0.305665	0.259939	163.692	CG	CI01000013_03710900_03714487	exon	--	gnl|BL_ORD_ID|302486 sp|Q9ESW8|PGPI_MOUSE Pyroglutamyl-peptidase 1 OS=Mus musculus OX=10090 GN=Pgpep1 PE=1 SV=1//6.87657e-50
CI01000013	3714237	3714489	253	23	0.565604	0.305665	0.259939	163.692	CG	CI01000013_03710900_03714487	intron	--	gnl|BL_ORD_ID|302486 sp|Q9ESW8|PGPI_MOUSE Pyroglutamyl-peptidase 1 OS=Mus musculus OX=10090 GN=Pgpep1 PE=1 SV=1//6.87657e-50
CI01000013	3714237	3714489	253	23	0.565604	0.305665	0.259939	163.692	CG	CI01000013_03710900_03714487	TSS	--	gnl|BL_ORD_ID|302486 sp|Q9ESW8|PGPI_MOUSE Pyroglutamyl-peptidase 1 OS=Mus musculus OX=10090 GN=Pgpep1 PE=1 SV=1//6.87657e-50
CI01000013	3714237	3714489	253	23	0.565604	0.305665	0.259939	163.692	CG	CI01000013_03710900_03714487	promoter	--	gnl|BL_ORD_ID|302486 sp|Q9ESW8|PGPI_MOUSE Pyroglutamyl-peptidase 1 OS=Mus musculus OX=10090 GN=Pgpep1 PE=1 SV=1//6.87657e-50
CI01000013	3714237	3714489	253	23	0.565604	0.305665	0.259939	163.692	CG	CI01000013_03715150_03721616	promoter	--	gnl|BL_ORD_ID|457725 sp|O15061|SYNEM_HUMAN Synemin OS=Homo sapiens OX=9606 GN=SYNM PE=1 SV=2//7.22249e-18
CI01000013	3732921	3732991	71	23	0.86793	0.786935	0.080995	118.572	CG	CI01000013_03726253_03740014	intron	--	gnl|BL_ORD_ID|487944 sp|Q8CHY7|TTC23_MOUSE Tetratricopeptide repeat protein 23 OS=Mus musculus OX=10090 GN=Ttc23 PE=2 SV=1//4.33883e-39
CI01000013	3733195	3733360	166	31	0.855824	0.694583	0.161241	200.085	CG	CI01000013_03726253_03740014	intron	--	gnl|BL_ORD_ID|487944 sp|Q8CHY7|TTC23_MOUSE Tetratricopeptide repeat protein 23 OS=Mus musculus OX=10090 GN=Ttc23 PE=2 SV=1//4.33883e-39
CI01000013	3823201	3823445	245	31	0.484465	0.331621	0.152844	159.801	CG	CI01000013_03793962_03821347	promoter	--	gnl|BL_ORD_ID|59824 sp|Q1LX78|CFTR_DANRE Cystic fibrosis transmembrane conductance regulator OS=Danio rerio OX=7955 GN=cftr PE=1 SV=1//0
CI01000013	3823201	3823445	245	31	0.484465	0.331621	0.152844	159.801	CG	CI01000013_03823326_03839656	promoter	--	gnl|BL_ORD_ID|30691 sp|A4D7T3|ASZ1_MACEU Ankyrin repeat, SAM and basic leucine zipper domain-containing protein 1 OS=Macropus eugenii OX=9315 GN=ASZ1 PE=3 SV=1//1.92376e-96
CI01000013	3823201	3823445	245	31	0.484465	0.331621	0.152844	159.801	CG	CI01000013_03823326_03839656	TSS	--	gnl|BL_ORD_ID|30691 sp|A4D7T3|ASZ1_MACEU Ankyrin repeat, SAM and basic leucine zipper domain-containing protein 1 OS=Macropus eugenii OX=9315 GN=ASZ1 PE=3 SV=1//1.92376e-96
CI01000013	3823201	3823445	245	31	0.484465	0.331621	0.152844	159.801	CG	CI01000013_03823326_03839656	exon	--	gnl|BL_ORD_ID|30691 sp|A4D7T3|ASZ1_MACEU Ankyrin repeat, SAM and basic leucine zipper domain-containing protein 1 OS=Macropus eugenii OX=9315 GN=ASZ1 PE=3 SV=1//1.92376e-96
CI01000013	3823201	3823445	245	31	0.484465	0.331621	0.152844	159.801	CG	CI01000013_03823326_03839656	intron	--	gnl|BL_ORD_ID|30691 sp|A4D7T3|ASZ1_MACEU Ankyrin repeat, SAM and basic leucine zipper domain-containing protein 1 OS=Macropus eugenii OX=9315 GN=ASZ1 PE=3 SV=1//1.92376e-96
CI01000013	4076421	4076574	154	12	0.96491	0.79656	0.16835	68.3027	CG	CI01000013_04069517_04083528	intron	--	gnl|BL_ORD_ID|474347 sp|O13166|TLE3A_DANRE Transducin-like enhancer protein 3-A OS=Danio rerio OX=7955 GN=tle3a PE=1 SV=1//0
CI01000013	4221710	4221863	154	30	0.91991	0.822153	0.0977567	164.167	CG	CI01000013_04219612_04232778	intron	--	gnl|BL_ORD_ID|304710 sp|O75925|PIAS1_HUMAN E3 SUMO-protein ligase PIAS1 OS=Homo sapiens OX=9606 GN=PIAS1 PE=1 SV=2//0
CI01000013	4757846	4758016	171	30	0.941797	0.881091	0.0607061	144.721	CG	CI01000013_04760068_04760352	promoter	--	gnl|BL_ORD_ID|264654 sp|Q9QZM6|NCKX1_RAT Sodium/potassium/calcium exchanger 1 OS=Rattus norvegicus OX=10116 GN=Slc24a1 PE=2 SV=1//1.05009e-27
CI01000013	4898839	4898985	147	6	0.847534	0.48326	0.364274	67.3947	CG	CI01000013_04884419_04897842	promoter	--	gnl|BL_ORD_ID|435068 sp|Q16842|SIA4B_HUMAN CMP-N-acetylneuraminate-beta-galactosamide-alpha-2,3-sialyltransferase 2 OS=Homo sapiens OX=9606 GN=ST3GAL2 PE=2 SV=1//7.58154e-173
CI01000013	4991364	4991457	94	12	0.277531	0.109295	0.168236	93.5339	CG	CI01000013_04989803_04992613	intron	--	-//-
CI01000013	5206233	5207426	1194	94	0.753264	0.392098	0.361166	1120.62	CG	CI01000013_05197841_05231302	intron	--	gnl|BL_ORD_ID|474842 sp|A5PLL7|TM189_HUMAN Transmembrane protein 189 OS=Homo sapiens OX=9606 GN=TMEM189 PE=1 SV=3//1.0409e-113
CI01000013	5264386	5264663	278	15	0.890064	0.713202	0.176861	84.1882	CG	CI01000013_05262407_05267780	intron	--	-//-
CI01000013	5429707	5429865	159	17	0.926763	0.850695	0.0760684	69.5244	CG	CI01000013_05420341_05434084	intron	--	gnl|BL_ORD_ID|420831 sp|Q96DX4|RSPRY_HUMAN RING finger and SPRY domain-containing protein 1 OS=Homo sapiens OX=9606 GN=RSPRY1 PE=1 SV=1//0
CI01000013	5486044	5486172	129	19	0.901705	0.829932	0.0717732	80.794	CG	CI01000013_05483212_05505616	intron	--	gnl|BL_ORD_ID|270781 sp|C6FG12|NLRC5_ICTPU Protein NLRC5 OS=Ictalurus punctatus OX=7998 GN=nlrc5 PE=2 SV=1//0
CI01000013	5568856	5568999	144	15	0.214785	0.0731113	0.141674	69.5614	CG	CI01000013_05561156_05569165	intron	--	gnl|BL_ORD_ID|282364 sp|Q7ZU29|NUP93_DANRE Nuclear pore complex protein Nup93 OS=Danio rerio OX=7955 GN=dye PE=2 SV=1//4.96879e-41
CI01000013	5568856	5568999	144	15	0.214785	0.0731113	0.141674	69.5614	CG	CI01000013_05561156_05569165	exon	--	gnl|BL_ORD_ID|282364 sp|Q7ZU29|NUP93_DANRE Nuclear pore complex protein Nup93 OS=Danio rerio OX=7955 GN=dye PE=2 SV=1//4.96879e-41
CI01000013	6148296	6148447	152	19	0.916329	0.798934	0.117395	85.0045	CG	CI01000013_06132773_06163282	intron	--	-//-
CI01000013	6209587	6209670	84	14	0.874749	0.598351	0.276398	91.3394	CG	CI01000013_06209318_06233289	intron	--	-//-
CI01000013	6359508	6360338	831	66	0.593903	0.259001	0.334902	621.24	CG	CI01000013_06357431_06361753	intron	--	gnl|BL_ORD_ID|15172 sp|Q1LVQ7|ALX1_DANRE ALX homeobox protein 1 OS=Danio rerio OX=7955 GN=alx1 PE=2 SV=1//0
CI01000013	6359508	6360338	831	66	0.593903	0.259001	0.334902	621.24	CG	CI01000013_06357431_06361753	exon	--	gnl|BL_ORD_ID|15172 sp|Q1LVQ7|ALX1_DANRE ALX homeobox protein 1 OS=Danio rerio OX=7955 GN=alx1 PE=2 SV=1//0
CI01000013	6363708	6363783	76	10	0.644759	0.347615	0.297143	78.6686	CG	CI01000013_06357431_06361753	promoter	--	gnl|BL_ORD_ID|15172 sp|Q1LVQ7|ALX1_DANRE ALX homeobox protein 1 OS=Danio rerio OX=7955 GN=alx1 PE=2 SV=1//0
CI01000013	6813338	6813482	145	15	0.87982	0.772681	0.10714	74.5446	CG	CI01000013_06795895_06815354	intron	--	gnl|BL_ORD_ID|348024 sp|A2BGA0|RFX4_DANRE Transcription factor RFX4 OS=Danio rerio OX=7955 GN=rfx4 PE=2 SV=1//0
CI01000013	6813338	6813482	145	15	0.87982	0.772681	0.10714	74.5446	CG	CI01000013_06795895_06815354	exon	--	gnl|BL_ORD_ID|348024 sp|A2BGA0|RFX4_DANRE Transcription factor RFX4 OS=Danio rerio OX=7955 GN=rfx4 PE=2 SV=1//0
CI01000013	6892421	6892514	94	15	0.682881	0.543845	0.139036	77.6922	CG	CI01000013_06890855_06895241	intron	--	gnl|BL_ORD_ID|63667 sp|Q6DBY9|CHST1_DANRE Carbohydrate sulfotransferase 1 OS=Danio rerio OX=7955 GN=chst1 PE=2 SV=2//8.80386e-138
CI01000013	7172963	7173754	792	65	0.870712	0.685293	0.185418	501.466	CG	CI01000013_07162436_07177658	intron	--	gnl|BL_ORD_ID|507390 sp|Q8C190|VP9D1_MOUSE VPS9 domain-containing protein 1 OS=Mus musculus OX=10090 GN=Vps9d1 PE=1 SV=1//3.45827e-31
CI01000013	7172963	7173754	792	65	0.870712	0.685293	0.185418	501.466	CG	CI01000013_07162436_07177658	exon	--	gnl|BL_ORD_ID|507390 sp|Q8C190|VP9D1_MOUSE VPS9 domain-containing protein 1 OS=Mus musculus OX=10090 GN=Vps9d1 PE=1 SV=1//3.45827e-31
CI01000013	8011753	8011866	114	26	0.908339	0.718287	0.190051	162.312	CG	CI01000013_07989784_08013498	intron	--	gnl|BL_ORD_ID|306426 sp|P16885|PLCG2_HUMAN 1-phosphatidylinositol 4,5-bisphosphate phosphodiesterase gamma-2 OS=Homo sapiens OX=9606 GN=PLCG2 PE=1 SV=4//1.13037e-79
CI01000013	8011753	8011866	114	26	0.908339	0.718287	0.190051	162.312	CG	CI01000013_08013515_08013676	promoter	--	-//-
CI01000013	8065463	8065770	308	29	0.175644	0.0432904	0.132354	166.882	CG	CI01000013_08066408_08071727	utr5	--	gnl|BL_ORD_ID|207273 sp|Q503R4|KLH36_DANRE Kelch-like protein 36 OS=Danio rerio OX=7955 GN=klhl36 PE=2 SV=1//0
CI01000013	8065463	8065770	308	29	0.175644	0.0432904	0.132354	166.882	CG	CI01000013_08066408_08071727	exon	--	gnl|BL_ORD_ID|207273 sp|Q503R4|KLH36_DANRE Kelch-like protein 36 OS=Danio rerio OX=7955 GN=klhl36 PE=2 SV=1//0
CI01000013	8086141	8086468	328	29	0.719339	0.366427	0.352912	306.683	CG	CI01000013_08080409_08086491	intron	--	gnl|BL_ORD_ID|39311 sp|Q8QZR1|ATTY_MOUSE Tyrosine aminotransferase OS=Mus musculus OX=10090 GN=Tat PE=1 SV=1//0
CI01000013	8086141	8086468	328	29	0.719339	0.366427	0.352912	306.683	CG	CI01000013_08080409_08086491	exon	--	gnl|BL_ORD_ID|39311 sp|Q8QZR1|ATTY_MOUSE Tyrosine aminotransferase OS=Mus musculus OX=10090 GN=Tat PE=1 SV=1//0
CI01000013	8087753	8087831	79	19	0.237469	0.104249	0.13322	166.81	CG	CI01000013_08080409_08086491	promoter	--	gnl|BL_ORD_ID|39311 sp|Q8QZR1|ATTY_MOUSE Tyrosine aminotransferase OS=Mus musculus OX=10090 GN=Tat PE=1 SV=1//0
CI01000013	8567035	8567464	430	13	0.732961	0.518665	0.214296	69.2556	CG	CI01000013_08555865_08573521	exon	--	gnl|BL_ORD_ID|131754 sp|Q96M96|FGD4_HUMAN FYVE, RhoGEF and PH domain-containing protein 4 OS=Homo sapiens OX=9606 GN=FGD4 PE=1 SV=2//0
CI01000013	8567035	8567464	430	13	0.732961	0.518665	0.214296	69.2556	CG	CI01000013_08555865_08573521	intron	--	gnl|BL_ORD_ID|131754 sp|Q96M96|FGD4_HUMAN FYVE, RhoGEF and PH domain-containing protein 4 OS=Homo sapiens OX=9606 GN=FGD4 PE=1 SV=2//0
CI01000013	9680214	9680360	147	15	0.851577	0.749373	0.102204	74.0961	CG	CI01000013_09681047_09683275	promoter	--	gnl|BL_ORD_ID|223466 sp|Q99PH1|LRRC4_MOUSE Leucine-rich repeat-containing protein 4 OS=Mus musculus OX=10090 GN=Lrrc4 PE=1 SV=2//0
CI01000013	9961612	9961781	170	33	0.877025	0.809108	0.0679177	153.611	CG	CI01000013_09930834_10008344	intron	--	gnl|BL_ORD_ID|49106 sp|P13806|CA2D1_RABIT Voltage-dependent calcium channel subunit alpha-2/delta-1 OS=Oryctolagus cuniculus OX=9986 GN=CACNA2D1 PE=1 SV=1//0
CI01000013	11279080	11279320	241	19	0.234016	0.0947442	0.139272	101.592	CG	CI01000013_11276658_11278225	promoter	--	gnl|BL_ORD_ID|284875 sp|A3KQA5|ODF3B_DANRE Outer dense fiber protein 3-B OS=Danio rerio OX=7955 GN=odf3b PE=2 SV=2//1.70242e-06
CI01000013	11286007	11286153	147	11	0.929629	0.768366	0.161263	85.967	CG	CI01000013_11280259_11284882	promoter	--	gnl|BL_ORD_ID|325902 sp|A1L1R5|PTPC1_DANRE Protein tyrosine phosphatase domain-containing protein 1 OS=Danio rerio OX=7955 GN=ptpdc1 PE=2 SV=1//9.3251e-17
CI01000013	11286007	11286153	147	11	0.929629	0.768366	0.161263	85.967	CG	CI01000013_11287928_11292308	promoter	--	-//-
CI01000013	11435301	11435403	103	13	0.870159	0.734166	0.135994	69.8839	CG	CI01000013_11431908_11434737	exon	--	gnl|BL_ORD_ID|41367 sp|Q9DBI2|BBS10_MOUSE Bardet-Biedl syndrome 10 protein homolog OS=Mus musculus OX=10090 GN=Bbs10 PE=2 SV=2//7.11998e-45
CI01000013	11435301	11435403	103	13	0.870159	0.734166	0.135994	69.8839	CG	CI01000013_11431908_11434737	utr3	--	gnl|BL_ORD_ID|41367 sp|Q9DBI2|BBS10_MOUSE Bardet-Biedl syndrome 10 protein homolog OS=Mus musculus OX=10090 GN=Bbs10 PE=2 SV=2//7.11998e-45
CI01000013	11471405	11471645	241	16	0.87305	0.694972	0.178079	86.7876	CG	CI01000013_11468322_11475130	exon	--	gnl|BL_ORD_ID|59330 sp|Q3ZBF8|CERS2_BOVIN Ceramide synthase 2 OS=Bos taurus OX=9913 GN=CERS2 PE=2 SV=1//2.83652e-149
CI01000013	11471405	11471645	241	16	0.87305	0.694972	0.178079	86.7876	CG	CI01000013_11468322_11475130	intron	--	gnl|BL_ORD_ID|59330 sp|Q3ZBF8|CERS2_BOVIN Ceramide synthase 2 OS=Bos taurus OX=9913 GN=CERS2 PE=2 SV=1//2.83652e-149
CI01000013	11546011	11546184	174	17	0.884676	0.736865	0.147811	96.1945	CG	CI01000013_11516609_11563528	intron	--	gnl|BL_ORD_ID|508779 sp|Q28295|VWF_CANLF von Willebrand factor OS=Canis lupus familiaris OX=9615 GN=VWF PE=1 SV=2//5.53661e-07
CI01000013	11546241	11546350	110	16	0.827493	0.685369	0.142124	86.4464	CG	CI01000013_11516609_11563528	intron	--	gnl|BL_ORD_ID|508779 sp|Q28295|VWF_CANLF von Willebrand factor OS=Canis lupus familiaris OX=9615 GN=VWF PE=1 SV=2//5.53661e-07
CI01000013	11744548	11744664	117	25	0.895856	0.793302	0.102555	137.107	CG	CI01000013_11737756_11746311	intron	--	gnl|BL_ORD_ID|244844 sp|Q8VI63|MOB2_MOUSE MOB kinase activator 2 OS=Mus musculus OX=10090 GN=Mob2 PE=1 SV=1//1.07605e-52
CI01000013	12059008	12059157	150	28	0.527193	0.330272	0.196921	141.217	CG	CI01000013_12040713_12093531	intron	--	gnl|BL_ORD_ID|288514 sp|Q3ZCN5|OTOGL_HUMAN Otogelin-like protein OS=Homo sapiens OX=9606 GN=OTOGL PE=2 SV=5//2.44044e-07
CI01000013	12105839	12106002	164	15	0.881359	0.726995	0.154364	76.5388	CG	CI01000013_12104212_12115389	intron	--	gnl|BL_ORD_ID|304035 sp|A9CJC9|PHRA_AGRFC Deoxyribodipyrimidine photo-lyase OS=Agrobacterium fabrum (strain C58 / ATCC 33970) OX=176299 GN=phrA PE=1 SV=1//4.61163e-19
CI01000013	12314932	12315214	283	23	0.591594	0.354243	0.237351	125.456	CG	CI01000013_12314589_12315317	exon	--	gnl|BL_ORD_ID|337438 sp|Q6XK22|R9BP_CHICK Regulator of G-protein signaling 9-binding protein OS=Gallus gallus OX=9031 GN=RGS9BP PE=2 SV=1//7.55499e-91
CI01000014	679534	679739	206	19	0.919944	0.836072	0.0838727	76.8259	CG	CI01000014_00672822_00683285	intron	--	gnl|BL_ORD_ID|311803 sp|P67777|PP2AA_RABIT Serine/threonine-protein phosphatase 2A catalytic subunit alpha isoform OS=Oryctolagus cuniculus OX=9986 GN=PPP2CA PE=2 SV=1//0
CI01000014	1040808	1040934	127	16	0.944349	0.731286	0.213063	103.83	CG	CI01000014_01038876_01053268	intron	--	gnl|BL_ORD_ID|165824 sp|O93327|H2AY_CHICK Core histone macro-H2A.1 OS=Gallus gallus OX=9031 GN=H2AFY PE=1 SV=3//2.94745e-62
CI01000014	1112831	1113235	405	30	0.553939	0.252941	0.300998	204.848	CG	CI01000014_01112526_01115371	intron	--	gnl|BL_ORD_ID|305664 sp|Q9W751|PITX1_XENLA Pituitary homeobox 1 OS=Xenopus laevis OX=8355 GN=pitx1 PE=2 SV=1//1.67723e-111
CI01000014	1219800	1219907	108	22	0.627445	0.423374	0.204072	166.838	CG	CI01000014_01213489_01219310	promoter	--	gnl|BL_ORD_ID|425271 sp|O76082|S22A5_HUMAN Solute carrier family 22 member 5 OS=Homo sapiens OX=9606 GN=SLC22A5 PE=1 SV=1//8.26024e-178
CI01000014	1283418	1283496	79	19	0.86795	0.800079	0.0678717	77.7504	CG	CI01000014_01276527_01296594	intron	--	gnl|BL_ORD_ID|8789 sp|Q9UKU0|ACSL6_HUMAN Long-chain-fatty-acid--CoA ligase 6 OS=Homo sapiens OX=9606 GN=ACSL6 PE=2 SV=4//0
CI01000015	766870	767394	525	44	0.848565	0.690901	0.157664	242.499	CG	CI01000015_00761062_00783801	intron	--	gnl|BL_ORD_ID|300438 sp|Q13608|PEX6_HUMAN Peroxisome assembly factor 2 OS=Homo sapiens OX=9606 GN=PEX6 PE=1 SV=2//0
CI01000015	767768	767895	128	37	0.88685	0.843069	0.0437813	142.106	CG	CI01000015_00761062_00783801	intron	--	gnl|BL_ORD_ID|300438 sp|Q13608|PEX6_HUMAN Peroxisome assembly factor 2 OS=Homo sapiens OX=9606 GN=PEX6 PE=1 SV=2//0
CI01000015	768131	768242	112	29	0.876198	0.836663	0.0395346	109.992	CG	CI01000015_00761062_00783801	intron	--	gnl|BL_ORD_ID|300438 sp|Q13608|PEX6_HUMAN Peroxisome assembly factor 2 OS=Homo sapiens OX=9606 GN=PEX6 PE=1 SV=2//0
CI01000015	1597638	1597998	361	37	0.865641	0.655955	0.209686	281.355	CG	CI01000015_01592930_01595541	promoter	--	gnl|BL_ORD_ID|271117 sp|Q9HB89|NMUR1_HUMAN Neuromedin-U receptor 1 OS=Homo sapiens OX=9606 GN=NMUR1 PE=2 SV=1//2.59596e-100
CI01000015	2474550	2474857	308	16	0.596129	0.438377	0.157752	69.2764	CG	CI01000015_02475219_02478793	promoter	--	gnl|BL_ORD_ID|40465 sp|Q8NFL0|B3GN7_HUMAN UDP-GlcNAc:betaGal beta-1,3-N-acetylglucosaminyltransferase 7 OS=Homo sapiens OX=9606 GN=B3GNT7 PE=2 SV=1//6.63149e-160
CI01000015	2847560	2847644	85	15	0.305772	0.107028	0.198744	83.0436	CG	CI01000015_02846943_02876819	intron	--	gnl|BL_ORD_ID|4729 sp|Q6IVG4|ACAP2_RABIT Arf-GAP with coiled-coil, ANK repeat and PH domain-containing protein 2 OS=Oryctolagus cuniculus OX=9986 GN=ACAP2 PE=2 SV=1//0
CI01000015	3455674	3455837	164	15	0.412708	0.219329	0.193378	98.8484	CG	CI01000015_03452576_03457978	intron	--	gnl|BL_ORD_ID|207670 sp|P01045|KNG2_BOVIN Kininogen-2 OS=Bos taurus OX=9913 GN=KNG2 PE=1 SV=1//3.84167e-16
CI01000015	3733454	3733547	94	19	0.966348	0.91326	0.0530884	83.2455	CG	CI01000015_03733443_03765495	exon	--	gnl|BL_ORD_ID|228377 sp|Q9P0L2|MARK1_HUMAN Serine/threonine-protein kinase MARK1 OS=Homo sapiens OX=9606 GN=MARK1 PE=1 SV=2//0
CI01000015	5135959	5136078	120	21	0.92026	0.811766	0.108494	100.031	CG	CI01000015_05118838_05146194	intron	--	gnl|BL_ORD_ID|294517 sp|P57721|PCBP3_HUMAN Poly(rC)-binding protein 3 OS=Homo sapiens OX=9606 GN=PCBP3 PE=2 SV=2//1.08657e-104
CI01000015	5410698	5410789	92	10	0.785746	0.397005	0.388741	82.4522	CG	CI01000015_05409997_05413784	intron	--	-//-
CI01000015	5961196	5961315	120	22	0.841923	0.651047	0.190876	111.024	CG	CI01000015_05962348_05967042	utr5	--	-//-
CI01000015	5961196	5961315	120	22	0.841923	0.651047	0.190876	111.024	CG	CI01000015_05962348_05967042	exon	--	-//-
CI01000015	6013576	6013714	139	14	0.661491	0.297707	0.363784	113.126	CG	CI01000015_06010818_06013134	promoter	--	-//-
CI01000015	6147624	6147693	70	15	0.913197	0.775965	0.137233	106.825	CG	CI01000015_06127820_06146715	promoter	--	gnl|BL_ORD_ID|259005 sp|P50541|MXI1_DANRE Max-interacting protein 1 OS=Danio rerio OX=7955 GN=mxi1 PE=2 SV=1//3.71449e-33
CI01000015	6341144	6341229	86	13	0.80418	0.63977	0.16441	69.263	CG	CI01000015_06326563_06350822	intron	--	gnl|BL_ORD_ID|437391 sp|Q9CW03|SMC3_MOUSE Structural maintenance of chromosomes protein 3 OS=Mus musculus OX=10090 GN=Smc3 PE=1 SV=2//0
CI01000015	6781384	6781497	114	10	0.517386	0.167038	0.350349	74.121	CG	CI01000015_06781386_06784362	utr5	--	gnl|BL_ORD_ID|166906 sp|Q6AZB8|HARB1_DANRE Putative nuclease HARBI1 OS=Danio rerio OX=7955 GN=harbi1 PE=2 SV=1//4.98032e-13
CI01000015	6781384	6781497	114	10	0.517386	0.167038	0.350349	74.121	CG	CI01000015_06781386_06784362	exon	--	gnl|BL_ORD_ID|166906 sp|Q6AZB8|HARB1_DANRE Putative nuclease HARBI1 OS=Danio rerio OX=7955 GN=harbi1 PE=2 SV=1//4.98032e-13
CI01000015	6871840	6871978	139	14	0.751218	0.472195	0.279023	83.6307	CG	CI01000015_06871575_06874544	intron	--	gnl|BL_ORD_ID|199582 sp|Q1L864|JGN1B_DANRE Protein jagunal homolog 1-B OS=Danio rerio OX=7955 GN=jagn1b PE=3 SV=1//2.44588e-101
CI01000015	7803635	7803871	237	32	0.214791	0.0773748	0.137417	221.584	CG	CI01000015_07794951_07801785	promoter	--	gnl|BL_ORD_ID|69446 sp|Q6NWL4|CNOT9_DANRE CCR4-NOT transcription complex subunit 9 OS=Danio rerio OX=7955 GN=cnot9 PE=2 SV=1//3.9397e-144
CI01000015	7803635	7803871	237	32	0.214791	0.0773748	0.137417	221.584	CG	CI01000015_07803570_07808866	intron	--	gnl|BL_ORD_ID|138506 sp|Q9YH58|FTCD_CHICK Formimidoyltransferase-cyclodeaminase OS=Gallus gallus OX=9031 GN=FTCD PE=2 SV=1//0
CI01000015	7818380	7818852	473	38	0.839856	0.626929	0.212927	275.311	CG	CI01000015_07821506_07834213	promoter	--	gnl|BL_ORD_ID|445887 sp|Q764M5|STAT1_PIG Signal transducer and activator of transcription 1 OS=Sus scrofa OX=9823 GN=STAT1 PE=2 SV=1//0
CI01000015	7876916	7877044	129	15	0.900014	0.782765	0.117249	85.672	CG	CI01000015_07871559_07879939	intron	--	gnl|BL_ORD_ID|260362 sp|Q13506|NAB1_HUMAN NGFI-A-binding protein 1 OS=Homo sapiens OX=9606 GN=NAB1 PE=1 SV=2//1.47861e-155
CI01000015	7876916	7877044	129	15	0.900014	0.782765	0.117249	85.672	CG	CI01000015_07871559_07879939	exon	--	gnl|BL_ORD_ID|260362 sp|Q13506|NAB1_HUMAN NGFI-A-binding protein 1 OS=Homo sapiens OX=9606 GN=NAB1 PE=1 SV=2//1.47861e-155
CI01000015	7978409	7978593	185	16	0.372334	0.205114	0.16722	98.2041	CG	CI01000015_07938405_07978447	exon	--	gnl|BL_ORD_ID|12515 sp|Q95LD9|AHR_DELLE Aryl hydrocarbon receptor OS=Delphinapterus leucas OX=9749 GN=AHR PE=2 SV=1//0
CI01000015	7978409	7978593	185	16	0.372334	0.205114	0.16722	98.2041	CG	CI01000015_07938405_07978447	utr5	--	gnl|BL_ORD_ID|12515 sp|Q95LD9|AHR_DELLE Aryl hydrocarbon receptor OS=Delphinapterus leucas OX=9749 GN=AHR PE=2 SV=1//0
CI01000016	40392	40486	95	12	0.480728	0.241372	0.239357	85.3588	CG	CI01000016_00042281_00046080	promoter	--	-//-
CI01000016	345638	345788	151	16	0.754545	0.621099	0.133446	67.966	CG	CI01000016_00318676_00446341	intron	--	gnl|BL_ORD_ID|49511 sp|O15943|CADN_DROME Neural-cadherin OS=Drosophila melanogaster OX=7227 GN=CadN PE=1 SV=2//1.42978e-22
CI01000016	451259	451352	94	22	0.315528	0.132274	0.183254	166.895	CG	CI01000016_00448107_00452861	intron	--	gnl|BL_ORD_ID|56311 sp|Q5E9K7|CCNE2_BOVIN G1/S-specific cyclin-E2 OS=Bos taurus OX=9913 GN=CCNE2 PE=2 SV=1//2.46966e-156
CI01000016	1397607	1397882	276	38	0.598175	0.428405	0.169769	201.447	CG	CI01000016_01396291_01399075	intron	--	gnl|BL_ORD_ID|479478 sp|P34981|TRFR_HUMAN Thyrotropin-releasing hormone receptor OS=Homo sapiens OX=9606 GN=TRHR PE=1 SV=1//7.70254e-155
CI01000016	2068910	2069217	308	38	0.800595	0.634567	0.166028	225.912	CG	CI01000016_02000795_02079453	intron	--	gnl|BL_ORD_ID|12088 sp|C0HL12|AGRB1_RAT Adhesion G protein-coupled receptor B1 OS=Rattus norvegicus OX=10116 GN=Adgrb1 PE=1 SV=1//3.36001e-11
CI01000016	2244237	2244568	332	55	0.955086	0.80831	0.146775	405.356	CG	CI01000016_02235073_02261683	intron	--	gnl|BL_ORD_ID|58499 sp|E7F5E1|CE162_DANRE Centrosomal protein of 162 kDa OS=Danio rerio OX=7955 GN=cep162 PE=2 SV=1//0
CI01000016	2660876	2661036	161	18	0.719973	0.377367	0.342606	170.63	CG	CI01000016_02662862_02676190	promoter	--	gnl|BL_ORD_ID|50524 sp|Q9Y6W3|CAN7_HUMAN Calpain-7 OS=Homo sapiens OX=9606 GN=CAPN7 PE=1 SV=1//0
CI01000016	2723724	2723854	131	19	0.944273	0.891284	0.0529889	93.4946	CG	CI01000016_02722831_02730864	intron	--	gnl|BL_ORD_ID|287784 sp|Q8BHW2|OSCP1_MOUSE Protein OSCP1 OS=Mus musculus OX=10090 GN=Oscp1 PE=1 SV=1//0
CI01000016	3550086	3550278	193	17	0.947737	0.690305	0.257432	149.317	CG	CI01000016_03546616_03553250	exon	--	gnl|BL_ORD_ID|488655 sp|Q9NNX1|TUFT1_HUMAN Tuftelin OS=Homo sapiens OX=9606 GN=TUFT1 PE=1 SV=1//2.48609e-45
CI01000016	3550086	3550278	193	17	0.947737	0.690305	0.257432	149.317	CG	CI01000016_03546616_03553250	intron	--	gnl|BL_ORD_ID|488655 sp|Q9NNX1|TUFT1_HUMAN Tuftelin OS=Homo sapiens OX=9606 GN=TUFT1 PE=1 SV=1//2.48609e-45
CI01000016	3648329	3648515	187	13	0.883074	0.679207	0.203867	67.917	CG	CI01000016_03647744_03675574	intron	--	-//-
CI01000016	3676333	3676464	132	16	0.929939	0.760036	0.169902	79.9105	CG	CI01000016_03647744_03675574	promoter	--	-//-
CI01000016	3676890	3677003	114	19	0.921777	0.824436	0.097341	97.6266	CG	CI01000016_03647744_03675574	promoter	--	-//-
CI01000016	3730432	3730780	349	18	0.297503	0.135544	0.161959	95.2427	CG	CI01000016_03726678_03729904	exon	--	-//-
CI01000016	3730432	3730780	349	18	0.297503	0.135544	0.161959	95.2427	CG	CI01000016_03726678_03729904	utr3	--	-//-
CI01000016	3767527	3767692	166	22	0.846879	0.691357	0.155522	121.432	CG	CI01000016_03767260_03771612	exon	--	-//-
CI01000016	3801989	3802167	179	16	0.466736	0.242895	0.223841	102.726	CG	CI01000016_03798165_03803686	intron	--	-//-
CI01000016	3929037	3929117	81	17	0.941097	0.834731	0.106367	75.6406	CG	CI01000016_03921124_03930996	intron	--	-//-
CI01000016	3964235	3964499	265	24	0.593602	0.172316	0.421285	241.015	CG	CI01000016_03965750_03967383	promoter	--	-//-
CI01000016	4067017	4067112	96	15	0.600955	0.443814	0.157142	67.4747	CG	CI01000016_04062946_04083356	intron	--	gnl|BL_ORD_ID|79816 sp|Q9CZ04|CSN7A_MOUSE COP9 signalosome complex subunit 7a OS=Mus musculus OX=10090 GN=Cops7a PE=1 SV=2//3.06457e-68
CI01000016	4085318	4085579	262	33	0.762556	0.553715	0.208841	240.556	CG	CI01000016_04084854_04101874	intron	--	gnl|BL_ORD_ID|428338 sp|Q01277|SCONB_NEUCR Probable E3 ubiquitin ligase complex SCF subunit scon-2 OS=Neurospora crassa (strain ATCC 24698 / 74-OR23-1A / CBS 708.71 / DSM 1257 / FGSC 987) OX=367110 GN=scon-2 PE=1 SV=1//3.49556e-12
CI01000016	4363627	4363949	323	39	0.68264	0.447615	0.235025	329.048	CG	CI01000016_04365155_04367358	promoter	--	-//-
CI01000016	5187681	5187758	78	14	0.785351	0.510946	0.274405	89.4118	CG	CI01000016_05170621_05189845	intron	--	gnl|BL_ORD_ID|229831 sp|Q6P1A2|MBOA5_HUMAN Lysophospholipid acyltransferase 5 OS=Homo sapiens OX=9606 GN=LPCAT3 PE=1 SV=1//0
CI01000016	5334116	5334317	202	15	0.822846	0.487058	0.335788	127.02	CG	CI01000016_05325805_05330265	promoter	--	gnl|BL_ORD_ID|82901 sp|P56391|CX6B1_MOUSE Cytochrome c oxidase subunit 6B1 OS=Mus musculus OX=10090 GN=Cox6b1 PE=1 SV=2//3.31629e-36
CI01000016	5334754	5335064	311	13	0.711175	0.305041	0.406134	107.412	CG	CI01000016_05325805_05330265	promoter	--	gnl|BL_ORD_ID|82901 sp|P56391|CX6B1_MOUSE Cytochrome c oxidase subunit 6B1 OS=Mus musculus OX=10090 GN=Cox6b1 PE=1 SV=2//3.31629e-36
CI01000016	5334116	5334317	202	15	0.822846	0.487058	0.335788	127.02	CG	CI01000016_05335334_05352325	promoter	--	gnl|BL_ORD_ID|338354 sp|Q5U651|RAIN_HUMAN Ras-interacting protein 1 OS=Homo sapiens OX=9606 GN=RASIP1 PE=1 SV=1//1.04184e-08
CI01000016	5334754	5335064	311	13	0.711175	0.305041	0.406134	107.412	CG	CI01000016_05335334_05352325	promoter	--	gnl|BL_ORD_ID|338354 sp|Q5U651|RAIN_HUMAN Ras-interacting protein 1 OS=Homo sapiens OX=9606 GN=RASIP1 PE=1 SV=1//1.04184e-08
CI01000016	5781788	5781890	103	24	0.69564	0.488521	0.207119	193.178	CG	CI01000016_05781693_05789936	exon	--	gnl|BL_ORD_ID|177553 sp|Q8BW74|HLF_MOUSE Hepatic leukemia factor OS=Mus musculus OX=10090 GN=Hlf PE=2 SV=1//3.22653e-09
CI01000016	6138889	6139338	450	29	0.66598	0.339637	0.326343	288.771	CG	CI01000016_06138000_06138287	promoter	--	-//-
CI01000016	6174919	6175027	109	19	0.569894	0.247512	0.322382	137.365	CG	CI01000016_06168667_06173080	promoter	--	gnl|BL_ORD_ID|92214 sp|Q66I84|DCC1_DANRE Sister chromatid cohesion protein DCC1 OS=Danio rerio OX=7955 GN=dscc1 PE=2 SV=1//0
CI01000016	6174919	6175027	109	19	0.569894	0.247512	0.322382	137.365	CG	CI01000016_06174800_06210259	intron	--	gnl|BL_ORD_ID|106217 sp|Q8TB45|DPTOR_HUMAN DEP domain-containing mTOR-interacting protein OS=Homo sapiens OX=9606 GN=DEPTOR PE=1 SV=2//1.85589e-160
CI01000016	6208049	6208240	192	31	0.93809	0.874753	0.0633373	154.775	CG	CI01000016_06174800_06210259	intron	--	gnl|BL_ORD_ID|106217 sp|Q8TB45|DPTOR_HUMAN DEP domain-containing mTOR-interacting protein OS=Homo sapiens OX=9606 GN=DEPTOR PE=1 SV=2//1.85589e-160
CI01000016	6890346	6890442	97	19	0.927294	0.865661	0.0616336	77.8065	CG	CI01000016_06890651_06904100	utr5	--	gnl|BL_ORD_ID|55194 sp|Q8WUD4|CCD12_HUMAN Coiled-coil domain-containing protein 12 OS=Homo sapiens OX=9606 GN=CCDC12 PE=1 SV=1//1.56286e-26
CI01000016	6890346	6890442	97	19	0.927294	0.865661	0.0616336	77.8065	CG	CI01000016_06890651_06904100	exon	--	gnl|BL_ORD_ID|55194 sp|Q8WUD4|CCD12_HUMAN Coiled-coil domain-containing protein 12 OS=Homo sapiens OX=9606 GN=CCDC12 PE=1 SV=1//1.56286e-26
CI01000016	7022268	7022457	190	35	0.43139	0.273995	0.157395	242.533	CG	CI01000016_06998707_07047702	intron	--	gnl|BL_ORD_ID|69896 sp|P0C0L5|CO4B_HUMAN Complement C4-B OS=Homo sapiens OX=9606 GN=C4B PE=1 SV=2//0
CI01000016	7029444	7029767	324	25	0.647873	0.480635	0.167237	134.61	CG	CI01000016_06998707_07047702	intron	--	gnl|BL_ORD_ID|69896 sp|P0C0L5|CO4B_HUMAN Complement C4-B OS=Homo sapiens OX=9606 GN=C4B PE=1 SV=2//0
CI01000016	7044946	7045047	102	16	0.841778	0.660017	0.181761	90.4153	CG	CI01000016_06998707_07047702	intron	--	gnl|BL_ORD_ID|69896 sp|P0C0L5|CO4B_HUMAN Complement C4-B OS=Homo sapiens OX=9606 GN=C4B PE=1 SV=2//0
CI01000016	7071165	7071353	189	38	0.763429	0.634472	0.128956	217.718	CG	CI01000016_07056612_07073504	intron	--	-//-
CI01000016	7443126	7443213	88	14	0.534168	0.327745	0.206423	79.3328	CG	CI01000016_07421716_07426983	promoter	--	gnl|BL_ORD_ID|466523 sp|P35072|TCB1_CAEBR Transposable element Tcb1 transposase OS=Caenorhabditis briggsae OX=6238 PE=3 SV=1//6.5477e-26
CI01000016	7443126	7443213	88	14	0.534168	0.327745	0.206423	79.3328	CG	CI01000016_07445055_07456795	promoter	--	gnl|BL_ORD_ID|425986 sp|Q9D687|S6A19_MOUSE Sodium-dependent neutral amino acid transporter B(0)AT1 OS=Mus musculus OX=10090 GN=Slc6a19 PE=1 SV=1//0
CI01000016	7632875	7633020	146	20	0.521798	0.262514	0.259284	129.204	CG	CI01000016_07556411_07633132	exon	--	gnl|BL_ORD_ID|109924 sp|Q96DT5|DYH11_HUMAN Dynein heavy chain 11, axonemal OS=Homo sapiens OX=9606 GN=DNAH11 PE=1 SV=4//0
CI01000016	7634984	7635684	701	40	0.40955	0.132862	0.276688	305.345	CG	CI01000016_07556411_07633132	promoter	--	gnl|BL_ORD_ID|109924 sp|Q96DT5|DYH11_HUMAN Dynein heavy chain 11, axonemal OS=Homo sapiens OX=9606 GN=DNAH11 PE=1 SV=4//0
CI01000016	7729889	7730048	160	22	0.762313	0.565199	0.197114	111.743	CG	CI01000016_07718096_07737432	intron	--	gnl|BL_ORD_ID|231962 sp|P08183|MDR1_HUMAN Multidrug resistance protein 1 OS=Homo sapiens OX=9606 GN=ABCB1 PE=1 SV=3//5.34858e-126
CI01000016	7935434	7935586	153	16	0.946094	0.811495	0.134599	93.4501	CG	CI01000016_07937188_07955977	promoter	--	gnl|BL_ORD_ID|17380 sp|O15084|ANR28_HUMAN Serine/threonine-protein phosphatase 6 regulatory ankyrin repeat subunit A OS=Homo sapiens OX=9606 GN=ANKRD28 PE=1 SV=5//8.01853e-79
CI01000016	7968776	7969155	380	34	0.643355	0.400254	0.243101	259.581	CG	CI01000016_07969424_07983149	utr5	--	gnl|BL_ORD_ID|166745 sp|Q9UJ83|HACL1_HUMAN 2-hydroxyacyl-CoA lyase 1 OS=Homo sapiens OX=9606 GN=HACL1 PE=1 SV=2//0
CI01000016	7968776	7969155	380	34	0.643355	0.400254	0.243101	259.581	CG	CI01000016_07969424_07983149	exon	--	gnl|BL_ORD_ID|166745 sp|Q9UJ83|HACL1_HUMAN 2-hydroxyacyl-CoA lyase 1 OS=Homo sapiens OX=9606 GN=HACL1 PE=1 SV=2//0
CI01000016	7976332	7976473	142	27	0.928697	0.876187	0.0525101	134.317	CG	CI01000016_07969424_07983149	intron	--	gnl|BL_ORD_ID|166745 sp|Q9UJ83|HACL1_HUMAN 2-hydroxyacyl-CoA lyase 1 OS=Homo sapiens OX=9606 GN=HACL1 PE=1 SV=2//0
CI01000016	8035769	8035930	162	19	0.899839	0.71246	0.187379	132.066	CG	CI01000016_08034844_08037586	intron	--	gnl|BL_ORD_ID|132882 sp|Q5R941|FKB14_PONAB Peptidyl-prolyl cis-trans isomerase FKBP14 OS=Pongo abelii OX=9601 GN=FKBP14 PE=2 SV=1//2.28709e-108
CI01000016	8035769	8035930	162	19	0.899839	0.71246	0.187379	132.066	CG	CI01000016_08034844_08037586	exon	--	gnl|BL_ORD_ID|132882 sp|Q5R941|FKB14_PONAB Peptidyl-prolyl cis-trans isomerase FKBP14 OS=Pongo abelii OX=9601 GN=FKBP14 PE=2 SV=1//2.28709e-108
CI01000016	8238487	8238581	95	19	0.961624	0.921225	0.0403991	88.9926	CG	CI01000016_08232249_08261533	intron	--	gnl|BL_ORD_ID|489722 sp|Q6P132|TXB1B_DANRE Tax1-binding protein 1 homolog B OS=Danio rerio OX=7955 GN=tax1bp1b PE=2 SV=3//1.7851e-29
CI01000016	8248762	8248883	122	13	0.936554	0.810306	0.126248	77.88	CG	CI01000016_08232249_08261533	intron	--	gnl|BL_ORD_ID|489722 sp|Q6P132|TXB1B_DANRE Tax1-binding protein 1 homolog B OS=Danio rerio OX=7955 GN=tax1bp1b PE=2 SV=3//1.7851e-29
CI01000016	8283645	8283791	147	19	0.365156	0.156815	0.208341	104.906	CG	CI01000016_08285505_08286793	promoter	--	gnl|BL_ORD_ID|185073 sp|P79724|HXADB_DANRE Homeobox protein Hox-A13b OS=Danio rerio OX=7955 GN=hoxa13b PE=2 SV=3//0
CI01000016	8315116	8315307	192	25	0.396147	0.22937	0.166777	115.969	CG	CI01000016_08315282_08316952	utr5	--	gnl|BL_ORD_ID|184994 sp|O42365|HXA2B_DANRE Homeobox protein Hox-A2b OS=Danio rerio OX=7955 GN=hoxa2b PE=2 SV=2//0
CI01000016	8315116	8315307	192	25	0.396147	0.22937	0.166777	115.969	CG	CI01000016_08315282_08316952	exon	--	gnl|BL_ORD_ID|184994 sp|O42365|HXA2B_DANRE Homeobox protein Hox-A2b OS=Danio rerio OX=7955 GN=hoxa2b PE=2 SV=2//0
CI01000016	8316716	8316928	213	13	0.811452	0.581977	0.229474	88.5496	CG	CI01000016_08315282_08316952	exon	--	gnl|BL_ORD_ID|184994 sp|O42365|HXA2B_DANRE Homeobox protein Hox-A2b OS=Danio rerio OX=7955 GN=hoxa2b PE=2 SV=2//0
CI01000016	8944249	8944371	123	19	0.910999	0.852148	0.0588512	75.2732	CG	CI01000016_08926089_08945071	intron	--	gnl|BL_ORD_ID|205447 sp|P23276|KELL_HUMAN Kell blood group glycoprotein OS=Homo sapiens OX=9606 GN=KEL PE=1 SV=2//3.05739e-38
CI01000016	9401613	9402301	689	55	0.655768	0.397591	0.258176	380.776	CG	CI01000016_09384358_09401878	intron	--	gnl|BL_ORD_ID|160868 sp|Q5M7R9|GRHL2_XENTR Grainyhead-like protein 2 homolog OS=Xenopus tropicalis OX=8364 GN=grhl2 PE=2 SV=1//7.69428e-66
CI01000016	9401613	9402301	689	55	0.655768	0.397591	0.258176	380.776	CG	CI01000016_09384358_09401878	exon	--	gnl|BL_ORD_ID|160868 sp|Q5M7R9|GRHL2_XENTR Grainyhead-like protein 2 homolog OS=Xenopus tropicalis OX=8364 GN=grhl2 PE=2 SV=1//7.69428e-66
CI01000016	9401613	9402301	689	55	0.655768	0.397591	0.258176	380.776	CG	CI01000016_09384358_09401878	TSS	--	gnl|BL_ORD_ID|160868 sp|Q5M7R9|GRHL2_XENTR Grainyhead-like protein 2 homolog OS=Xenopus tropicalis OX=8364 GN=grhl2 PE=2 SV=1//7.69428e-66
CI01000016	9401613	9402301	689	55	0.655768	0.397591	0.258176	380.776	CG	CI01000016_09384358_09401878	promoter	--	gnl|BL_ORD_ID|160868 sp|Q5M7R9|GRHL2_XENTR Grainyhead-like protein 2 homolog OS=Xenopus tropicalis OX=8364 GN=grhl2 PE=2 SV=1//7.69428e-66
CI01000016	10277147	10277360	214	29	0.887461	0.785507	0.101954	286.409	CG	CI01000016_10228314_10299064	intron	--	gnl|BL_ORD_ID|495223 sp|Q5R4M2|ULK4_PONAB Serine/threonine-protein kinase ULK4 OS=Pongo abelii OX=9601 GN=ULK4 PE=2 SV=1//0
CI01000016	11297324	11297444	121	18	0.28601	0.0988405	0.18717	127.961	CG	CI01000016_11298638_11300240	promoter	--	gnl|BL_ORD_ID|56470 sp|O55193|CCR2_RAT C-C chemokine receptor type 2 OS=Rattus norvegicus OX=10116 GN=Ccr2 PE=2 SV=1//1.03627e-73
CI01000016	11343271	11343474	204	15	0.88824	0.692494	0.195747	99.814	CG	CI01000016_11344848_11345696	promoter	--	gnl|BL_ORD_ID|56515 sp|Q2HJ17|CCR5_BOVIN C-C chemokine receptor type 5 OS=Bos taurus OX=9913 GN=CCR5 PE=2 SV=1//3.7639e-54
CI01000016	11343529	11343677	149	19	0.824064	0.727695	0.096369	98.1065	CG	CI01000016_11344848_11345696	promoter	--	gnl|BL_ORD_ID|56515 sp|Q2HJ17|CCR5_BOVIN C-C chemokine receptor type 5 OS=Bos taurus OX=9913 GN=CCR5 PE=2 SV=1//3.7639e-54
CI01000016	11648980	11649132	153	16	0.814213	0.663899	0.150314	113.535	CG	CI01000016_11554406_11667350	intron	--	gnl|BL_ORD_ID|109941 sp|Q8TE73|DYH5_HUMAN Dynein heavy chain 5, axonemal OS=Homo sapiens OX=9606 GN=DNAH5 PE=1 SV=3//0
CI01000016	11649207	11649305	99	16	0.890279	0.72402	0.166259	96.7526	CG	CI01000016_11554406_11667350	intron	--	gnl|BL_ORD_ID|109941 sp|Q8TE73|DYH5_HUMAN Dynein heavy chain 5, axonemal OS=Homo sapiens OX=9606 GN=DNAH5 PE=1 SV=3//0
CI01000016	11786214	11786340	127	20	0.790409	0.595404	0.195005	113.308	CG	CI01000016_11670870_11794943	intron	--	gnl|BL_ORD_ID|9946 sp|Q08462|ADCY2_HUMAN Adenylate cyclase type 2 OS=Homo sapiens OX=9606 GN=ADCY2 PE=1 SV=5//0
CI01000016	12051188	12051364	177	33	0.887929	0.781653	0.106276	161.714	CG	CI01000016_12012874_12083297	intron	--	gnl|BL_ORD_ID|463673 sp|Q32PW3|TAF2_DANRE Transcription initiation factor TFIID subunit 2 OS=Danio rerio OX=7955 GN=taf2 PE=2 SV=2//0
CI01000017	64556	64700	145	15	0.945429	0.867946	0.077483	73.67	CG	CI01000017_00050292_00078906	intron	--	gnl|BL_ORD_ID|487670 sp|Q9DCK3|TSN4_MOUSE Tetraspanin-4 OS=Mus musculus OX=10090 GN=Tspan4 PE=1 SV=1//8.57558e-77
CI01000017	120395	120524	130	18	0.76895	0.514378	0.254572	107.937	CG	CI01000017_00119958_00128124	exon	--	gnl|BL_ORD_ID|129496 sp|Q53RD9|FBLN7_HUMAN Fibulin-7 OS=Homo sapiens OX=9606 GN=FBLN7 PE=2 SV=1//1.49676e-115
CI01000017	218471	218705	235	16	0.825838	0.636321	0.189517	94.267	CG	CI01000017_00217246_00240217	intron	--	gnl|BL_ORD_ID|345541 sp|P78509|RELN_HUMAN Reelin OS=Homo sapiens OX=9606 GN=RELN PE=1 SV=3//2.05387e-06
CI01000017	244008	244091	84	19	0.800224	0.608606	0.191618	97.6232	CG	CI01000017_00243226_00251143	intron	--	gnl|BL_ORD_ID|345541 sp|P78509|RELN_HUMAN Reelin OS=Homo sapiens OX=9606 GN=RELN PE=1 SV=3//1.71499e-18
CI01000017	351560	351984	425	16	0.762358	0.273407	0.488951	157.764	CG	CI01000017_00339078_00349804	promoter	--	gnl|BL_ORD_ID|434548 sp|D3YZU1|SHAN1_MOUSE SH3 and multiple ankyrin repeat domains protein 1 OS=Mus musculus OX=10090 GN=Shank1 PE=1 SV=1//8.77859e-61
CI01000017	386580	386692	113	19	0.87244	0.666574	0.205866	102.855	CG	CI01000017_00384546_00386526	exon	--	-//-
CI01000017	386580	386692	113	19	0.87244	0.666574	0.205866	102.855	CG	CI01000017_00384546_00386526	utr3	--	-//-
CI01000017	1095327	1095416	90	23	0.881613	0.781768	0.0998443	95.1787	CG	CI01000017_01086777_01096624	intron	--	gnl|BL_ORD_ID|427866 sp|Q6P0C7|SCAM5_DANRE Secretory carrier-associated membrane protein 5 OS=Danio rerio OX=7955 GN=scamp5 PE=2 SV=1//1.04984e-89
CI01000017	1131281	1131379	99	31	0.965295	0.929546	0.0357483	146.835	CG	CI01000017_01104045_01131388	exon	--	gnl|BL_ORD_ID|4168 sp|Q09429|ABCC8_RAT ATP-binding cassette sub-family C member 8 OS=Rattus norvegicus OX=10116 GN=Abcc8 PE=1 SV=4//0
CI01000017	1764339	1764441	103	17	0.947954	0.900138	0.0478165	69.0062	CG	CI01000017_01737674_01834279	intron	--	gnl|BL_ORD_ID|156932 sp|Q8CGK7|GNAL_MOUSE Guanine nucleotide-binding protein G(olf) subunit alpha OS=Mus musculus OX=10090 GN=Gnal PE=1 SV=1//3.72819e-55
CI01000017	2099505	2099631	127	25	0.795646	0.685199	0.110447	139.592	CG	CI01000017_02098026_02104567	intron	--	gnl|BL_ORD_ID|57107 sp|Q9MZ03|CD38_RABIT ADP-ribosyl cyclase/cyclic ADP-ribose hydrolase 1 OS=Oryctolagus cuniculus OX=9986 GN=CD38 PE=2 SV=1//2.44061e-09
CI01000018	653299	653476	178	17	0.880739	0.76193	0.11881	74.1754	CG	CI01000018_00653069_00678015	intron	--	gnl|BL_ORD_ID|124415 sp|P97767|EYA1_MOUSE Eyes absent homolog 1 OS=Mus musculus OX=10090 GN=Eya1 PE=1 SV=3//0
CI01000018	1796012	1796097	86	11	0.914499	0.761353	0.153147	68.7425	CG	CI01000018_01709643_01800520	intron	--	gnl|BL_ORD_ID|267980 sp|Q8TDF5|NETO1_HUMAN Neuropilin and tolloid-like protein 1 OS=Homo sapiens OX=9606 GN=NETO1 PE=2 SV=2//0
CI01000018	2126021	2126168	148	22	0.147033	0.0539925	0.0930407	108.277	CG	CI01000018_02125709_02126759	intron	--	gnl|BL_ORD_ID|218546 sp|Q01584|LIPO_RHIMB Lipocalin OS=Rhinella marina OX=8386 PE=1 SV=1//6.13868e-37
CI01000018	2126021	2126168	148	22	0.147033	0.0539925	0.0930407	108.277	CG	CI01000018_02125709_02126759	exon	--	gnl|BL_ORD_ID|218546 sp|Q01584|LIPO_RHIMB Lipocalin OS=Rhinella marina OX=8386 PE=1 SV=1//6.13868e-37
CI01000018	2134619	2134810	192	21	0.444297	0.197857	0.24644	149.211	CG	CI01000018_02129101_02134686	exon	--	gnl|BL_ORD_ID|70021 sp|P07360|CO8G_HUMAN Complement component C8 gamma chain OS=Homo sapiens OX=9606 GN=C8G PE=1 SV=3//1.4955e-31
CI01000018	2134619	2134810	192	21	0.444297	0.197857	0.24644	149.211	CG	CI01000018_02129101_02134686	TSS	--	gnl|BL_ORD_ID|70021 sp|P07360|CO8G_HUMAN Complement component C8 gamma chain OS=Homo sapiens OX=9606 GN=C8G PE=1 SV=3//1.4955e-31
CI01000018	2134619	2134810	192	21	0.444297	0.197857	0.24644	149.211	CG	CI01000018_02129101_02134686	promoter	--	gnl|BL_ORD_ID|70021 sp|P07360|CO8G_HUMAN Complement component C8 gamma chain OS=Homo sapiens OX=9606 GN=C8G PE=1 SV=3//1.4955e-31
CI01000018	2194540	2194844	305	27	0.893338	0.776049	0.117288	132.068	CG	CI01000018_02195642_02198053	utr3	--	gnl|BL_ORD_ID|435979 sp|Q1XH10|SKDA1_HUMAN SKI/DACH domain-containing protein 1 OS=Homo sapiens OX=9606 GN=SKIDA1 PE=1 SV=2//9.85564e-55
CI01000018	2194540	2194844	305	27	0.893338	0.776049	0.117288	132.068	CG	CI01000018_02195642_02198053	exon	--	gnl|BL_ORD_ID|435979 sp|Q1XH10|SKDA1_HUMAN SKI/DACH domain-containing protein 1 OS=Homo sapiens OX=9606 GN=SKIDA1 PE=1 SV=2//9.85564e-55
CI01000018	2214810	2215139	330	19	0.929586	0.788324	0.141262	139.26	CG	CI01000018_02205930_02256958	intron	--	gnl|BL_ORD_ID|11415 sp|O54826|AF10_MOUSE Protein AF-10 OS=Mus musculus OX=10090 GN=Mllt10 PE=1 SV=2//8.6446e-07
CI01000018	2234851	2234981	131	15	0.920635	0.803258	0.117378	82.7178	CG	CI01000018_02205930_02256958	intron	--	gnl|BL_ORD_ID|11415 sp|O54826|AF10_MOUSE Protein AF-10 OS=Mus musculus OX=10090 GN=Mllt10 PE=1 SV=2//8.6446e-07
CI01000018	2248218	2248314	97	15	0.501091	0.317974	0.183117	94.7269	CG	CI01000018_02205930_02256958	exon	--	gnl|BL_ORD_ID|11415 sp|O54826|AF10_MOUSE Protein AF-10 OS=Mus musculus OX=10090 GN=Mllt10 PE=1 SV=2//8.6446e-07
CI01000018	2283532	2284025	494	28	0.816117	0.411202	0.404915	314.552	CG	CI01000018_02282563_02282856	promoter	--	-//-
CI01000018	2284372	2285190	819	29	0.687817	0.299722	0.388095	276.598	CG	CI01000018_02282563_02282856	promoter	--	-//-
CI01000018	2284372	2285190	819	29	0.687817	0.299722	0.388095	276.598	CG	CI01000018_02287327_02289682	promoter	--	gnl|BL_ORD_ID|73484 sp|Q9UBI1|COMD3_HUMAN COMM domain-containing protein 3 OS=Homo sapiens OX=9606 GN=COMMD3 PE=1 SV=1//3.57883e-32
CI01000018	2293803	2294040	238	31	0.694604	0.501538	0.193066	192.889	CG	CI01000018_02293913_02296864	utr5	--	gnl|BL_ORD_ID|45402 sp|Q8JIR0|BMI1A_DANRE Polycomb complex protein BMI-1-A OS=Danio rerio OX=7955 GN=bmi1a PE=1 SV=2//1.07074e-175
CI01000018	2293803	2294040	238	31	0.694604	0.501538	0.193066	192.889	CG	CI01000018_02293913_02296864	exon	--	gnl|BL_ORD_ID|45402 sp|Q8JIR0|BMI1A_DANRE Polycomb complex protein BMI-1-A OS=Danio rerio OX=7955 GN=bmi1a PE=1 SV=2//1.07074e-175
CI01000018	2293803	2294040	238	31	0.694604	0.501538	0.193066	192.889	CG	CI01000018_02293913_02296864	intron	--	gnl|BL_ORD_ID|45402 sp|Q8JIR0|BMI1A_DANRE Polycomb complex protein BMI-1-A OS=Danio rerio OX=7955 GN=bmi1a PE=1 SV=2//1.07074e-175
CI01000018	2298093	2298275	183	16	0.601283	0.394649	0.206634	79.6355	CG	CI01000018_02299868_02308426	promoter	--	gnl|BL_ORD_ID|440201 sp|Q9JLI7|SPAG6_MOUSE Sperm-associated antigen 6 OS=Mus musculus OX=10090 GN=Spag6 PE=1 SV=1//0
CI01000018	2299208	2299453	246	17	0.803476	0.471176	0.3323	124.855	CG	CI01000018_02299868_02308426	promoter	--	gnl|BL_ORD_ID|440201 sp|Q9JLI7|SPAG6_MOUSE Sperm-associated antigen 6 OS=Mus musculus OX=10090 GN=Spag6 PE=1 SV=1//0
CI01000018	2905460	2905623	164	12	0.921521	0.65843	0.263091	88.1615	CG	CI01000018_02868921_02905963	intron	--	gnl|BL_ORD_ID|478192 sp|Q9H3S4|TPK1_HUMAN Thiamin pyrophosphokinase 1 OS=Homo sapiens OX=9606 GN=TPK1 PE=1 SV=1//4.01595e-06
CI01000018	3318011	3318128	118	15	0.899737	0.806119	0.093618	68.7029	CG	CI01000018_03315696_03388918	intron	--	gnl|BL_ORD_ID|60065 sp|A3KP40|CH034_DANRE Uncharacterized protein C8orf34 homolog OS=Danio rerio OX=7955 GN=zgc:162928 PE=2 SV=1//0
CI01000018	3748838	3748943	106	29	0.952798	0.870174	0.0826241	145.803	CG	CI01000018_03745369_03779384	intron	--	gnl|BL_ORD_ID|288909 sp|Q6P9R2|OXSR1_MOUSE Serine/threonine-protein kinase OSR1 OS=Mus musculus OX=10090 GN=Oxsr1 PE=1 SV=1//0
CI01000018	3749012	3749247	236	15	0.93593	0.64919	0.286741	132.951	CG	CI01000018_03745369_03779384	intron	--	gnl|BL_ORD_ID|288909 sp|Q6P9R2|OXSR1_MOUSE Serine/threonine-protein kinase OSR1 OS=Mus musculus OX=10090 GN=Oxsr1 PE=1 SV=1//0
CI01000018	3973981	3974139	159	13	0.399099	0.166354	0.232744	78.7409	CG	CI01000018_03965992_03984331	intron	--	gnl|BL_ORD_ID|81163 sp|Q9PTJ6|CTDSL_CHICK CTD small phosphatase-like protein OS=Gallus gallus OX=9031 GN=NFI1 PE=2 SV=2//1.13715e-101
CI01000018	3991089	3991247	159	11	0.40725	0.167258	0.239991	71.7666	CG	CI01000018_03991163_03994220	utr3	--	-//-
CI01000018	3991089	3991247	159	11	0.40725	0.167258	0.239991	71.7666	CG	CI01000018_03991163_03994220	exon	--	-//-
CI01000018	4322037	4322518	482	27	0.651232	0.402117	0.249115	195.211	CG	CI01000018_04307560_04321214	exon	--	gnl|BL_ORD_ID|335565 sp|Q7ZVJ6|QTRT2_DANRE Queuine tRNA-ribosyltransferase accessory subunit 2 OS=Danio rerio OX=7955 GN=qtrt2 PE=2 SV=2//0
CI01000018	4322037	4322518	482	27	0.651232	0.402117	0.249115	195.211	CG	CI01000018_04307560_04321214	utr5	--	gnl|BL_ORD_ID|335565 sp|Q7ZVJ6|QTRT2_DANRE Queuine tRNA-ribosyltransferase accessory subunit 2 OS=Danio rerio OX=7955 GN=qtrt2 PE=2 SV=2//0
CI01000018	4322037	4322518	482	27	0.651232	0.402117	0.249115	195.211	CG	CI01000018_04307560_04321214	TSS	--	gnl|BL_ORD_ID|335565 sp|Q7ZVJ6|QTRT2_DANRE Queuine tRNA-ribosyltransferase accessory subunit 2 OS=Danio rerio OX=7955 GN=qtrt2 PE=2 SV=2//0
CI01000018	4322037	4322518	482	27	0.651232	0.402117	0.249115	195.211	CG	CI01000018_04307560_04321214	promoter	--	gnl|BL_ORD_ID|335565 sp|Q7ZVJ6|QTRT2_DANRE Queuine tRNA-ribosyltransferase accessory subunit 2 OS=Danio rerio OX=7955 GN=qtrt2 PE=2 SV=2//0
CI01000018	4322037	4322518	482	27	0.651232	0.402117	0.249115	195.211	CG	CI01000018_04322915_04335655	promoter	--	gnl|BL_ORD_ID|54684 sp|Q95KD7|CC191_MACFA Coiled-coil domain-containing protein 191 OS=Macaca fascicularis OX=9541 GN=CCDC191 PE=2 SV=1//7.69248e-19
CI01000018	4335519	4335635	117	14	0.890189	0.772714	0.117475	67.2319	CG	CI01000018_04322915_04335655	exon	--	gnl|BL_ORD_ID|54684 sp|Q95KD7|CC191_MACFA Coiled-coil domain-containing protein 191 OS=Macaca fascicularis OX=9541 GN=CCDC191 PE=2 SV=1//7.69248e-19
CI01000018	4359360	4359422	63	16	0.299938	0.161986	0.137952	78.0998	CG	CI01000018_04344907_04359005	promoter	--	gnl|BL_ORD_ID|161002 sp|Q5RC33|GRM1C_PONAB GRAM domain-containing protein 1C OS=Pongo abelii OX=9601 GN=GRAMD1C PE=2 SV=1//1.28542e-119
CI01000018	4412914	4413080	167	8	0.437007	0.146089	0.290918	77.3768	CG	CI01000018_04397198_04411105	promoter	--	gnl|BL_ORD_ID|45619 sp|Q6AZB0|BOC_MOUSE Brother of CDO OS=Mus musculus OX=10090 GN=Boc PE=1 SV=2//0
CI01000018	4650633	4650813	181	17	0.303239	0.158347	0.144892	82.9839	CG	CI01000018_04649969_04650862	exon	--	gnl|BL_ORD_ID|391741 sp|P0DPB5|RPC22_HUMAN Protein POLR1D, isoform 2 OS=Homo sapiens OX=9606 GN=POLR1D PE=1 SV=1//1.36394e-19
CI01000018	4651813	4651975	163	12	0.784116	0.573478	0.210638	92.584	CG	CI01000018_04654210_04656581	promoter	--	gnl|BL_ORD_ID|296662 sp|P14837|PDX1_XENLA Pancreas/duodenum homeobox protein 1 OS=Xenopus laevis OX=8355 GN=pdx1 PE=2 SV=2//2.02999e-64
CI01000018	4652113	4652280	168	20	0.693512	0.438674	0.254839	162.155	CG	CI01000018_04654210_04656581	promoter	--	gnl|BL_ORD_ID|296662 sp|P14837|PDX1_XENLA Pancreas/duodenum homeobox protein 1 OS=Xenopus laevis OX=8355 GN=pdx1 PE=2 SV=2//2.02999e-64
CI01000018	4652898	4653006	109	21	0.841349	0.756471	0.0848781	91.117	CG	CI01000018_04654210_04656581	promoter	--	gnl|BL_ORD_ID|296662 sp|P14837|PDX1_XENLA Pancreas/duodenum homeobox protein 1 OS=Xenopus laevis OX=8355 GN=pdx1 PE=2 SV=2//2.02999e-64
CI01000018	4653749	4653860	112	15	0.801719	0.639514	0.162206	96.3927	CG	CI01000018_04654210_04656581	utr5	--	gnl|BL_ORD_ID|296662 sp|P14837|PDX1_XENLA Pancreas/duodenum homeobox protein 1 OS=Xenopus laevis OX=8355 GN=pdx1 PE=2 SV=2//2.02999e-64
CI01000018	4653749	4653860	112	15	0.801719	0.639514	0.162206	96.3927	CG	CI01000018_04654210_04656581	exon	--	gnl|BL_ORD_ID|296662 sp|P14837|PDX1_XENLA Pancreas/duodenum homeobox protein 1 OS=Xenopus laevis OX=8355 GN=pdx1 PE=2 SV=2//2.02999e-64
CI01000018	4657777	4658038	262	42	0.837181	0.504892	0.332289	448.5	CG	CI01000018_04657706_04674073	exon	--	gnl|BL_ORD_ID|134799 sp|Q00342|FLT3_MOUSE Receptor-type tyrosine-protein kinase FLT3 OS=Mus musculus OX=10090 GN=Flt3 PE=1 SV=2//7.71626e-146
CI01000018	4758803	4758928	126	17	0.868383	0.725192	0.143191	87.5166	CG	CI01000018_04738374_04757471	promoter	--	gnl|BL_ORD_ID|445618 sp|P56677|ST14_MOUSE Suppressor of tumorigenicity 14 protein homolog OS=Mus musculus OX=10090 GN=St14 PE=1 SV=2//3.01116e-154
CI01000018	4825081	4825226	146	19	0.663505	0.473536	0.189968	93.4931	CG	CI01000018_04823817_04825235	exon	--	gnl|BL_ORD_ID|427037 sp|Q8AXL1|SAT1_CHICK Diamine acetyltransferase 1 OS=Gallus gallus OX=9031 GN=SAT1 PE=2 SV=1//6.50474e-95
CI01000018	4843821	4843989	169	29	0.227876	0.137431	0.0904446	121.411	CG	CI01000018_04843213_04852105	intron	--	gnl|BL_ORD_ID|16605 sp|Q3U0L2|AN33B_MOUSE Ankyrin repeat domain-containing protein 33B OS=Mus musculus OX=10090 GN=Ankrd33b PE=1 SV=1//1.34416e-120
CI01000018	5576431	5576495	65	15	0.930296	0.803029	0.127267	74.3414	CG	CI01000018_05528561_05576788	exon	--	gnl|BL_ORD_ID|555046 sp|O73590|ZFHX4_CHICK Zinc finger homeobox protein 4 OS=Gallus gallus OX=9031 GN=ZFHX4 PE=2 SV=2//0
CI01000018	5972832	5972948	117	13	0.241615	0.073941	0.167674	86.9652	CG	CI01000018_05969322_05974836	intron	--	gnl|BL_ORD_ID|28503 sp|O42115|ARX_DANRE Aristaless-related homeobox protein OS=Danio rerio OX=7955 GN=arx PE=2 SV=1//0
CI01000018	6013535	6013703	169	20	0.886866	0.716667	0.170199	155.563	CG	CI01000018_06015189_06019310	promoter	--	gnl|BL_ORD_ID|63363 sp|Q568T5|CHODL_DANRE Chondrolectin OS=Danio rerio OX=7955 GN=chodl PE=2 SV=1//1.21027e-149
CI01000018	6048275	6048368	94	15	0.86235	0.731335	0.131015	79.3904	CG	CI01000018_06045598_06051674	intron	--	gnl|BL_ORD_ID|218481 sp|Q6DBU8|LIPH_DANRE Lipase member H OS=Danio rerio OX=7955 GN=liph PE=2 SV=1//5.73913e-159
CI01000018	6501743	6501938	196	10	0.738247	0.331218	0.407029	89.3879	CG	CI01000018_06493607_06502730	intron	--	gnl|BL_ORD_ID|554865 sp|Q5Y5T1|ZDH20_MOUSE Probable palmitoyltransferase ZDHHC20 OS=Mus musculus OX=10090 GN=Zdhhc20 PE=1 SV=1//3.60867e-119
CI01000018	6501743	6501938	196	10	0.738247	0.331218	0.407029	89.3879	CG	CI01000018_06493607_06502730	exon	--	gnl|BL_ORD_ID|554865 sp|Q5Y5T1|ZDH20_MOUSE Probable palmitoyltransferase ZDHHC20 OS=Mus musculus OX=10090 GN=Zdhhc20 PE=1 SV=1//3.60867e-119
CI01000018	6580354	6580453	100	15	0.278758	0.0910789	0.187679	78.0305	CG	CI01000018_06547019_06585316	intron	--	gnl|BL_ORD_ID|303273 sp|Q86SQ0|PHLB2_HUMAN Pleckstrin homology-like domain family B member 2 OS=Homo sapiens OX=9606 GN=PHLDB2 PE=1 SV=2//4.1488e-14
CI01000018	6605315	6605541	227	31	0.524775	0.275061	0.249714	204.722	CG	CI01000018_06598234_06605351	exon	--	gnl|BL_ORD_ID|306446 sp|B2RXA1|PLCX2_MOUSE PI-PLC X domain-containing protein 2 OS=Mus musculus OX=10090 GN=Plcxd2 PE=2 SV=1//2.15217e-140
CI01000018	6605315	6605541	227	31	0.524775	0.275061	0.249714	204.722	CG	CI01000018_06598234_06605351	utr5	--	gnl|BL_ORD_ID|306446 sp|B2RXA1|PLCX2_MOUSE PI-PLC X domain-containing protein 2 OS=Mus musculus OX=10090 GN=Plcxd2 PE=2 SV=1//2.15217e-140
CI01000018	6608539	6609092	554	77	0.804953	0.561354	0.243599	698.749	CG	CI01000018_06609697_06619473	promoter	--	gnl|BL_ORD_ID|434740 sp|Q6P4S2|SHIP1_XENLA Phosphatidylinositol 3,4,5-trisphosphate 5-phosphatase 1 OS=Xenopus laevis OX=8355 GN=inpp5d PE=2 SV=1//1.05688e-06
CI01000018	6646572	6646811	240	13	0.588391	0.378761	0.20963	76.6321	CG	CI01000018_06639339_06649926	intron	--	gnl|BL_ORD_ID|172444 sp|Q9UM44|HHLA2_HUMAN HERV-H LTR-associating protein 2 OS=Homo sapiens OX=9606 GN=HHLA2 PE=1 SV=1//2.3551e-11
CI01000019	1113215	1113366	152	23	0.922876	0.877884	0.0449921	96.3721	CG	CI01000019_01112433_01123179	intron	--	gnl|BL_ORD_ID|435092 sp|Q6ZXD2|SIA8A_BOVIN Alpha-N-acetylneuraminide alpha-2,8-sialyltransferase OS=Bos taurus OX=9913 GN=ST8SIA1 PE=2 SV=1//2.03917e-136
CI01000019	1407862	1407956	95	19	0.898485	0.837517	0.060968	81.205	CG	CI01000019_01397591_01406229	promoter	--	gnl|BL_ORD_ID|7160 sp|Q8BWN8|ACOT4_MOUSE Acyl-coenzyme A thioesterase 4 OS=Mus musculus OX=10090 GN=Acot4 PE=1 SV=1//3.90247e-58
CI01000019	1408359	1408494	136	18	0.9303	0.758015	0.172285	89.569	CG	CI01000019_01397591_01406229	promoter	--	gnl|BL_ORD_ID|7160 sp|Q8BWN8|ACOT4_MOUSE Acyl-coenzyme A thioesterase 4 OS=Mus musculus OX=10090 GN=Acot4 PE=1 SV=1//3.90247e-58
CI01000019	1506407	1506548	142	15	0.826487	0.631064	0.195423	87.2585	CG	CI01000019_01503557_01515831	intron	--	-//-
CI01000019	1518213	1518459	247	21	0.195143	0.0768022	0.11834	125.207	CG	CI01000019_01503557_01515831	promoter	--	-//-
CI01000019	1830123	1830222	100	25	0.156554	0.0703255	0.0862285	104.876	CG	CI01000019_01827498_01836683	intron	--	gnl|BL_ORD_ID|143211 sp|Q91428|GATA3_DANRE Transcription factor GATA-3 OS=Danio rerio OX=7955 GN=gata3 PE=2 SV=1//0
CI01000019	1831599	1831738	140	16	0.711067	0.501511	0.209555	91.776	CG	CI01000019_01827498_01836683	intron	--	gnl|BL_ORD_ID|143211 sp|Q91428|GATA3_DANRE Transcription factor GATA-3 OS=Danio rerio OX=7955 GN=gata3 PE=2 SV=1//0
CI01000019	1831599	1831738	140	16	0.711067	0.501511	0.209555	91.776	CG	CI01000019_01827498_01836683	exon	--	gnl|BL_ORD_ID|143211 sp|Q91428|GATA3_DANRE Transcription factor GATA-3 OS=Danio rerio OX=7955 GN=gata3 PE=2 SV=1//0
CI01000019	2514518	2514870	353	26	0.874416	0.681461	0.192955	198.056	CG	CI01000019_02513319_02517170	intron	--	-//-
CI01000019	3001543	3001764	222	34	0.910587	0.743969	0.166618	230.287	CG	CI01000019_03000691_03020851	intron	--	gnl|BL_ORD_ID|479515 sp|Q9UKU6|TRHDE_HUMAN Thyrotropin-releasing hormone-degrading ectoenzyme OS=Homo sapiens OX=9606 GN=TRHDE PE=2 SV=1//3.08536e-15
CI01000019	4029316	4029433	118	17	0.901611	0.783185	0.118426	74.0944	CG	CI01000019_03873688_04036659	intron	--	gnl|BL_ORD_ID|217418 sp|Q8BSS9|LIPA2_MOUSE Liprin-alpha-2 OS=Mus musculus OX=10090 GN=Ppfia2 PE=1 SV=2//0
CI01000019	4029493	4029649	157	15	0.936629	0.811978	0.12465	68.8732	CG	CI01000019_03873688_04036659	intron	--	gnl|BL_ORD_ID|217418 sp|Q8BSS9|LIPA2_MOUSE Liprin-alpha-2 OS=Mus musculus OX=10090 GN=Ppfia2 PE=1 SV=2//0
CI01000019	4030019	4030205	187	18	0.922985	0.648112	0.274874	142.944	CG	CI01000019_03873688_04036659	intron	--	gnl|BL_ORD_ID|217418 sp|Q8BSS9|LIPA2_MOUSE Liprin-alpha-2 OS=Mus musculus OX=10090 GN=Ppfia2 PE=1 SV=2//0
CI01000019	4035062	4035178	117	14	0.630347	0.408515	0.221832	71.2368	CG	CI01000019_03873688_04036659	intron	--	gnl|BL_ORD_ID|217418 sp|Q8BSS9|LIPA2_MOUSE Liprin-alpha-2 OS=Mus musculus OX=10090 GN=Ppfia2 PE=1 SV=2//0
CI01000019	4035062	4035178	117	14	0.630347	0.408515	0.221832	71.2368	CG	CI01000019_03873688_04036659	exon	--	gnl|BL_ORD_ID|217418 sp|Q8BSS9|LIPA2_MOUSE Liprin-alpha-2 OS=Mus musculus OX=10090 GN=Ppfia2 PE=1 SV=2//0
CI01000019	4036034	4036198	165	14	0.823525	0.634995	0.18853	74.8844	CG	CI01000019_03873688_04036659	intron	--	gnl|BL_ORD_ID|217418 sp|Q8BSS9|LIPA2_MOUSE Liprin-alpha-2 OS=Mus musculus OX=10090 GN=Ppfia2 PE=1 SV=2//0
CI01000019	4036458	4036730	273	28	0.765205	0.411502	0.353703	231.739	CG	CI01000019_03873688_04036659	intron	--	gnl|BL_ORD_ID|217418 sp|Q8BSS9|LIPA2_MOUSE Liprin-alpha-2 OS=Mus musculus OX=10090 GN=Ppfia2 PE=1 SV=2//0
CI01000019	4036458	4036730	273	28	0.765205	0.411502	0.353703	231.739	CG	CI01000019_03873688_04036659	exon	--	gnl|BL_ORD_ID|217418 sp|Q8BSS9|LIPA2_MOUSE Liprin-alpha-2 OS=Mus musculus OX=10090 GN=Ppfia2 PE=1 SV=2//0
CI01000019	4036458	4036730	273	28	0.765205	0.411502	0.353703	231.739	CG	CI01000019_03873688_04036659	TES	--	gnl|BL_ORD_ID|217418 sp|Q8BSS9|LIPA2_MOUSE Liprin-alpha-2 OS=Mus musculus OX=10090 GN=Ppfia2 PE=1 SV=2//0
CI01000019	4050630	4050932	303	39	0.856492	0.74111	0.115382	190.902	CG	CI01000019_04049137_04091649	intron	--	gnl|BL_ORD_ID|8811 sp|Q5REB8|ACSS3_PONAB Acyl-CoA synthetase short-chain family member 3, mitochondrial OS=Pongo abelii OX=9601 GN=ACSS3 PE=2 SV=1//0
CI01000019	4053249	4053333	85	13	0.919446	0.82126	0.098186	69.6346	CG	CI01000019_04049137_04091649	intron	--	gnl|BL_ORD_ID|8811 sp|Q5REB8|ACSS3_PONAB Acyl-CoA synthetase short-chain family member 3, mitochondrial OS=Pongo abelii OX=9601 GN=ACSS3 PE=2 SV=1//0
CI01000019	4053386	4053524	139	23	0.902703	0.809281	0.0934216	112.259	CG	CI01000019_04049137_04091649	intron	--	gnl|BL_ORD_ID|8811 sp|Q5REB8|ACSS3_PONAB Acyl-CoA synthetase short-chain family member 3, mitochondrial OS=Pongo abelii OX=9601 GN=ACSS3 PE=2 SV=1//0
CI01000019	4326676	4326853	178	17	0.81059	0.593556	0.217034	147.424	CG	CI01000019_04291124_04336735	exon	--	gnl|BL_ORD_ID|259940 sp|Q6DRG7|MYPT1_DANRE Protein phosphatase 1 regulatory subunit 12A OS=Danio rerio OX=7955 GN=ppp1r12a PE=2 SV=2//2.35011e-38
CI01000019	4326676	4326853	178	17	0.81059	0.593556	0.217034	147.424	CG	CI01000019_04291124_04336735	intron	--	gnl|BL_ORD_ID|259940 sp|Q6DRG7|MYPT1_DANRE Protein phosphatase 1 regulatory subunit 12A OS=Danio rerio OX=7955 GN=ppp1r12a PE=2 SV=2//2.35011e-38
CI01000019	5191701	5191812	112	14	0.671502	0.373096	0.298406	88.4671	CG	CI01000019_05189404_05194012	exon	--	gnl|BL_ORD_ID|263520 sp|Q58CN9|NAPEP_BOVIN N-acyl-phosphatidylethanolamine-hydrolyzing phospholipase D OS=Bos taurus OX=9913 GN=NAPEPLD PE=2 SV=1//1.74341e-135
CI01000019	5390314	5390543	230	24	0.757263	0.556387	0.200876	141.639	CG	CI01000019_05361429_05405005	intron	--	gnl|BL_ORD_ID|49114 sp|Q7Z3S7|CA2D4_HUMAN Voltage-dependent calcium channel subunit alpha-2/delta-4 OS=Homo sapiens OX=9606 GN=CACNA2D4 PE=1 SV=2//0
CI01000019	5390839	5391287	449	26	0.798533	0.43185	0.366684	265.839	CG	CI01000019_05361429_05405005	intron	--	gnl|BL_ORD_ID|49114 sp|Q7Z3S7|CA2D4_HUMAN Voltage-dependent calcium channel subunit alpha-2/delta-4 OS=Homo sapiens OX=9606 GN=CACNA2D4 PE=1 SV=2//0
CI01000019	5407966	5408337	372	41	0.762667	0.644497	0.11817	216.735	CG	CI01000019_05409721_05417314	promoter	--	gnl|BL_ORD_ID|445680 sp|Q7TSE6|ST38L_MOUSE Serine/threonine-protein kinase 38-like OS=Mus musculus OX=10090 GN=Stk38l PE=1 SV=2//1.37714e-15
CI01000019	5456251	5456453	203	13	0.901918	0.681354	0.220564	86.0494	CG	CI01000019_05454871_05456900	intron	--	-//-
CI01000019	5456586	5456894	309	17	0.903156	0.733624	0.169532	96.2672	CG	CI01000019_05454871_05456900	exon	--	-//-
CI01000019	5456586	5456894	309	17	0.903156	0.733624	0.169532	96.2672	CG	CI01000019_05454871_05456900	intron	--	-//-
CI01000019	5456251	5456453	203	13	0.901918	0.681354	0.220564	86.0494	CG	CI01000019_05459012_05464567	promoter	--	-//-
CI01000019	5456586	5456894	309	17	0.903156	0.733624	0.169532	96.2672	CG	CI01000019_05459012_05464567	promoter	--	-//-
CI01000019	5459532	5459638	107	16	0.479284	0.184813	0.294471	104.595	CG	CI01000019_05459012_05464567	exon	--	-//-
CI01000020	574611	574753	143	13	0.938895	0.828129	0.110765	86.7876	CG	CI01000020_00559356_00581137	intron	--	-//-
CI01000020	894252	894402	151	22	0.410881	0.250609	0.160272	123.296	CG	CI01000020_00892454_00900973	intron	--	gnl|BL_ORD_ID|352551 sp|Q6NUQ1|RINT1_HUMAN RAD50-interacting protein 1 OS=Homo sapiens OX=9606 GN=RINT1 PE=1 SV=1//0
CI01000020	948888	949483	596	52	0.765846	0.524012	0.241833	375.872	CG	CI01000020_00949140_00951237	utr5	--	gnl|BL_ORD_ID|438735 sp|Q861R0|SOCS2_BOVIN Suppressor of cytokine signaling 2 OS=Bos taurus OX=9913 GN=SOCS2 PE=2 SV=1//2.39275e-70
CI01000020	948888	949483	596	52	0.765846	0.524012	0.241833	375.872	CG	CI01000020_00949140_00951237	exon	--	gnl|BL_ORD_ID|438735 sp|Q861R0|SOCS2_BOVIN Suppressor of cytokine signaling 2 OS=Bos taurus OX=9913 GN=SOCS2 PE=2 SV=1//2.39275e-70
CI01000020	948888	949483	596	52	0.765846	0.524012	0.241833	375.872	CG	CI01000020_00949140_00951237	intron	--	gnl|BL_ORD_ID|438735 sp|Q861R0|SOCS2_BOVIN Suppressor of cytokine signaling 2 OS=Bos taurus OX=9913 GN=SOCS2 PE=2 SV=1//2.39275e-70
CI01000020	1007082	1007182	101	15	0.769326	0.534991	0.234334	87.6764	CG	CI01000020_00996310_01006955	promoter	--	gnl|BL_ORD_ID|308284 sp|O60486|PLXC1_HUMAN Plexin-C1 OS=Homo sapiens OX=9606 GN=PLXNC1 PE=1 SV=1//1.736e-14
CI01000020	1030648	1030790	143	14	0.790331	0.50099	0.289341	116.084	CG	CI01000020_01011931_01030587	exon	--	gnl|BL_ORD_ID|308285 sp|Q9QZC2|PLXC1_MOUSE Plexin-C1 OS=Mus musculus OX=10090 GN=Plxnc1 PE=1 SV=1//4.01539e-18
CI01000020	1030648	1030790	143	14	0.790331	0.50099	0.289341	116.084	CG	CI01000020_01011931_01030587	utr5	--	gnl|BL_ORD_ID|308285 sp|Q9QZC2|PLXC1_MOUSE Plexin-C1 OS=Mus musculus OX=10090 GN=Plxnc1 PE=1 SV=1//4.01539e-18
CI01000020	1068084	1068245	162	13	0.405386	0.0545916	0.350794	129.87	CG	CI01000020_01060900_01081919	exon	--	gnl|BL_ORD_ID|308285 sp|Q9QZC2|PLXC1_MOUSE Plexin-C1 OS=Mus musculus OX=10090 GN=Plxnc1 PE=1 SV=1//2.43037e-06
CI01000020	1243280	1243426	147	15	0.52702	0.192164	0.334857	99.8011	CG	CI01000020_01187688_01253805	intron	--	gnl|BL_ORD_ID|17454 sp|A5PMU4|ANS1B_DANRE Ankyrin repeat and sterile alpha motif domain-containing protein 1B OS=Danio rerio OX=7955 GN=anks1b PE=3 SV=1//8.88169e-33
CI01000020	1374826	1374901	76	14	0.896861	0.735383	0.161477	72.1067	CG	CI01000020_01375811_01378288	utr5	--	gnl|BL_ORD_ID|39674 sp|Q90352|AVT_CATCO [Arg8]-vasotocin receptor OS=Catostomus commersonii OX=7971 PE=2 SV=1//4.98247e-84
CI01000020	1374826	1374901	76	14	0.896861	0.735383	0.161477	72.1067	CG	CI01000020_01375811_01378288	exon	--	gnl|BL_ORD_ID|39674 sp|Q90352|AVT_CATCO [Arg8]-vasotocin receptor OS=Catostomus commersonii OX=7971 PE=2 SV=1//4.98247e-84
CI01000020	1604081	1604362	282	29	0.820765	0.634131	0.186635	173.999	CG	CI01000020_01585338_01604278	exon	--	-//-
CI01000020	1604081	1604362	282	29	0.820765	0.634131	0.186635	173.999	CG	CI01000020_01585338_01604278	utr3	--	-//-
CI01000020	1646951	1647209	259	15	0.441486	0.215755	0.225731	75.309	CG	CI01000020_01647763_01658875	promoter	--	gnl|BL_ORD_ID|302742 sp|P04176|PH4H_RAT Phenylalanine-4-hydroxylase OS=Rattus norvegicus OX=10116 GN=Pah PE=1 SV=3//0
CI01000020	2072279	2072381	103	16	0.912573	0.823919	0.0886538	70.7624	CG	CI01000020_02061926_02077812	intron	--	gnl|BL_ORD_ID|117103 sp|Q9HBU6|EKI1_HUMAN Ethanolamine kinase 1 OS=Homo sapiens OX=9606 GN=ETNK1 PE=1 SV=1//3.66792e-163
CI01000020	2837950	2838041	92	17	0.959871	0.910918	0.0489537	74.9661	CG	CI01000020_02828968_02849511	intron	--	gnl|BL_ORD_ID|124155 sp|O35382|EXOC4_MOUSE Exocyst complex component 4 OS=Mus musculus OX=10090 GN=Exoc4 PE=1 SV=2//8.23831e-12
CI01000020	2953317	2953832	516	12	0.499878	0.196763	0.303115	68.7063	CG	CI01000020_02924213_02955174	intron	--	-//-
CI01000020	2953996	2954140	145	27	0.675517	0.544935	0.130581	136.272	CG	CI01000020_02924213_02955174	intron	--	-//-
CI01000020	3290141	3290399	259	25	0.776336	0.57866	0.197675	167.545	CG	CI01000020_03282336_03296954	intron	--	-//-
CI01000020	3293988	3294125	138	15	0.807256	0.650948	0.156308	68.4431	CG	CI01000020_03282336_03296954	intron	--	-//-
CI01000020	3414123	3414361	239	24	0.603711	0.279433	0.324278	164.27	CG	CI01000020_03409070_03412685	promoter	--	gnl|BL_ORD_ID|13782 sp|P15121|ALDR_HUMAN Aldose reductase OS=Homo sapiens OX=9606 GN=AKR1B1 PE=1 SV=3//6.79223e-145
CI01000020	4372047	4372142	96	17	0.955013	0.905043	0.0499696	71.3777	CG	CI01000020_04355618_04370211	promoter	--	gnl|BL_ORD_ID|50571 sp|Q86VP6|CAND1_HUMAN Cullin-associated NEDD8-dissociated protein 1 OS=Homo sapiens OX=9606 GN=CAND1 PE=1 SV=2//0
CI01000020	4775036	4775165	130	15	0.820958	0.669351	0.151607	82.6041	CG	CI01000020_04760482_04774849	exon	--	-//-
CI01000020	4775036	4775165	130	15	0.820958	0.669351	0.151607	82.6041	CG	CI01000020_04760482_04774849	utr3	--	-//-
CI01000020	4777687	4777952	266	15	0.79178	0.584232	0.207548	72.9242	CG	CI01000020_04777561_04778079	exon	--	-//-
CI01000020	5056976	5057253	278	38	0.923976	0.825617	0.0983585	209.914	CG	CI01000020_05038237_05069897	intron	--	gnl|BL_ORD_ID|21135 sp|Q8N4T4|ARG39_HUMAN Rho guanine nucleotide exchange factor 39 OS=Homo sapiens OX=9606 GN=ARHGEF39 PE=1 SV=1//4.15392e-27
CI01000020	5056976	5057253	278	38	0.923976	0.825617	0.0983585	209.914	CG	CI01000020_05038237_05069897	exon	--	gnl|BL_ORD_ID|21135 sp|Q8N4T4|ARG39_HUMAN Rho guanine nucleotide exchange factor 39 OS=Homo sapiens OX=9606 GN=ARHGEF39 PE=1 SV=1//4.15392e-27
CI01000020	5295119	5295517	399	29	0.406944	0.0925768	0.314367	217.204	CG	CI01000020_05294035_05305657	intron	--	-//-
CI01000020	5302909	5303218	310	28	0.596054	0.291471	0.304583	238.007	CG	CI01000020_05294035_05305657	intron	--	-//-
CI01000020	5317905	5318105	201	25	0.536917	0.336331	0.200586	135.122	CG	CI01000020_05315482_05316126	promoter	--	gnl|BL_ORD_ID|476072 sp|P02642|TNNT2_CHICK Troponin T, cardiac muscle isoforms OS=Gallus gallus OX=9031 GN=TNNT2 PE=2 SV=2//1.39867e-48
CI01000020	5340247	5340510	264	14	0.814127	0.384971	0.429156	141.715	CG	CI01000020_05341186_05473274	promoter	--	gnl|BL_ORD_ID|47097 sp|Q1LVW0|BTBBA_DANRE Ankyrin repeat and BTB/POZ domain-containing protein BTBD11-A OS=Danio rerio OX=7955 GN=btbd11a PE=3 SV=2//0
CI01000020	5370080	5370233	154	15	0.842201	0.661102	0.181099	79.0023	CG	CI01000020_05341186_05473274	intron	--	gnl|BL_ORD_ID|47097 sp|Q1LVW0|BTBBA_DANRE Ankyrin repeat and BTB/POZ domain-containing protein BTBD11-A OS=Danio rerio OX=7955 GN=btbd11a PE=3 SV=2//0
CI01000020	5452310	5452598	289	17	0.659229	0.368392	0.290837	132.826	CG	CI01000020_05341186_05473274	intron	--	gnl|BL_ORD_ID|47097 sp|Q1LVW0|BTBBA_DANRE Ankyrin repeat and BTB/POZ domain-containing protein BTBD11-A OS=Danio rerio OX=7955 GN=btbd11a PE=3 SV=2//0
CI01000020	6037462	6037586	125	19	0.809689	0.595709	0.21398	124.289	CG	CI01000020_06035989_06042016	intron	--	gnl|BL_ORD_ID|475768 sp|Q56A06|TMTC2_MOUSE Transmembrane and TPR repeat-containing protein 2 OS=Mus musculus OX=10090 GN=Tmtc2 PE=2 SV=1//0
CI01000020	6222680	6222807	128	18	0.867979	0.656403	0.211576	112.31	CG	CI01000020_06198274_06253855	intron	--	gnl|BL_ORD_ID|76700 sp|A4D0V7|CPED1_HUMAN Cadherin-like and PC-esterase domain-containing protein 1 OS=Homo sapiens OX=9606 GN=CPED1 PE=2 SV=1//2.28355e-22
CI01000020	6227800	6228116	317	34	0.869332	0.764466	0.104867	155.036	CG	CI01000020_06198274_06253855	intron	--	gnl|BL_ORD_ID|76700 sp|A4D0V7|CPED1_HUMAN Cadherin-like and PC-esterase domain-containing protein 1 OS=Homo sapiens OX=9606 GN=CPED1 PE=2 SV=1//2.28355e-22
CI01000020	6851105	6851381	277	25	0.711285	0.539901	0.171384	145.542	CG	CI01000020_06852155_06857778	promoter	--	gnl|BL_ORD_ID|449093 sp|Q1LVS8|SVOPL_DANRE Putative transporter SVOPL OS=Danio rerio OX=7955 GN=svopl PE=2 SV=1//0
CI01000020	6945282	6945635	354	29	0.479223	0.14307	0.336153	226.592	CG	CI01000020_06944393_06947480	intron	--	gnl|BL_ORD_ID|23236 sp|P61212|ARL1_RAT ADP-ribosylation factor-like protein 1 OS=Rattus norvegicus OX=10116 GN=Arl1 PE=1 SV=1//1.82899e-64
CI01000021	323871	323959	89	23	0.954132	0.909846	0.044286	93.0089	CG	CI01000021_00319145_00327221	intron	--	gnl|BL_ORD_ID|99201 sp|Q9H5Z1|DHX35_HUMAN Probable ATP-dependent RNA helicase DHX35 OS=Homo sapiens OX=9606 GN=DHX35 PE=1 SV=2//0
CI01000021	336013	336114	102	17	0.854018	0.739703	0.114315	84.41	CG	CI01000021_00336727_00346126	promoter	--	-//-
CI01000021	385371	385476	106	11	0.914597	0.765412	0.149185	72.0027	CG	CI01000021_00359725_00409437	intron	--	gnl|BL_ORD_ID|306422 sp|P08487|PLCG1_BOVIN 1-phosphatidylinositol 4,5-bisphosphate phosphodiesterase gamma-1 OS=Bos taurus OX=9913 GN=PLCG1 PE=1 SV=1//0
CI01000021	468696	468831	136	18	0.644547	0.456807	0.18774	100.964	CG	CI01000021_00459505_00471830	intron	--	gnl|BL_ORD_ID|441637 sp|Q08AE8|SPIR1_HUMAN Protein spire homolog 1 OS=Homo sapiens OX=9606 GN=SPIRE1 PE=1 SV=3//3.60401e-08
CI01000021	471976	472114	139	17	0.657878	0.498776	0.159102	70.5797	CG	CI01000021_00459505_00471830	exon	--	gnl|BL_ORD_ID|441637 sp|Q08AE8|SPIR1_HUMAN Protein spire homolog 1 OS=Homo sapiens OX=9606 GN=SPIRE1 PE=1 SV=3//3.60401e-08
CI01000021	471976	472114	139	17	0.657878	0.498776	0.159102	70.5797	CG	CI01000021_00459505_00471830	utr5	--	gnl|BL_ORD_ID|441637 sp|Q08AE8|SPIR1_HUMAN Protein spire homolog 1 OS=Homo sapiens OX=9606 GN=SPIRE1 PE=1 SV=3//3.60401e-08
CI01000021	655133	655226	94	14	0.367636	0.203821	0.163816	71.2342	CG	CI01000021_00634346_00653628	promoter	--	gnl|BL_ORD_ID|427740 sp|P28570|SC6A8_RAT Sodium- and chloride-dependent creatine transporter 1 OS=Rattus norvegicus OX=10116 GN=Slc6a8 PE=2 SV=1//0
CI01000021	776295	776473	179	38	0.948172	0.844271	0.103901	200.718	CG	CI01000021_00762513_00786023	intron	--	gnl|BL_ORD_ID|340745 sp|Q5ZJX4|RBM38_CHICK RNA-binding protein 38 OS=Gallus gallus OX=9031 GN=RBM38 PE=2 SV=1//5.30886e-82
CI01000021	807330	807417	88	19	0.884992	0.758999	0.125993	104.14	CG	CI01000021_00801917_00819149	intron	--	gnl|BL_ORD_ID|425486 sp|Q9BXS9|S26A6_HUMAN Solute carrier family 26 member 6 OS=Homo sapiens OX=9606 GN=SLC26A6 PE=1 SV=1//5.77265e-165
CI01000021	897302	897417	116	14	0.731935	0.511357	0.220578	90.3119	CG	CI01000021_00895959_00916847	intron	--	-//-
CI01000021	1037424	1037548	125	25	0.958958	0.931899	0.0270596	91.6227	CG	CI01000021_00972210_01064592	intron	--	gnl|BL_ORD_ID|426531 sp|Q9BYL1|SAM10_HUMAN Sterile alpha motif domain-containing protein 10 OS=Homo sapiens OX=9606 GN=SAMD10 PE=2 SV=1//3.06826e-22
CI01000021	1040834	1041115	282	50	0.915196	0.817542	0.0976539	271.988	CG	CI01000021_00972210_01064592	intron	--	gnl|BL_ORD_ID|426531 sp|Q9BYL1|SAM10_HUMAN Sterile alpha motif domain-containing protein 10 OS=Homo sapiens OX=9606 GN=SAMD10 PE=2 SV=1//3.06826e-22
CI01000021	1305535	1305628	94	12	0.652965	0.342621	0.310344	77.2862	CG	CI01000021_01299101_01305083	promoter	--	gnl|BL_ORD_ID|260275 sp|Q9QY36|NAA10_MOUSE N-alpha-acetyltransferase 10 OS=Mus musculus OX=10090 GN=Naa10 PE=1 SV=1//3.07652e-79
CI01000021	1571956	1572069	114	19	0.939359	0.883309	0.0560504	72.707	CG	CI01000021_01535275_01607587	intron	--	gnl|BL_ORD_ID|556139 sp|Q6ZNC4|ZN704_HUMAN Zinc finger protein 704 OS=Homo sapiens OX=9606 GN=ZNF704 PE=1 SV=1//1.97015e-96
CI01000021	2137228	2137372	145	13	0.799675	0.639887	0.159788	76.7308	CG	CI01000021_02104468_02137901	intron	--	-//-
CI01000021	2498200	2498350	151	23	0.955672	0.926232	0.0294407	81.3793	CG	CI01000021_02495559_02501217	intron	--	gnl|BL_ORD_ID|125469 sp|Q9NTX9|F217B_HUMAN Protein FAM217B OS=Homo sapiens OX=9606 GN=FAM217B PE=2 SV=1//1.23744e-17
CI01000021	2509482	2509656	175	18	0.419613	0.234047	0.185565	78.6092	CG	CI01000021_02503590_02509554	intron	--	gnl|BL_ORD_ID|488482 sp|Q3SXZ7|TTLL9_HUMAN Probable tubulin polyglutamylase TTLL9 OS=Homo sapiens OX=9606 GN=TTLL9 PE=2 SV=3//0
CI01000021	2509482	2509656	175	18	0.419613	0.234047	0.185565	78.6092	CG	CI01000021_02503590_02509554	exon	--	gnl|BL_ORD_ID|488482 sp|Q3SXZ7|TTLL9_HUMAN Probable tubulin polyglutamylase TTLL9 OS=Homo sapiens OX=9606 GN=TTLL9 PE=2 SV=3//0
CI01000021	2509482	2509656	175	18	0.419613	0.234047	0.185565	78.6092	CG	CI01000021_02503590_02509554	TSS	--	gnl|BL_ORD_ID|488482 sp|Q3SXZ7|TTLL9_HUMAN Probable tubulin polyglutamylase TTLL9 OS=Homo sapiens OX=9606 GN=TTLL9 PE=2 SV=3//0
CI01000021	2509482	2509656	175	18	0.419613	0.234047	0.185565	78.6092	CG	CI01000021_02503590_02509554	promoter	--	gnl|BL_ORD_ID|488482 sp|Q3SXZ7|TTLL9_HUMAN Probable tubulin polyglutamylase TTLL9 OS=Homo sapiens OX=9606 GN=TTLL9 PE=2 SV=3//0
CI01000021	2677141	2677267	127	17	0.927176	0.849162	0.0780143	67.3289	CG	CI01000021_02620174_02687913	intron	--	gnl|BL_ORD_ID|69569 sp|Q9P232|CNTN3_HUMAN Contactin-3 OS=Homo sapiens OX=9606 GN=CNTN3 PE=1 SV=3//0
CI01000021	3448356	3448470	115	17	0.54059	0.300643	0.239947	105.546	CG	CI01000021_03438153_03448377	exon	--	gnl|BL_ORD_ID|240280 sp|O08911|MK12_MOUSE Mitogen-activated protein kinase 12 OS=Mus musculus OX=10090 GN=Mapk12 PE=1 SV=1//3.18752e-19
CI01000021	3448356	3448470	115	17	0.54059	0.300643	0.239947	105.546	CG	CI01000021_03438153_03448377	TSS	--	gnl|BL_ORD_ID|240280 sp|O08911|MK12_MOUSE Mitogen-activated protein kinase 12 OS=Mus musculus OX=10090 GN=Mapk12 PE=1 SV=1//3.18752e-19
CI01000021	3448356	3448470	115	17	0.54059	0.300643	0.239947	105.546	CG	CI01000021_03438153_03448377	promoter	--	gnl|BL_ORD_ID|240280 sp|O08911|MK12_MOUSE Mitogen-activated protein kinase 12 OS=Mus musculus OX=10090 GN=Mapk12 PE=1 SV=1//3.18752e-19
CI01000021	3640113	3640311	199	22	0.797444	0.580101	0.217343	145.801	CG	CI01000021_03640760_03747887	promoter	--	gnl|BL_ORD_ID|210739 sp|O15230|LAMA5_HUMAN Laminin subunit alpha-5 OS=Homo sapiens OX=9606 GN=LAMA5 PE=1 SV=8//0
CI01000021	3664256	3664596	341	14	0.666327	0.284775	0.381552	85.4141	CG	CI01000021_03640760_03747887	intron	--	gnl|BL_ORD_ID|210739 sp|O15230|LAMA5_HUMAN Laminin subunit alpha-5 OS=Homo sapiens OX=9606 GN=LAMA5 PE=1 SV=8//0
CI01000021	3795255	3795432	178	14	0.53744	0.131165	0.406275	127.65	CG	CI01000021_03793387_03846383	intron	--	gnl|BL_ORD_ID|439218 sp|O94964|SOGA1_HUMAN Protein SOGA1 OS=Homo sapiens OX=9606 GN=SOGA1 PE=1 SV=2//0
CI01000021	3918569	3918778	210	15	0.959094	0.751383	0.207711	87.5453	CG	CI01000021_03902018_03931315	intron	--	gnl|BL_ORD_ID|8603 sp|Q9NR19|ACSA_HUMAN Acetyl-coenzyme A synthetase, cytoplasmic OS=Homo sapiens OX=9606 GN=ACSS2 PE=1 SV=1//0
CI01000021	4110886	4111140	255	27	0.68483	0.569168	0.115662	143.953	CG	CI01000021_04102462_04141661	intron	--	gnl|BL_ORD_ID|511512 sp|Q49LS1|XKR7_PANTR XK-related protein 7 OS=Pan troglodytes OX=9598 GN=XKR7 PE=2 SV=1//1.91258e-32
CI01000021	4142387	4142534	148	17	0.773314	0.687775	0.0855387	71.6189	CG	CI01000021_04102462_04141661	promoter	--	gnl|BL_ORD_ID|511512 sp|Q49LS1|XKR7_PANTR XK-related protein 7 OS=Pan troglodytes OX=9598 GN=XKR7 PE=2 SV=1//1.91258e-32
CI01000021	4142610	4142679	70	15	0.79384	0.692891	0.100949	69.6355	CG	CI01000021_04102462_04141661	promoter	--	gnl|BL_ORD_ID|511512 sp|Q49LS1|XKR7_PANTR XK-related protein 7 OS=Pan troglodytes OX=9598 GN=XKR7 PE=2 SV=1//1.91258e-32
CI01000021	4473625	4474044	420	44	0.759922	0.528981	0.23094	307.946	CG	CI01000021_04436103_04476829	intron	--	gnl|BL_ORD_ID|286516 sp|P35370|OPRX_RAT Nociceptin receptor OS=Rattus norvegicus OX=10116 GN=Oprl1 PE=2 SV=1//6.37711e-128
CI01000021	4815290	4815401	112	11	0.839447	0.729199	0.110247	75.8829	CG	CI01000021_04807791_04818427	exon	--	gnl|BL_ORD_ID|206584 sp|O15066|KIF3B_HUMAN Kinesin-like protein KIF3B OS=Homo sapiens OX=9606 GN=KIF3B PE=1 SV=1//1.74617e-103
CI01000021	4815290	4815401	112	11	0.839447	0.729199	0.110247	75.8829	CG	CI01000021_04807791_04818427	intron	--	gnl|BL_ORD_ID|206584 sp|O15066|KIF3B_HUMAN Kinesin-like protein KIF3B OS=Homo sapiens OX=9606 GN=KIF3B PE=1 SV=1//1.74617e-103
CI01000021	4992749	4993244	496	51	0.654917	0.315605	0.339312	536.454	CG	CI01000021_04989798_04995415	intron	--	gnl|BL_ORD_ID|143191 sp|P43696|GAT5B_XENLA GATA-binding factor 5-B OS=Xenopus laevis OX=8355 GN=gata5-b PE=2 SV=1//1.01745e-130
CI01000021	4992749	4993244	496	51	0.654917	0.315605	0.339312	536.454	CG	CI01000021_04989798_04995415	exon	--	gnl|BL_ORD_ID|143191 sp|P43696|GAT5B_XENLA GATA-binding factor 5-B OS=Xenopus laevis OX=8355 GN=gata5-b PE=2 SV=1//1.01745e-130
CI01000021	4993750	4993891	142	21	0.832493	0.67399	0.158503	168.03	CG	CI01000021_04989798_04995415	intron	--	gnl|BL_ORD_ID|143191 sp|P43696|GAT5B_XENLA GATA-binding factor 5-B OS=Xenopus laevis OX=8355 GN=gata5-b PE=2 SV=1//1.01745e-130
CI01000021	4994169	4994293	125	18	0.832161	0.588764	0.243397	138.937	CG	CI01000021_04989798_04995415	intron	--	gnl|BL_ORD_ID|143191 sp|P43696|GAT5B_XENLA GATA-binding factor 5-B OS=Xenopus laevis OX=8355 GN=gata5-b PE=2 SV=1//1.01745e-130
CI01000021	5258669	5258809	141	17	0.86499	0.758821	0.10617	93.803	CG	CI01000021_05244908_05282588	intron	--	gnl|BL_ORD_ID|276478 sp|P30989|NTR1_HUMAN Neurotensin receptor type 1 OS=Homo sapiens OX=9606 GN=NTSR1 PE=1 SV=2//3.6636e-157
CI01000021	5463601	5463801	201	22	0.598901	0.211708	0.387194	199.009	CG	CI01000021_05451019_05481032	intron	--	gnl|BL_ORD_ID|210105 sp|Q90478|L1CA1_DANRE Neural cell adhesion molecule L1.1 (Fragment) OS=Danio rerio OX=7955 GN=nadl1.1 PE=2 SV=1//0
CI01000021	5463601	5463801	201	22	0.598901	0.211708	0.387194	199.009	CG	CI01000021_05451019_05481032	exon	--	gnl|BL_ORD_ID|210105 sp|Q90478|L1CA1_DANRE Neural cell adhesion molecule L1.1 (Fragment) OS=Danio rerio OX=7955 GN=nadl1.1 PE=2 SV=1//0
CI01000021	5464317	5464423	107	15	0.507829	0.379872	0.127956	75.0506	CG	CI01000021_05451019_05481032	intron	--	gnl|BL_ORD_ID|210105 sp|Q90478|L1CA1_DANRE Neural cell adhesion molecule L1.1 (Fragment) OS=Danio rerio OX=7955 GN=nadl1.1 PE=2 SV=1//0
CI01000021	6639509	6639699	191	13	0.501338	0.299798	0.201539	80.3214	CG	CI01000021_06606442_06666970	intron	--	gnl|BL_ORD_ID|314338 sp|Q9CXE0|PRDM5_MOUSE PR domain zinc finger protein 5 OS=Mus musculus OX=10090 GN=Prdm5 PE=2 SV=2//1.4897e-32
CI01000022	321841	322254	414	40	0.580573	0.238446	0.342128	449.447	CG	CI01000022_00321291_00335467	intron	--	-//-
CI01000022	372567	372688	122	20	0.938074	0.794094	0.14398	100.623	CG	CI01000022_00366828_00385522	intron	--	gnl|BL_ORD_ID|554983 sp|O60315|ZEB2_HUMAN Zinc finger E-box-binding homeobox 2 OS=Homo sapiens OX=9606 GN=ZEB2 PE=1 SV=1//0
CI01000023	83854	83996	143	19	0.89663	0.74319	0.15344	95.2904	CG	CI01000023_00083908_00085999	utr3	--	gnl|BL_ORD_ID|82246 sp|Q66KY3|CUTA_XENLA Protein CutA homolog OS=Xenopus laevis OX=8355 GN=cuta PE=2 SV=2//9.02159e-19
CI01000023	83854	83996	143	19	0.89663	0.74319	0.15344	95.2904	CG	CI01000023_00083908_00085999	exon	--	gnl|BL_ORD_ID|82246 sp|Q66KY3|CUTA_XENLA Protein CutA homolog OS=Xenopus laevis OX=8355 GN=cuta PE=2 SV=2//9.02159e-19
CI01000023	126217	126501	285	18	0.83486	0.497551	0.337309	150.588	CG	CI01000023_00127548_00134047	promoter	--	gnl|BL_ORD_ID|463450 sp|Q8CF89|TAB1_MOUSE TGF-beta-activated kinase 1 and MAP3K7-binding protein 1 OS=Mus musculus OX=10090 GN=Tab1 PE=1 SV=2//0
CI01000023	400870	401412	543	46	0.542083	0.352855	0.189228	254.041	CG	CI01000023_00402401_00409119	utr5	--	gnl|BL_ORD_ID|178017 sp|Q6WKW9|HMGX4_XENLA HMG box-containing protein 4 OS=Xenopus laevis OX=8355 GN=hmgxb4 PE=1 SV=1//3.26138e-10
CI01000023	400870	401412	543	46	0.542083	0.352855	0.189228	254.041	CG	CI01000023_00402401_00409119	exon	--	gnl|BL_ORD_ID|178017 sp|Q6WKW9|HMGX4_XENLA HMG box-containing protein 4 OS=Xenopus laevis OX=8355 GN=hmgxb4 PE=1 SV=1//3.26138e-10
CI01000024	242115	242278	164	15	0.84118	0.531263	0.309917	123.712	CG	CI01000024_00242373_00245317	utr5	--	gnl|BL_ORD_ID|128274 sp|Q9WUD8|FAIM1_MOUSE Fas apoptotic inhibitory molecule 1 OS=Mus musculus OX=10090 GN=Faim PE=1 SV=1//2.03852e-85
CI01000024	242115	242278	164	15	0.84118	0.531263	0.309917	123.712	CG	CI01000024_00242373_00245317	exon	--	gnl|BL_ORD_ID|128274 sp|Q9WUD8|FAIM1_MOUSE Fas apoptotic inhibitory molecule 1 OS=Mus musculus OX=10090 GN=Faim PE=1 SV=1//2.03852e-85
CI01000024	267885	268008	124	15	0.742568	0.501298	0.24127	86.155	CG	CI01000024_00248925_00275343	intron	--	gnl|BL_ORD_ID|11710 sp|Q8BXK8|AGAP1_MOUSE Arf-GAP with GTPase, ANK repeat and PH domain-containing protein 1 OS=Mus musculus OX=10090 GN=Agap1 PE=1 SV=1//1.96508e-22
CI01000024	537225	537388	164	15	0.611707	0.198257	0.41345	121.193	CG	CI01000024_00539259_00540347	promoter	--	gnl|BL_ORD_ID|6909 sp|O89039|ACKR3_RAT Atypical chemokine receptor 3 OS=Rattus norvegicus OX=10116 GN=Ackr3 PE=1 SV=2//2.53877e-129
CI01000024	912802	913322	521	21	0.396126	0.14374	0.252387	140.898	CG	CI01000024_00913269_00915063	TES	--	gnl|BL_ORD_ID|289488 sp|P79745|P3F3B_DANRE POU domain, class 3, transcription factor 3-B OS=Danio rerio OX=7955 GN=pou3f3b PE=1 SV=1//3.32405e-14
CI01000024	912802	913322	521	21	0.396126	0.14374	0.252387	140.898	CG	CI01000024_00913269_00915063	utr3	--	gnl|BL_ORD_ID|289488 sp|P79745|P3F3B_DANRE POU domain, class 3, transcription factor 3-B OS=Danio rerio OX=7955 GN=pou3f3b PE=1 SV=1//3.32405e-14
CI01000024	912802	913322	521	21	0.396126	0.14374	0.252387	140.898	CG	CI01000024_00913269_00915063	exon	--	gnl|BL_ORD_ID|289488 sp|P79745|P3F3B_DANRE POU domain, class 3, transcription factor 3-B OS=Danio rerio OX=7955 GN=pou3f3b PE=1 SV=1//3.32405e-14
CI01000024	915214	915354	141	19	0.0916129	0.0289882	0.0626246	91.4675	CG	CI01000024_00913269_00915063	exon	--	gnl|BL_ORD_ID|289488 sp|P79745|P3F3B_DANRE POU domain, class 3, transcription factor 3-B OS=Danio rerio OX=7955 GN=pou3f3b PE=1 SV=1//3.32405e-14
CI01000024	915214	915354	141	19	0.0916129	0.0289882	0.0626246	91.4675	CG	CI01000024_00913269_00915063	utr5	--	gnl|BL_ORD_ID|289488 sp|P79745|P3F3B_DANRE POU domain, class 3, transcription factor 3-B OS=Danio rerio OX=7955 GN=pou3f3b PE=1 SV=1//3.32405e-14
CI01000024	916117	916642	526	41	0.47884	0.19887	0.27997	329.029	CG	CI01000024_00913269_00915063	promoter	--	gnl|BL_ORD_ID|289488 sp|P79745|P3F3B_DANRE POU domain, class 3, transcription factor 3-B OS=Danio rerio OX=7955 GN=pou3f3b PE=1 SV=1//3.32405e-14
CI01000024	915214	915354	141	19	0.0916129	0.0289882	0.0626246	91.4675	CG	CI01000024_00918092_00931288	promoter	--	-//-
CI01000024	916117	916642	526	41	0.47884	0.19887	0.27997	329.029	CG	CI01000024_00918092_00931288	promoter	--	-//-
CI01000024	1340857	1340969	113	12	0.869161	0.578287	0.290874	83.3481	CG	CI01000024_01340875_01354219	promoter	--	gnl|BL_ORD_ID|49294 sp|O00305|CACB4_HUMAN Voltage-dependent L-type calcium channel subunit beta-4 OS=Homo sapiens OX=9606 GN=CACNB4 PE=1 SV=2//0
CI01000024	1340857	1340969	113	12	0.869161	0.578287	0.290874	83.3481	CG	CI01000024_01340875_01354219	TSS	--	gnl|BL_ORD_ID|49294 sp|O00305|CACB4_HUMAN Voltage-dependent L-type calcium channel subunit beta-4 OS=Homo sapiens OX=9606 GN=CACNB4 PE=1 SV=2//0
CI01000024	1340857	1340969	113	12	0.869161	0.578287	0.290874	83.3481	CG	CI01000024_01340875_01354219	exon	--	gnl|BL_ORD_ID|49294 sp|O00305|CACB4_HUMAN Voltage-dependent L-type calcium channel subunit beta-4 OS=Homo sapiens OX=9606 GN=CACNB4 PE=1 SV=2//0
CI01000024	1854194	1854307	114	12	0.764116	0.522367	0.241749	68.6338	CG	CI01000024_01847790_01854114	promoter	--	gnl|BL_ORD_ID|52982 sp|Q08CH6|CATIP_DANRE Ciliogenesis-associated TTC17-interacting protein OS=Danio rerio OX=7955 GN=catip PE=1 SV=1//6.10023e-28
CI01000024	2076987	2077081	95	16	0.941752	0.795682	0.14607	90.4422	CG	CI01000024_02040890_02113108	intron	--	gnl|BL_ORD_ID|104516 sp|Q9BZ29|DOCK9_HUMAN Dedicator of cytokinesis protein 9 OS=Homo sapiens OX=9606 GN=DOCK9 PE=1 SV=2//0
CI01000024	2121947	2122098	152	35	0.902508	0.819902	0.0826054	176.94	CG	CI01000024_02117942_02127876	intron	--	gnl|BL_ORD_ID|425147 sp|P36836|S15A1_RABIT Solute carrier family 15 member 1 OS=Oryctolagus cuniculus OX=9986 GN=SLC15A1 PE=2 SV=1//0
CI01000024	2281764	2281966	203	27	0.897233	0.816469	0.0807636	116.349	CG	CI01000024_02277955_02306955	intron	--	gnl|BL_ORD_ID|306043 sp|Q99569|PKP4_HUMAN Plakophilin-4 OS=Homo sapiens OX=9606 GN=PKP4 PE=1 SV=2//0
CI01000024	2371555	2371683	129	17	0.932806	0.8656	0.0672064	69.015	CG	CI01000024_02357319_02399357	intron	--	gnl|BL_ORD_ID|464502 sp|Q9C0D5|TANC1_HUMAN Protein TANC1 OS=Homo sapiens OX=9606 GN=TANC1 PE=1 SV=3//8.03625e-08
CI01000024	3002423	3002782	360	30	0.911654	0.698893	0.212761	302.685	CG	CI01000024_03003928_03015038	promoter	--	gnl|BL_ORD_ID|272457 sp|E7F0Z8|NOTU2_DANRE Carboxylesterase notum2 OS=Danio rerio OX=7955 GN=notum2 PE=2 SV=1//1.24119e-38
CI01000024	3089076	3089236	161	17	0.418348	0.207314	0.211034	87.0102	CG	CI01000024_03073126_03117989	intron	--	gnl|BL_ORD_ID|6474 sp|Q98880|ACHA_DANRE Acetylcholine receptor subunit alpha OS=Danio rerio OX=7955 GN=chrna1 PE=2 SV=1//0
CI01000024	3089076	3089236	161	17	0.418348	0.207314	0.211034	87.0102	CG	CI01000024_03073126_03117989	exon	--	gnl|BL_ORD_ID|6474 sp|Q98880|ACHA_DANRE Acetylcholine receptor subunit alpha OS=Danio rerio OX=7955 GN=chrna1 PE=2 SV=1//0
CI01000024	3089644	3089769	126	13	0.724464	0.516926	0.207538	87.9524	CG	CI01000024_03073126_03117989	intron	--	gnl|BL_ORD_ID|6474 sp|Q98880|ACHA_DANRE Acetylcholine receptor subunit alpha OS=Danio rerio OX=7955 GN=chrna1 PE=2 SV=1//0
CI01000024	3089644	3089769	126	13	0.724464	0.516926	0.207538	87.9524	CG	CI01000024_03073126_03117989	exon	--	gnl|BL_ORD_ID|6474 sp|Q98880|ACHA_DANRE Acetylcholine receptor subunit alpha OS=Danio rerio OX=7955 GN=chrna1 PE=2 SV=1//0
CI01000024	3263836	3263955	120	18	0.31745	0.108417	0.209032	128.244	CG	CI01000024_03208565_03262749	promoter	--	gnl|BL_ORD_ID|202705 sp|O54852|KCNH7_RAT Potassium voltage-gated channel subfamily H member 7 OS=Rattus norvegicus OX=10116 GN=Kcnh7 PE=1 SV=1//1.33776e-27
CI01000024	3589429	3589582	154	21	0.862983	0.753605	0.109378	104.881	CG	CI01000024_03583865_03588688	promoter	--	gnl|BL_ORD_ID|246185 sp|Q96JB8|MPP4_HUMAN MAGUK p55 subfamily member 4 OS=Homo sapiens OX=9606 GN=MPP4 PE=1 SV=2//3.37218e-31
CI01000024	3733971	3734115	145	21	0.492138	0.329525	0.162613	97.8578	CG	CI01000024_03734605_03757457	promoter	--	gnl|BL_ORD_ID|48152 sp|A8WGA0|C27C1_DANRE Cytochrome P450 27C1 OS=Danio rerio OX=7955 GN=cyp27c1 PE=1 SV=2//0
CI01000024	3975057	3975246	190	10	0.608272	0.0480201	0.560252	147.785	CG	CI01000024_03964560_03976364	intron	--	gnl|BL_ORD_ID|507809 sp|Q9H269|VPS16_HUMAN Vacuolar protein sorting-associated protein 16 homolog OS=Homo sapiens OX=9606 GN=VPS16 PE=1 SV=2//0
CI01000024	4127433	4127543	111	18	0.399287	0.248104	0.151183	90.3807	CG	CI01000024_04128028_04128273	utr3	--	-//-
CI01000024	4127433	4127543	111	18	0.399287	0.248104	0.151183	90.3807	CG	CI01000024_04128028_04128273	exon	--	-//-
CI01000024	4171251	4171364	114	19	0.887937	0.779972	0.107965	89.6088	CG	CI01000024_04142084_04206784	intron	--	gnl|BL_ORD_ID|467622 sp|Q17QD6|TEFF2_BOVIN Tomoregulin-2 OS=Bos taurus OX=9913 GN=TMEFF2 PE=2 SV=1//2.9215e-135
CI01000024	4330111	4330235	125	12	0.712509	0.314475	0.398034	81.119	CG	CI01000024_04331195_04360958	promoter	--	gnl|BL_ORD_ID|259516 sp|P10587|MYH11_CHICK Myosin-11 OS=Gallus gallus OX=9031 GN=MYH11 PE=1 SV=4//1.00054e-88
CI01000024	4340421	4340584	164	18	0.881095	0.742601	0.138493	99.751	CG	CI01000024_04331195_04360958	intron	--	gnl|BL_ORD_ID|259516 sp|P10587|MYH11_CHICK Myosin-11 OS=Gallus gallus OX=9031 GN=MYH11 PE=1 SV=4//1.00054e-88
CI01000024	4341192	4341397	206	10	0.783963	0.478787	0.305176	84.4487	CG	CI01000024_04331195_04360958	intron	--	gnl|BL_ORD_ID|259516 sp|P10587|MYH11_CHICK Myosin-11 OS=Gallus gallus OX=9031 GN=MYH11 PE=1 SV=4//1.00054e-88
CI01000024	4455263	4455732	470	51	0.702832	0.429173	0.273659	411.853	CG	CI01000024_04453773_04455276	exon	--	-//-
CI01000024	4455263	4455732	470	51	0.702832	0.429173	0.273659	411.853	CG	CI01000024_04453773_04455276	TSS	--	-//-
CI01000024	4455263	4455732	470	51	0.702832	0.429173	0.273659	411.853	CG	CI01000024_04453773_04455276	promoter	--	-//-
CI01000024	4504092	4504239	148	12	0.550667	0.269668	0.280999	91.3227	CG	CI01000024_04504079_04505352	exon	--	-//-
CI01000024	4504092	4504239	148	12	0.550667	0.269668	0.280999	91.3227	CG	CI01000024_04504079_04505352	intron	--	-//-
CI01000024	5267163	5267264	102	13	0.440288	0.258082	0.182205	68.8792	CG	CI01000024_05253329_05288232	exon	--	gnl|BL_ORD_ID|391948 sp|Q8WZA2|RPGF4_HUMAN Rap guanine nucleotide exchange factor 4 OS=Homo sapiens OX=9606 GN=RAPGEF4 PE=1 SV=1//1.40362e-10
CI01000024	5267163	5267264	102	13	0.440288	0.258082	0.182205	68.8792	CG	CI01000024_05253329_05288232	intron	--	gnl|BL_ORD_ID|391948 sp|Q8WZA2|RPGF4_HUMAN Rap guanine nucleotide exchange factor 4 OS=Homo sapiens OX=9606 GN=RAPGEF4 PE=1 SV=1//1.40362e-10
CI01000024	5580700	5580771	72	15	0.914539	0.789887	0.124652	86.7889	CG	CI01000024_05567320_05602922	intron	--	-//-
CI01000024	5871151	5871327	177	20	0.422671	0.192715	0.229956	119.882	CG	CI01000024_05871241_05877617	utr5	--	gnl|BL_ORD_ID|294697 sp|Q9HC56|PCDH9_HUMAN Protocadherin-9 OS=Homo sapiens OX=9606 GN=PCDH9 PE=1 SV=2//0
CI01000024	5871151	5871327	177	20	0.422671	0.192715	0.229956	119.882	CG	CI01000024_05871241_05877617	exon	--	gnl|BL_ORD_ID|294697 sp|Q9HC56|PCDH9_HUMAN Protocadherin-9 OS=Homo sapiens OX=9606 GN=PCDH9 PE=1 SV=2//0
CI01000024	5871151	5871327	177	20	0.422671	0.192715	0.229956	119.882	CG	CI01000024_05871241_05877617	intron	--	gnl|BL_ORD_ID|294697 sp|Q9HC56|PCDH9_HUMAN Protocadherin-9 OS=Homo sapiens OX=9606 GN=PCDH9 PE=1 SV=2//0
CI01000024	6460255	6460432	178	21	0.904525	0.781296	0.123229	97.6885	CG	CI01000024_06451305_06495178	intron	--	-//-
CI01000024	7311832	7311963	132	21	0.815768	0.699549	0.116219	100.004	CG	CI01000024_07308822_07327683	intron	--	gnl|BL_ORD_ID|92712 sp|A0PA85|DCE1_CANLF Glutamate decarboxylase 1 OS=Canis lupus familiaris OX=9615 GN=GAD1 PE=2 SV=1//0
CI01000024	7596614	7596740	127	20	0.780643	0.663607	0.117036	105.032	CG	CI01000024_07590707_07598554	intron	--	-//-
CI01000024	8234771	8234893	123	16	0.942113	0.821655	0.120457	74.1817	CG	CI01000024_08161023_08259943	exon	--	gnl|BL_ORD_ID|462507 sp|Q5T011|SZT2_HUMAN KICSTOR complex protein SZT2 OS=Homo sapiens OX=9606 GN=SZT2 PE=1 SV=3//0
CI01000024	8311533	8311702	170	14	0.705925	0.425682	0.280243	89.7633	CG	CI01000024_08292984_08380058	intron	--	gnl|BL_ORD_ID|294433 sp|P41778|PBX1_MOUSE Pre-B-cell leukemia transcription factor 1 OS=Mus musculus OX=10090 GN=Pbx1 PE=1 SV=2//0
CI01000024	8359934	8360211	278	15	0.863724	0.646459	0.217265	82.9975	CG	CI01000024_08292984_08380058	intron	--	gnl|BL_ORD_ID|294433 sp|P41778|PBX1_MOUSE Pre-B-cell leukemia transcription factor 1 OS=Mus musculus OX=10090 GN=Pbx1 PE=1 SV=2//0
CI01000024	8377376	8377465	90	13	0.861539	0.716469	0.14507	76.7525	CG	CI01000024_08292984_08380058	intron	--	gnl|BL_ORD_ID|294433 sp|P41778|PBX1_MOUSE Pre-B-cell leukemia transcription factor 1 OS=Mus musculus OX=10090 GN=Pbx1 PE=1 SV=2//0
CI01000024	8451833	8451967	135	12	0.915229	0.729726	0.185502	75.6361	CG	CI01000024_08450580_08455758	intron	--	-//-
CI01000024	8452169	8452226	58	14	0.925163	0.752749	0.172414	83.5977	CG	CI01000024_08450580_08455758	intron	--	-//-
CI01000024	8539665	8539804	140	23	0.472572	0.351995	0.120577	105.117	CG	CI01000024_08535543_08538751	exon	--	gnl|BL_ORD_ID|330573 sp|Q9Y6I8|PXMP4_HUMAN Peroxisomal membrane protein 4 OS=Homo sapiens OX=9606 GN=PXMP4 PE=1 SV=3//3.98662e-88
CI01000024	8539665	8539804	140	23	0.472572	0.351995	0.120577	105.117	CG	CI01000024_08535543_08538751	utr3	--	gnl|BL_ORD_ID|330573 sp|Q9Y6I8|PXMP4_HUMAN Peroxisomal membrane protein 4 OS=Homo sapiens OX=9606 GN=PXMP4 PE=1 SV=3//3.98662e-88
CI01000025	200243	200441	199	22	0.876989	0.698271	0.178719	131.617	CG	CI01000025_00196826_00207489	intron	--	gnl|BL_ORD_ID|267471 sp|P46934|NEDD4_HUMAN E3 ubiquitin-protein ligase NEDD4 OS=Homo sapiens OX=9606 GN=NEDD4 PE=1 SV=4//0
CI01000025	200729	200841	113	13	0.819075	0.636561	0.182513	70.2182	CG	CI01000025_00196826_00207489	exon	--	gnl|BL_ORD_ID|267471 sp|P46934|NEDD4_HUMAN E3 ubiquitin-protein ligase NEDD4 OS=Homo sapiens OX=9606 GN=NEDD4 PE=1 SV=4//0
CI01000025	200729	200841	113	13	0.819075	0.636561	0.182513	70.2182	CG	CI01000025_00196826_00207489	intron	--	gnl|BL_ORD_ID|267471 sp|P46934|NEDD4_HUMAN E3 ubiquitin-protein ligase NEDD4 OS=Homo sapiens OX=9606 GN=NEDD4 PE=1 SV=4//0
CI01000025	218241	218832	592	15	0.445912	0.227228	0.218684	102.541	CG	CI01000025_00216623_00242426	intron	--	gnl|BL_ORD_ID|317927 sp|Q2EY14|PRTGA_DANRE Protogenin A OS=Danio rerio OX=7955 GN=prtga PE=2 SV=1//1.43669e-10
CI01000026	533623	533763	141	21	0.78784	0.613816	0.174024	124.674	CG	CI01000026_00530210_00532716	promoter	--	gnl|BL_ORD_ID|300566 sp|P61759|PFD3_MOUSE Prefoldin subunit 3 OS=Mus musculus OX=10090 GN=Vbp1 PE=1 SV=2//3.91993e-96
CI01000026	663205	663317	113	15	0.794608	0.613179	0.181429	91.3559	CG	CI01000026_00660711_00663647	exon	--	gnl|BL_ORD_ID|99061 sp|Q9GKX2|DHRS4_RABIT Dehydrogenase/reductase SDR family member 4 (Fragment) OS=Oryctolagus cuniculus OX=9986 GN=DHRS4 PE=1 SV=1//2.37865e-75
CI01000026	663205	663317	113	15	0.794608	0.613179	0.181429	91.3559	CG	CI01000026_00660711_00663647	intron	--	gnl|BL_ORD_ID|99061 sp|Q9GKX2|DHRS4_RABIT Dehydrogenase/reductase SDR family member 4 (Fragment) OS=Oryctolagus cuniculus OX=9986 GN=DHRS4 PE=1 SV=1//2.37865e-75
CI01000026	663205	663317	113	15	0.794608	0.613179	0.181429	91.3559	CG	CI01000026_00665765_00675919	promoter	--	gnl|BL_ORD_ID|114323 sp|O43281|EFS_HUMAN Embryonal Fyn-associated substrate OS=Homo sapiens OX=9606 GN=EFS PE=1 SV=1//3.90431e-18
CI01000026	812467	812609	143	13	0.706101	0.491791	0.21431	73.6319	CG	CI01000026_00812986_00894233	promoter	--	gnl|BL_ORD_ID|449059 sp|A2AVA0|SVEP1_MOUSE Sushi, von Willebrand factor type A, EGF and pentraxin domain-containing protein 1 OS=Mus musculus OX=10090 GN=Svep1 PE=1 SV=1//6.15256e-07
CI01000026	837862	838078	217	17	0.712667	0.431544	0.281123	116.751	CG	CI01000026_00812986_00894233	intron	--	gnl|BL_ORD_ID|449059 sp|A2AVA0|SVEP1_MOUSE Sushi, von Willebrand factor type A, EGF and pentraxin domain-containing protein 1 OS=Mus musculus OX=10090 GN=Svep1 PE=1 SV=1//6.15256e-07
CI01000026	1027015	1027216	202	17	0.421972	0.260176	0.161797	79.5534	CG	CI01000026_01028747_01045377	promoter	--	gnl|BL_ORD_ID|468005 sp|Q96S53|TESK2_HUMAN Dual specificity testis-specific protein kinase 2 OS=Homo sapiens OX=9606 GN=TESK2 PE=1 SV=1//4.10507e-153
CI01000026	1072647	1072823	177	19	0.910728	0.83243	0.0782988	86.5649	CG	CI01000026_01055165_01071118	promoter	--	gnl|BL_ORD_ID|305779 sp|Q6PF93|PK3C3_MOUSE Phosphatidylinositol 3-kinase catalytic subunit type 3 OS=Mus musculus OX=10090 GN=Pik3c3 PE=1 SV=1//0
CI01000026	1224125	1224283	159	19	0.769575	0.619635	0.14994	108.188	CG	CI01000026_01220096_01224123	exon	--	gnl|BL_ORD_ID|298337 sp|Q9H1Q7|PED1A_HUMAN PC-esterase domain-containing protein 1A OS=Homo sapiens OX=9606 GN=PCED1A PE=1 SV=1//1.27727e-99
CI01000026	1224125	1224283	159	19	0.769575	0.619635	0.14994	108.188	CG	CI01000026_01220096_01224123	utr5	--	gnl|BL_ORD_ID|298337 sp|Q9H1Q7|PED1A_HUMAN PC-esterase domain-containing protein 1A OS=Homo sapiens OX=9606 GN=PCED1A PE=1 SV=1//1.27727e-99
CI01000026	1232217	1232463	247	34	0.852617	0.743015	0.109602	166.347	CG	CI01000026_01228438_01233086	intron	--	gnl|BL_ORD_ID|298338 sp|Q6P1Z5|PED1A_MOUSE PC-esterase domain-containing protein 1A OS=Mus musculus OX=10090 GN=Pced1a PE=2 SV=2//1.97171e-103
CI01000026	1387023	1387262	240	31	0.475812	0.277604	0.198209	212.973	CG	CI01000026_01384408_01386103	promoter	--	gnl|BL_ORD_ID|23243 sp|P36404|ARL2_HUMAN ADP-ribosylation factor-like protein 2 OS=Homo sapiens OX=9606 GN=ARL2 PE=1 SV=4//3.16961e-64
CI01000026	1387970	1388119	150	17	0.716687	0.495176	0.221511	110.761	CG	CI01000026_01384408_01386103	promoter	--	gnl|BL_ORD_ID|23243 sp|P36404|ARL2_HUMAN ADP-ribosylation factor-like protein 2 OS=Homo sapiens OX=9606 GN=ARL2 PE=1 SV=4//3.16961e-64
CI01000026	1558725	1559174	450	45	0.704607	0.465774	0.238833	273.45	CG	CI01000026_01516754_01566669	exon	--	gnl|BL_ORD_ID|123956 sp|Q9Y2D4|EXC6B_HUMAN Exocyst complex component 6B OS=Homo sapiens OX=9606 GN=EXOC6B PE=1 SV=3//2.47687e-11
CI01000026	1558725	1559174	450	45	0.704607	0.465774	0.238833	273.45	CG	CI01000026_01516754_01566669	intron	--	gnl|BL_ORD_ID|123956 sp|Q9Y2D4|EXC6B_HUMAN Exocyst complex component 6B OS=Homo sapiens OX=9606 GN=EXOC6B PE=1 SV=3//2.47687e-11
CI01000026	2070302	2070404	103	19	0.929758	0.840308	0.0894497	93.7187	CG	CI01000026_02039441_02068942	exon	--	gnl|BL_ORD_ID|227676 sp|Q13495|MAMD1_HUMAN Mastermind-like domain-containing protein 1 OS=Homo sapiens OX=9606 GN=MAMLD1 PE=1 SV=2//5.00381e-06
CI01000026	2070302	2070404	103	19	0.929758	0.840308	0.0894497	93.7187	CG	CI01000026_02039441_02068942	utr3	--	gnl|BL_ORD_ID|227676 sp|Q13495|MAMD1_HUMAN Mastermind-like domain-containing protein 1 OS=Homo sapiens OX=9606 GN=MAMLD1 PE=1 SV=2//5.00381e-06
CI01000026	2209353	2209473	121	11	0.933231	0.845497	0.0877338	80.4606	CG	CI01000026_02198750_02225249	intron	--	gnl|BL_ORD_ID|298505 sp|Q8IZL8|PELP1_HUMAN Proline-, glutamic acid- and leucine-rich protein 1 OS=Homo sapiens OX=9606 GN=PELP1 PE=1 SV=2//3.10346e-115
CI01000026	2239310	2239576	267	38	0.902287	0.709829	0.192458	256.285	CG	CI01000026_02230639_02246622	intron	--	gnl|BL_ORD_ID|220346 sp|P09917|LOX5_HUMAN Arachidonate 5-lipoxygenase OS=Homo sapiens OX=9606 GN=ALOX5 PE=1 SV=2//0
CI01000026	2283792	2283927	136	19	0.934358	0.852198	0.0821599	89.2689	CG	CI01000026_02282525_02307689	intron	--	-//-
CI01000026	2547392	2547518	127	16	0.63449	0.423758	0.210733	96.0731	CG	CI01000026_02544742_02547500	exon	--	gnl|BL_ORD_ID|171493 sp|Q96HZ4|HES6_HUMAN Transcription cofactor HES-6 OS=Homo sapiens OX=9606 GN=HES6 PE=2 SV=1//7.84301e-25
CI01000026	2547392	2547518	127	16	0.63449	0.423758	0.210733	96.0731	CG	CI01000026_02544742_02547500	utr5	--	gnl|BL_ORD_ID|171493 sp|Q96HZ4|HES6_HUMAN Transcription cofactor HES-6 OS=Homo sapiens OX=9606 GN=HES6 PE=2 SV=1//7.84301e-25
CI01000026	3327898	3328012	115	18	0.919157	0.828161	0.0909964	88.8426	CG	CI01000026_03309007_03342583	intron	--	-//-
CI01000026	4154752	4155067	316	16	0.723924	0.350999	0.372925	145.022	CG	CI01000026_04154066_04159758	intron	--	gnl|BL_ORD_ID|12158 sp|Q50DM7|AGRG1_PANTR Adhesion G-protein coupled receptor G1 OS=Pan troglodytes OX=9598 GN=ADGRG1 PE=3 SV=1//7.19735e-12
CI01000026	4170839	4171440	602	59	0.621534	0.218084	0.40345	661.645	CG	CI01000026_04172127_04176264	promoter	--	-//-
CI01000026	4496541	4497140	600	45	0.5643	0.21966	0.34464	404.481	CG	CI01000026_04497986_04501262	promoter	--	gnl|BL_ORD_ID|434464 sp|Q8BI17|SH2D7_MOUSE SH2 domain-containing protein 7 OS=Mus musculus OX=10090 GN=Sh2d7 PE=2 SV=2//1.34634e-40
CI01000026	4519289	4519382	94	10	0.654855	0.321975	0.33288	78.5807	CG	CI01000026_04510794_04529529	intron	--	gnl|BL_ORD_ID|484704 sp|Q2WEA5|TRPM1_RAT Transient receptor potential cation channel subfamily M member 1 OS=Rattus norvegicus OX=10116 GN=Trpm1 PE=2 SV=1//1.50799e-55
CI01000026	4824119	4824253	135	19	0.946951	0.852394	0.0945574	103.166	CG	CI01000026_04820538_04825963	intron	--	gnl|BL_ORD_ID|129710 sp|Q5RE08|FBX22_PONAB F-box only protein 22 OS=Pongo abelii OX=9601 GN=FBXO22 PE=2 SV=1//1.86483e-105
CI01000026	4957846	4958072	227	25	0.939981	0.763405	0.176576	183.084	CG	CI01000026_04947387_04968592	intron	--	gnl|BL_ORD_ID|138170 sp|Q7Z6J6|FRMD5_HUMAN FERM domain-containing protein 5 OS=Homo sapiens OX=9606 GN=FRMD5 PE=1 SV=1//0
CI01000026	5042278	5042404	127	16	0.67504	0.476446	0.198593	91.1421	CG	CI01000026_05037333_05042588	exon	--	-//-
CI01000026	5042278	5042404	127	16	0.67504	0.476446	0.198593	91.1421	CG	CI01000026_05037333_05042588	intron	--	-//-
CI01000026	5070181	5070346	166	22	0.714516	0.493291	0.221225	156.952	CG	CI01000026_05051542_05067517	promoter	--	gnl|BL_ORD_ID|13357 sp|O94788|AL1A2_HUMAN Retinal dehydrogenase 2 OS=Homo sapiens OX=9606 GN=ALDH1A2 PE=1 SV=3//1.01434e-08
CI01000026	5461545	5461651	107	24	0.87339	0.618112	0.255277	269.648	CG	CI01000026_05437276_05463050	intron	--	gnl|BL_ORD_ID|18432 sp|Q5RD33|APBA2_PONAB Amyloid-beta A4 precursor protein-binding family A member 2 OS=Pongo abelii OX=9601 GN=APBA2 PE=2 SV=1//0
CI01000026	5809733	5809996	264	13	0.896787	0.578325	0.318463	88.2868	CG	CI01000026_05809690_05817205	exon	--	gnl|BL_ORD_ID|446586 sp|Q8VIM6|STRC_MOUSE Stereocilin OS=Mus musculus OX=10090 GN=Strc PE=2 SV=2//3.20134e-10
CI01000026	6631651	6631869	219	10	0.410233	0.145536	0.264697	84.2781	CG	CI01000026_06632394_06633872	TES	--	gnl|BL_ORD_ID|202592 sp|P22459|KCNA4_HUMAN Potassium voltage-gated channel subfamily A member 4 OS=Homo sapiens OX=9606 GN=KCNA4 PE=1 SV=2//0
CI01000026	6631651	6631869	219	10	0.410233	0.145536	0.264697	84.2781	CG	CI01000026_06632394_06633872	utr3	--	gnl|BL_ORD_ID|202592 sp|P22459|KCNA4_HUMAN Potassium voltage-gated channel subfamily A member 4 OS=Homo sapiens OX=9606 GN=KCNA4 PE=1 SV=2//0
CI01000026	6631651	6631869	219	10	0.410233	0.145536	0.264697	84.2781	CG	CI01000026_06632394_06633872	exon	--	gnl|BL_ORD_ID|202592 sp|P22459|KCNA4_HUMAN Potassium voltage-gated channel subfamily A member 4 OS=Homo sapiens OX=9606 GN=KCNA4 PE=1 SV=2//0
CI01000026	6657823	6657956	134	13	0.877419	0.760747	0.116672	67.9586	CG	CI01000026_06655806_06662392	intron	--	gnl|BL_ORD_ID|441473 sp|P17433|SPI1_MOUSE Transcription factor PU.1 OS=Mus musculus OX=10090 GN=Spi1 PE=1 SV=2//7.21172e-75
CI01000026	6956577	6957277	701	54	0.465182	0.143764	0.321419	504.795	CG	CI01000026_06951574_06956778	intron	--	gnl|BL_ORD_ID|243691 sp|Q6PBA8|MNS1_DANRE Meiosis-specific nuclear structural protein 1 OS=Danio rerio OX=7955 GN=mns1 PE=2 SV=1//0
CI01000026	6956577	6957277	701	54	0.465182	0.143764	0.321419	504.795	CG	CI01000026_06951574_06956778	exon	--	gnl|BL_ORD_ID|243691 sp|Q6PBA8|MNS1_DANRE Meiosis-specific nuclear structural protein 1 OS=Danio rerio OX=7955 GN=mns1 PE=2 SV=1//0
CI01000026	6956577	6957277	701	54	0.465182	0.143764	0.321419	504.795	CG	CI01000026_06951574_06956778	utr5	--	gnl|BL_ORD_ID|243691 sp|Q6PBA8|MNS1_DANRE Meiosis-specific nuclear structural protein 1 OS=Danio rerio OX=7955 GN=mns1 PE=2 SV=1//0
CI01000026	6956577	6957277	701	54	0.465182	0.143764	0.321419	504.795	CG	CI01000026_06951574_06956778	TSS	--	gnl|BL_ORD_ID|243691 sp|Q6PBA8|MNS1_DANRE Meiosis-specific nuclear structural protein 1 OS=Danio rerio OX=7955 GN=mns1 PE=2 SV=1//0
CI01000026	6956577	6957277	701	54	0.465182	0.143764	0.321419	504.795	CG	CI01000026_06951574_06956778	promoter	--	gnl|BL_ORD_ID|243691 sp|Q6PBA8|MNS1_DANRE Meiosis-specific nuclear structural protein 1 OS=Danio rerio OX=7955 GN=mns1 PE=2 SV=1//0
CI01000026	6970459	6970829	371	29	0.680951	0.0655359	0.615415	496.286	CG	CI01000026_06972589_06974518	promoter	--	gnl|BL_ORD_ID|198822 sp|P0DMV4|ITLN_ONCMY Intelectin OS=Oncorhynchus mykiss OX=8022 GN=itln PE=1 SV=1//4.4269e-143
CI01000026	7047891	7048190	300	36	0.612176	0.23744	0.374735	404.813	CG	CI01000026_07043510_07051231	intron	--	-//-
CI01000026	7072744	7072883	140	29	0.787101	0.617358	0.169743	147.719	CG	CI01000026_07070470_07091280	exon	--	gnl|BL_ORD_ID|74232 sp|Q8BH44|COR2B_MOUSE Coronin-2B OS=Mus musculus OX=10090 GN=Coro2b PE=1 SV=2//0
CI01000026	7072744	7072883	140	29	0.787101	0.617358	0.169743	147.719	CG	CI01000026_07070470_07091280	intron	--	gnl|BL_ORD_ID|74232 sp|Q8BH44|COR2B_MOUSE Coronin-2B OS=Mus musculus OX=10090 GN=Coro2b PE=1 SV=2//0
CI01000026	7323749	7324082	334	39	0.362568	0.102473	0.260094	293.243	CG	CI01000026_07296064_07324974	intron	--	gnl|BL_ORD_ID|474348 sp|O13168|TLE3B_DANRE Transducin-like enhancer protein 3-B OS=Danio rerio OX=7955 GN=tle3b PE=1 SV=2//2.69209e-37
CI01000026	7644499	7644657	159	23	0.846314	0.6385	0.207814	117.343	CG	CI01000026_07625890_07661161	intron	--	gnl|BL_ORD_ID|437271 sp|Q62432|SMAD2_MOUSE Mothers against decapentaplegic homolog 2 OS=Mus musculus OX=10090 GN=Smad2 PE=1 SV=2//0
CI01000026	7881329	7881461	133	15	0.573899	0.34874	0.225159	67.1652	CG	CI01000026_07876455_07881355	exon	--	gnl|BL_ORD_ID|468193 sp|Q9D845|TEX9_MOUSE Testis-expressed protein 9 OS=Mus musculus OX=10090 GN=Tex9 PE=2 SV=1//2.30024e-102
CI01000026	7881329	7881461	133	15	0.573899	0.34874	0.225159	67.1652	CG	CI01000026_07876455_07881355	utr5	--	gnl|BL_ORD_ID|468193 sp|Q9D845|TEX9_MOUSE Testis-expressed protein 9 OS=Mus musculus OX=10090 GN=Tex9 PE=2 SV=1//2.30024e-102
CI01000026	7915514	7915610	97	23	0.887051	0.822694	0.0643571	99.8995	CG	CI01000026_07911644_07954640	intron	--	gnl|BL_ORD_ID|132068 sp|Q9Y613|FHOD1_HUMAN FH1/FH2 domain-containing protein 1 OS=Homo sapiens OX=9606 GN=FHOD1 PE=1 SV=3//1.43536e-152
CI01000026	8107439	8107557	119	17	0.750783	0.582123	0.16866	99.7092	CG	CI01000026_08107438_08129873	exon	--	gnl|BL_ORD_ID|122287 sp|Q7ZVR8|ESRP2_DANRE Epithelial splicing regulatory protein 2 OS=Danio rerio OX=7955 GN=esrp2 PE=2 SV=2//0
CI01000026	8510313	8510542	230	18	0.746866	0.512717	0.234149	144.501	CG	CI01000026_08501499_08526463	intron	--	gnl|BL_ORD_ID|425094 sp|Q9JIS8|S12A4_MOUSE Solute carrier family 12 member 4 OS=Mus musculus OX=10090 GN=Slc12a4 PE=1 SV=2//0
CI01000026	8727034	8727548	515	42	0.655319	0.432274	0.223045	280.359	CG	CI01000026_08722735_08726049	promoter	--	gnl|BL_ORD_ID|195469 sp|P78412|IRX6_HUMAN Iroquois-class homeodomain protein IRX-6 OS=Homo sapiens OX=9606 GN=IRX6 PE=2 SV=3//2.50239e-97
CI01000026	8862879	8863374	496	38	0.730286	0.492464	0.237823	215.402	CG	CI01000026_08861639_08866198	exon	--	gnl|BL_ORD_ID|195468 sp|Q4LDQ3|IRX5_XENTR Iroquois-class homeodomain protein irx-5 OS=Xenopus tropicalis OX=8364 GN=irx5 PE=2 SV=1//2.31483e-131
CI01000026	8862879	8863374	496	38	0.730286	0.492464	0.237823	215.402	CG	CI01000026_08861639_08866198	intron	--	gnl|BL_ORD_ID|195468 sp|Q4LDQ3|IRX5_XENTR Iroquois-class homeodomain protein irx-5 OS=Xenopus tropicalis OX=8364 GN=irx5 PE=2 SV=1//2.31483e-131
CI01000026	9076993	9077206	214	15	0.476542	0.213807	0.262736	122.853	CG	CI01000026_09076625_09079154	intron	--	gnl|BL_ORD_ID|195458 sp|Q6NVN3|IRX3_XENTR Iroquois-class homeodomain protein irx-3 OS=Xenopus tropicalis OX=8364 GN=irx3 PE=2 SV=1//4.45206e-138
CI01000026	9077802	9078027	226	18	0.750639	0.510405	0.240234	130.206	CG	CI01000026_09076625_09079154	exon	--	gnl|BL_ORD_ID|195458 sp|Q6NVN3|IRX3_XENTR Iroquois-class homeodomain protein irx-3 OS=Xenopus tropicalis OX=8364 GN=irx3 PE=2 SV=1//4.45206e-138
CI01000026	9373135	9373307	173	17	0.672272	0.551093	0.121179	71.5887	CG	CI01000026_09365911_09428712	intron	--	gnl|BL_ORD_ID|62131 sp|Q3L8U1|CHD9_HUMAN Chromodomain-helicase-DNA-binding protein 9 OS=Homo sapiens OX=9606 GN=CHD9 PE=1 SV=2//6.73072e-10
CI01000026	10059662	10060069	408	37	0.412322	0.215039	0.197283	206.758	CG	CI01000026_10035392_10061141	intron	--	gnl|BL_ORD_ID|270582 sp|Q2TJA6|NKD1_DANRE Protein naked cuticle homolog 1 OS=Danio rerio OX=7955 GN=nkd1 PE=2 SV=1//1.19796e-31
CI01000026	10142106	10142219	114	26	0.808963	0.668904	0.140059	116.629	CG	CI01000026_10136110_10149386	intron	--	gnl|BL_ORD_ID|46440 sp|Q5R8B0|BRD7_PONAB Bromodomain-containing protein 7 OS=Pongo abelii OX=9601 GN=BRD7 PE=2 SV=1//0
CI01000026	10469231	10469459	229	12	0.81889	0.403083	0.415807	90.5483	CG	CI01000026_10468478_10482863	intron	--	gnl|BL_ORD_ID|223413 sp|O88204|LRP3_RAT Low-density lipoprotein receptor-related protein 3 OS=Rattus norvegicus OX=10116 GN=Lrp3 PE=1 SV=1//0
CI01000026	10665595	10665805	211	13	0.867146	0.635249	0.231897	87.5677	CG	CI01000026_10658906_10667378	intron	--	gnl|BL_ORD_ID|58831 sp|Q9IBD0|CELF1_DANRE CUGBP Elav-like family member 1 OS=Danio rerio OX=7955 GN=celf1 PE=1 SV=1//1.72437e-64
CI01000026	10665595	10665805	211	13	0.867146	0.635249	0.231897	87.5677	CG	CI01000026_10658906_10667378	exon	--	gnl|BL_ORD_ID|58831 sp|Q9IBD0|CELF1_DANRE CUGBP Elav-like family member 1 OS=Danio rerio OX=7955 GN=celf1 PE=1 SV=1//1.72437e-64
CI01000026	10735851	10735937	87	17	0.578871	0.46221	0.116661	74.2467	CG	CI01000026_10730656_10743321	intron	--	gnl|BL_ORD_ID|211397 sp|P31579|LCE_ORYLA Low choriolytic enzyme OS=Oryzias latipes OX=8090 GN=lce PE=1 SV=1//6.13532e-28
CI01000026	11245216	11245323	108	16	0.397079	0.232512	0.164566	83.7719	CG	CI01000026_11241496_11246081	intron	--	gnl|BL_ORD_ID|314848 sp|Q20443|PRK2_CAEEL Serine/threonine-protein kinase prk-2 OS=Caenorhabditis elegans OX=6239 GN=prk-2 PE=3 SV=2//1.61471e-10
CI01000026	11371167	11371396	230	33	0.893321	0.79309	0.100231	197.067	CG	CI01000026_11367029_11386064	intron	--	gnl|BL_ORD_ID|325955 sp|Q9W6V5|PTPRJ_CHICK Receptor-type tyrosine-protein phosphatase eta OS=Gallus gallus OX=9031 GN=PTPRJ PE=2 SV=2//1.13827e-25
CI01000026	11553654	11553748	95	18	0.870285	0.709221	0.161064	82.8849	CG	CI01000026_11497016_11677778	intron	--	gnl|BL_ORD_ID|439441 sp|Q96PQ0|SORC2_HUMAN VPS10 domain-containing receptor SorCS2 OS=Homo sapiens OX=9606 GN=SORCS2 PE=1 SV=3//0
CI01000026	11790822	11791017	196	10	0.507311	0.10303	0.404281	82.9282	CG	CI01000026_11792044_11807684	promoter	--	gnl|BL_ORD_ID|69235 sp|Q2TAW0|CNDG2_XENLA Condensin-2 complex subunit G2 OS=Xenopus laevis OX=8355 GN=ncapg2 PE=1 SV=1//0
CI01000026	12074918	12075074	157	14	0.371971	0.10259	0.269381	99.055	CG	CI01000026_12074163_12076475	intron	--	gnl|BL_ORD_ID|244083 sp|Q9QZW9|MNX1_MOUSE Motor neuron and pancreas homeobox protein 1 OS=Mus musculus OX=10090 GN=Mnx1 PE=2 SV=2//2.06812e-76
CI01000026	12142936	12143136	201	22	0.701147	0.510448	0.190699	142.157	CG	CI01000026_12132260_12141706	promoter	--	gnl|BL_ORD_ID|387319 sp|Q4R5T4|RNF32_MACFA RING finger protein 32 OS=Macaca fascicularis OX=9541 GN=RNF32 PE=2 SV=1//7.8613e-74
CI01000026	12289276	12289413	138	17	0.401467	0.195891	0.205576	91.2778	CG	CI01000026_12289057_12291515	exon	--	gnl|BL_ORD_ID|177878 sp|P09015|HME2A_DANRE Homeobox protein engrailed-2a OS=Danio rerio OX=7955 GN=eng2a PE=2 SV=2//6.99088e-127
CI01000026	12289276	12289413	138	17	0.401467	0.195891	0.205576	91.2778	CG	CI01000026_12289057_12291515	intron	--	gnl|BL_ORD_ID|177878 sp|P09015|HME2A_DANRE Homeobox protein engrailed-2a OS=Danio rerio OX=7955 GN=eng2a PE=2 SV=2//6.99088e-127
CI01000026	12422338	12422624	287	60	0.780894	0.551102	0.229792	459.041	CG	CI01000026_12425699_12438163	promoter	--	gnl|BL_ORD_ID|326236 sp|Q6IQE0|PU60B_DANRE Poly(U)-binding-splicing factor PUF60-B OS=Danio rerio OX=7955 GN=puf60b PE=2 SV=2//2.57398e-166
CI01000026	12546591	12546756	166	32	0.65258	0.506675	0.145906	132.827	CG	CI01000026_12536781_12546106	promoter	--	gnl|BL_ORD_ID|206614 sp|Q9HAQ2|KIF9_HUMAN Kinesin-like protein KIF9 OS=Homo sapiens OX=9606 GN=KIF9 PE=1 SV=4//0
CI01000026	15258104	15258558	455	75	0.876175	0.74285	0.133325	414.298	CG	CI01000026_15217144_15334733	intron	--	-//-
CI01000026	15314824	15315312	489	26	0.917591	0.623359	0.294232	205.584	CG	CI01000026_15217144_15334733	intron	--	-//-
CI01000026	15315487	15315668	182	30	0.910204	0.729244	0.18096	189.733	CG	CI01000026_15217144_15334733	intron	--	-//-
CI01000026	15606353	15606852	500	44	0.63527	0.390374	0.244896	266.801	CG	CI01000026_15604078_15614242	intron	--	-//-
CI01000026	15871181	15871280	100	17	0.828415	0.721437	0.106977	79.6552	CG	CI01000026_15864670_15915098	intron	--	-//-
CI01000026	15960414	15960879	466	21	0.633004	0.359529	0.273475	171.383	CG	CI01000026_15963447_15967856	promoter	--	-//-
CI01000026	15964503	15964715	213	21	0.762333	0.5947	0.167633	145.443	CG	CI01000026_15963447_15967856	intron	--	-//-
CI01000026	16959699	16959988	290	27	0.777356	0.587409	0.189947	188.852	CG	CI01000026_16959659_16962519	exon	--	gnl|BL_ORD_ID|58060 sp|P49918|CDN1C_HUMAN Cyclin-dependent kinase inhibitor 1C OS=Homo sapiens OX=9606 GN=CDKN1C PE=1 SV=1//1.60533e-22
CI01000026	16959699	16959988	290	27	0.777356	0.587409	0.189947	188.852	CG	CI01000026_16959659_16962519	intron	--	gnl|BL_ORD_ID|58060 sp|P49918|CDN1C_HUMAN Cyclin-dependent kinase inhibitor 1C OS=Homo sapiens OX=9606 GN=CDKN1C PE=1 SV=1//1.60533e-22
CI01000026	16964044	16964192	149	27	0.901367	0.791246	0.110121	115.129	CG	CI01000026_16959659_16962519	promoter	--	gnl|BL_ORD_ID|58060 sp|P49918|CDN1C_HUMAN Cyclin-dependent kinase inhibitor 1C OS=Homo sapiens OX=9606 GN=CDKN1C PE=1 SV=1//1.60533e-22
CI01000026	16964044	16964192	149	27	0.901367	0.791246	0.110121	115.129	CG	CI01000026_16965731_16979755	promoter	--	gnl|BL_ORD_ID|484713 sp|Q9JJH7|TRPM5_MOUSE Transient receptor potential cation channel subfamily M member 5 OS=Mus musculus OX=10090 GN=Trpm5 PE=1 SV=1//1.05636e-31
CI01000027	523550	523613	64	15	0.918899	0.857766	0.0611331	71.4367	CG	CI01000027_00505199_00523652	exon	--	gnl|BL_ORD_ID|79676 sp|Q80T79|CSMD3_MOUSE CUB and sushi domain-containing protein 3 OS=Mus musculus OX=10090 GN=Csmd3 PE=1 SV=3//4.26671e-11
CI01000027	700286	700573	288	18	0.642143	0.321309	0.320834	140.717	CG	CI01000027_00681087_00701456	intron	--	gnl|BL_ORD_ID|48043 sp|Q9JJ05|C1GLT_RAT Glycoprotein-N-acetylgalactosamine 3-beta-galactosyltransferase 1 OS=Rattus norvegicus OX=10116 GN=C1galt1 PE=1 SV=1//5.75742e-119
CI01000027	719799	720124	326	29	0.898383	0.713939	0.184445	144.45	CG	CI01000027_00701871_00719591	promoter	--	gnl|BL_ORD_ID|74357 sp|Q2UY09|COSA1_HUMAN Collagen alpha-1(XXVIII) chain OS=Homo sapiens OX=9606 GN=COL28A1 PE=2 SV=2//7.82774e-07
CI01000027	984151	984371	221	33	0.874374	0.790081	0.0842935	164.742	CG	CI01000027_00980123_00987611	intron	--	gnl|BL_ORD_ID|194751 sp|Q6C3J2|IPL1_YARLI Spindle assembly checkpoint kinase OS=Yarrowia lipolytica (strain CLIB 122 / E 150) OX=284591 GN=IPL1 PE=3 SV=1//1.60501e-16
CI01000027	984748	984960	213	25	0.848578	0.636478	0.2121	232.366	CG	CI01000027_00980123_00987611	intron	--	gnl|BL_ORD_ID|194751 sp|Q6C3J2|IPL1_YARLI Spindle assembly checkpoint kinase OS=Yarrowia lipolytica (strain CLIB 122 / E 150) OX=284591 GN=IPL1 PE=3 SV=1//1.60501e-16
CI01000027	1080141	1080345	205	23	0.551053	0.316429	0.234624	152.21	CG	CI01000027_01078554_01079951	promoter	--	gnl|BL_ORD_ID|224563 sp|Q6DEG4|LTOR2_DANRE Ragulator complex protein LAMTOR2 OS=Danio rerio OX=7955 GN=lamtor2 PE=2 SV=1//8.51336e-81
CI01000027	1142518	1142749	232	19	0.928452	0.79507	0.133383	145.316	CG	CI01000027_01134221_01143363	intron	--	-//-
CI01000027	1673547	1673720	174	28	0.927512	0.860564	0.0669477	120.687	CG	CI01000027_01651455_01676579	intron	--	gnl|BL_ORD_ID|454481 sp|F6SEU4|SYGP1_MOUSE Ras/Rap GTPase-activating protein SynGAP OS=Mus musculus OX=10090 GN=Syngap1 PE=1 SV=2//6.02174e-56
CI01000027	1997581	1997738	158	28	0.938387	0.869862	0.0685255	132.038	CG	CI01000027_01998746_02018404	promoter	--	-//-
CI01000027	2066872	2066982	111	18	0.846896	0.726299	0.120597	94.2221	CG	CI01000027_02059709_02072254	intron	--	gnl|BL_ORD_ID|140966 sp|Q5MJ86|G3P2_DANRE Glyceraldehyde-3-phosphate dehydrogenase 2 OS=Danio rerio OX=7955 GN=gapdh-2 PE=2 SV=1//0
CI01000027	2283044	2283294	251	21	0.877383	0.718792	0.158591	123.842	CG	CI01000027_02254195_02308930	intron	--	gnl|BL_ORD_ID|352500 sp|Q9EQZ7|RIMS2_MOUSE Regulating synaptic membrane exocytosis protein 2 OS=Mus musculus OX=10090 GN=Rims2 PE=1 SV=1//2.11025e-11
CI01000027	2356026	2356116	91	14	0.896629	0.722414	0.174214	98.3064	CG	CI01000027_02337884_02402668	intron	--	gnl|BL_ORD_ID|352499 sp|Q9UQ26|RIMS2_HUMAN Regulating synaptic membrane exocytosis protein 2 OS=Homo sapiens OX=9606 GN=RIMS2 PE=1 SV=2//0
CI01000027	2445034	2445184	151	21	0.864154	0.495544	0.36861	181.331	CG	CI01000027_02429134_02451902	exon	--	gnl|BL_ORD_ID|352499 sp|Q9UQ26|RIMS2_HUMAN Regulating synaptic membrane exocytosis protein 2 OS=Homo sapiens OX=9606 GN=RIMS2 PE=1 SV=2//5.13517e-120
CI01000027	2445034	2445184	151	21	0.864154	0.495544	0.36861	181.331	CG	CI01000027_02429134_02451902	intron	--	gnl|BL_ORD_ID|352499 sp|Q9UQ26|RIMS2_HUMAN Regulating synaptic membrane exocytosis protein 2 OS=Homo sapiens OX=9606 GN=RIMS2 PE=1 SV=2//5.13517e-120
CI01000027	2630176	2630291	116	15	0.601964	0.435607	0.166356	68.5691	CG	CI01000027_02611537_02740618	intron	--	gnl|BL_ORD_ID|135902 sp|Q8CCH7|FOG2_MOUSE Zinc finger protein ZFPM2 OS=Mus musculus OX=10090 GN=Zfpm2 PE=1 SV=2//0
CI01000027	2895652	2895979	328	31	0.83237	0.626258	0.206112	210.24	CG	CI01000027_02895512_02924151	intron	--	gnl|BL_ORD_ID|288899 sp|B4F6Q9|OXR1_XENLA Oxidation resistance protein 1 OS=Xenopus laevis OX=8355 GN=oxr1 PE=2 SV=2//1.57261e-06
CI01000027	2895652	2895979	328	31	0.83237	0.626258	0.206112	210.24	CG	CI01000027_02895512_02924151	exon	--	gnl|BL_ORD_ID|288899 sp|B4F6Q9|OXR1_XENLA Oxidation resistance protein 1 OS=Xenopus laevis OX=8355 GN=oxr1 PE=2 SV=2//1.57261e-06
CI01000027	2902520	2902764	245	17	0.730544	0.468374	0.26217	111.133	CG	CI01000027_02895512_02924151	intron	--	gnl|BL_ORD_ID|288899 sp|B4F6Q9|OXR1_XENLA Oxidation resistance protein 1 OS=Xenopus laevis OX=8355 GN=oxr1 PE=2 SV=2//1.57261e-06
CI01000027	2970402	2970509	108	14	0.902715	0.713392	0.189323	104.764	CG	CI01000027_02961909_02972343	intron	--	gnl|BL_ORD_ID|337243 sp|Q7Z419|R144B_HUMAN E3 ubiquitin-protein ligase RNF144B OS=Homo sapiens OX=9606 GN=RNF144B PE=1 SV=1//1.2539e-93
CI01000027	3019093	3019210	118	23	0.837026	0.765037	0.0719882	98.5388	CG	CI01000027_03014464_03027710	intron	--	gnl|BL_ORD_ID|509010 sp|Q7ZVM1|WASC5_DANRE WASH complex subunit 5 OS=Danio rerio OX=7955 GN=washc5 PE=2 SV=1//0
CI01000027	3111042	3111364	323	33	0.504515	0.256078	0.248436	265.738	CG	CI01000027_03110196_03113083	intron	--	gnl|BL_ORD_ID|425418 sp|Q6DHC3|S2540_DANRE Solute carrier family 25 member 40 OS=Danio rerio OX=7955 GN=slc25a40 PE=2 SV=1//9.8081e-07
CI01000027	3230966	3231077	112	24	0.65259	0.487922	0.164668	148.452	CG	CI01000027_03212432_03231800	intron	--	gnl|BL_ORD_ID|487728 sp|Q8JHW2|TSP3A_DANRE Thrombospondin-3a OS=Danio rerio OX=7955 GN=thbs3a PE=2 SV=2//0
CI01000027	3231266	3231384	119	16	0.532107	0.336178	0.195929	78.1401	CG	CI01000027_03212432_03231800	intron	--	gnl|BL_ORD_ID|487728 sp|Q8JHW2|TSP3A_DANRE Thrombospondin-3a OS=Danio rerio OX=7955 GN=thbs3a PE=2 SV=2//0
CI01000027	3235865	3236099	235	15	0.745621	0.455989	0.289633	91.4587	CG	CI01000027_03233523_03240000	intron	--	gnl|BL_ORD_ID|348185 sp|Q6PCX7|RGMA_MOUSE Repulsive guidance molecule A OS=Mus musculus OX=10090 GN=Rgma PE=1 SV=1//9.23666e-109
CI01000027	3235865	3236099	235	15	0.745621	0.455989	0.289633	91.4587	CG	CI01000027_03233523_03240000	exon	--	gnl|BL_ORD_ID|348185 sp|Q6PCX7|RGMA_MOUSE Repulsive guidance molecule A OS=Mus musculus OX=10090 GN=Rgma PE=1 SV=1//9.23666e-109
CI01000027	3470688	3470781	94	19	0.166906	0.0945078	0.0723982	73.2861	CG	CI01000027_03468269_03469904	promoter	--	gnl|BL_ORD_ID|466369 sp|Q9I9K7|TBX20_DANRE T-box transcription factor TBX20 OS=Danio rerio OX=7955 GN=tbx20 PE=2 SV=1//3.78393e-08
CI01000027	3471206	3471415	210	19	0.284445	0.138902	0.145543	112.273	CG	CI01000027_03468269_03469904	promoter	--	gnl|BL_ORD_ID|466369 sp|Q9I9K7|TBX20_DANRE T-box transcription factor TBX20 OS=Danio rerio OX=7955 GN=tbx20 PE=2 SV=1//3.78393e-08
CI01000027	3470688	3470781	94	19	0.166906	0.0945078	0.0723982	73.2861	CG	CI01000027_03470743_03477848	utr5	--	gnl|BL_ORD_ID|466369 sp|Q9I9K7|TBX20_DANRE T-box transcription factor TBX20 OS=Danio rerio OX=7955 GN=tbx20 PE=2 SV=1//0
CI01000027	3470688	3470781	94	19	0.166906	0.0945078	0.0723982	73.2861	CG	CI01000027_03470743_03477848	exon	--	gnl|BL_ORD_ID|466369 sp|Q9I9K7|TBX20_DANRE T-box transcription factor TBX20 OS=Danio rerio OX=7955 GN=tbx20 PE=2 SV=1//0
CI01000027	3471206	3471415	210	19	0.284445	0.138902	0.145543	112.273	CG	CI01000027_03470743_03477848	intron	--	gnl|BL_ORD_ID|466369 sp|Q9I9K7|TBX20_DANRE T-box transcription factor TBX20 OS=Danio rerio OX=7955 GN=tbx20 PE=2 SV=1//0
CI01000027	3471206	3471415	210	19	0.284445	0.138902	0.145543	112.273	CG	CI01000027_03470743_03477848	exon	--	gnl|BL_ORD_ID|466369 sp|Q9I9K7|TBX20_DANRE T-box transcription factor TBX20 OS=Danio rerio OX=7955 GN=tbx20 PE=2 SV=1//0
CI01000027	3708159	3708543	385	42	0.278186	0.0578091	0.220377	353.683	CG	CI01000027_03694455_03710634	exon	--	-//-
CI01000027	3708159	3708543	385	42	0.278186	0.0578091	0.220377	353.683	CG	CI01000027_03694455_03710634	intron	--	-//-
CI01000027	3709788	3710188	401	49	0.165	0.0435213	0.121479	375.204	CG	CI01000027_03694455_03710634	intron	--	-//-
CI01000027	3744732	3744896	165	31	0.873662	0.730643	0.143019	212.558	CG	CI01000027_03744339_03748166	exon	--	gnl|BL_ORD_ID|556674 sp|P48830|ZP3_BOVIN Zona pellucida sperm-binding protein 3 OS=Bos taurus OX=9913 GN=ZP3 PE=2 SV=1//7.81654e-18
CI01000027	3769492	3769712	221	20	0.716315	0.57949	0.136825	94.5826	CG	CI01000027_03771203_03774232	utr5	--	gnl|BL_ORD_ID|122720 sp|P18756|ETS1B_XENLA Protein c-ets-1-B (Fragment) OS=Xenopus laevis OX=8355 GN=ets1-b PE=2 SV=1//9.99475e-50
CI01000027	3769492	3769712	221	20	0.716315	0.57949	0.136825	94.5826	CG	CI01000027_03771203_03774232	exon	--	gnl|BL_ORD_ID|122720 sp|P18756|ETS1B_XENLA Protein c-ets-1-B (Fragment) OS=Xenopus laevis OX=8355 GN=ets1-b PE=2 SV=1//9.99475e-50
CI01000027	3770497	3770623	127	22	0.88351	0.717811	0.165699	166.015	CG	CI01000027_03771203_03774232	utr5	--	gnl|BL_ORD_ID|122720 sp|P18756|ETS1B_XENLA Protein c-ets-1-B (Fragment) OS=Xenopus laevis OX=8355 GN=ets1-b PE=2 SV=1//9.99475e-50
CI01000027	3770497	3770623	127	22	0.88351	0.717811	0.165699	166.015	CG	CI01000027_03771203_03774232	exon	--	gnl|BL_ORD_ID|122720 sp|P18756|ETS1B_XENLA Protein c-ets-1-B (Fragment) OS=Xenopus laevis OX=8355 GN=ets1-b PE=2 SV=1//9.99475e-50
CI01000027	3775614	3775688	75	15	0.925552	0.814185	0.111367	68.1539	CG	CI01000027_03776983_03781753	promoter	--	gnl|BL_ORD_ID|52541 sp|Q9MZV7|CASP1_CANLF Caspase-1 OS=Canis lupus familiaris OX=9615 GN=CASP1 PE=2 SV=1//2.75243e-52
CI01000027	3848159	3848297	139	21	0.664751	0.52223	0.142521	86.883	CG	CI01000027_03845911_03849635	intron	--	-//-
CI01000027	4024465	4024681	217	26	0.915387	0.818346	0.0970412	126.72	CG	CI01000027_04015806_04037491	intron	--	gnl|BL_ORD_ID|65213 sp|Q5RFC1|CKLF6_PONAB CKLF-like MARVEL transmembrane domain-containing protein 6 OS=Pongo abelii OX=9601 GN=CMTM6 PE=2 SV=1//7.90516e-17
CI01000027	4210406	4210547	142	23	0.880859	0.799704	0.081155	93.5692	CG	CI01000027_04206424_04209369	promoter	--	-//-
CI01000027	4210406	4210547	142	23	0.880859	0.799704	0.081155	93.5692	CG	CI01000027_04213570_04229519	promoter	--	gnl|BL_ORD_ID|325725 sp|Q6PB44|PTN23_MOUSE Tyrosine-protein phosphatase non-receptor type 23 OS=Mus musculus OX=10090 GN=Ptpn23 PE=1 SV=2//1.50307e-128
CI01000027	4652860	4653020	161	13	0.802118	0.646833	0.155286	81.3551	CG	CI01000027_04655825_04667764	promoter	--	gnl|BL_ORD_ID|113443 sp|P52797|EFNA3_HUMAN Ephrin-A3 OS=Homo sapiens OX=9606 GN=EFNA3 PE=1 SV=1//1.98857e-71
CI01000027	4744570	4745142	573	18	0.734272	0.322896	0.411376	194.93	CG	CI01000027_04744526_04745444	exon	--	-//-
CI01000027	4744570	4745142	573	18	0.734272	0.322896	0.411376	194.93	CG	CI01000027_04744526_04745444	intron	--	-//-
CI01000027	4776743	4776897	155	13	0.385783	0.194937	0.190846	69.635	CG	CI01000027_04777135_04777760	utr5	--	gnl|BL_ORD_ID|425011 sp|P35467|S10A1_RAT Protein S100-A1 OS=Rattus norvegicus OX=10116 GN=S100a1 PE=1 SV=3//1.41985e-09
CI01000027	4776743	4776897	155	13	0.385783	0.194937	0.190846	69.635	CG	CI01000027_04777135_04777760	exon	--	gnl|BL_ORD_ID|425011 sp|P35467|S10A1_RAT Protein S100-A1 OS=Rattus norvegicus OX=10116 GN=S100a1 PE=1 SV=3//1.41985e-09
CI01000027	4956873	4957046	174	20	0.661734	0.126078	0.535656	317.519	CG	CI01000027_04887494_04956477	exon	--	gnl|BL_ORD_ID|202793 sp|Q9UGI6|KCNN3_HUMAN Small conductance calcium-activated potassium channel protein 3 OS=Homo sapiens OX=9606 GN=KCNN3 PE=2 SV=1//0
CI01000027	4956873	4957046	174	20	0.661734	0.126078	0.535656	317.519	CG	CI01000027_04887494_04956477	utr3	--	gnl|BL_ORD_ID|202793 sp|Q9UGI6|KCNN3_HUMAN Small conductance calcium-activated potassium channel protein 3 OS=Homo sapiens OX=9606 GN=KCNN3 PE=2 SV=1//0
CI01000027	5079633	5079699	67	13	0.834408	0.707346	0.127062	72.3069	CG	CI01000027_05082223_05082843	promoter	--	gnl|BL_ORD_ID|19080 sp|P0DMN9|APOC2_OTOGA Apolipoprotein C-II OS=Otolemur garnettii OX=30611 GN=APOC2 PE=3 SV=1//7.79676e-07
CI01000027	5110163	5110219	57	13	0.708041	0.48829	0.219751	88.4541	CG	CI01000027_05110063_05126542	exon	--	gnl|BL_ORD_ID|41436 sp|Q9R069|BCAM_MOUSE Basal cell adhesion molecule OS=Mus musculus OX=10090 GN=Bcam PE=1 SV=1//2.13909e-88
CI01000027	5110163	5110219	57	13	0.708041	0.48829	0.219751	88.4541	CG	CI01000027_05110063_05126542	intron	--	gnl|BL_ORD_ID|41436 sp|Q9R069|BCAM_MOUSE Basal cell adhesion molecule OS=Mus musculus OX=10090 GN=Bcam PE=1 SV=1//2.13909e-88
CI01000027	5205822	5205972	151	17	0.83412	0.689125	0.144995	87.6763	CG	CI01000027_05205628_05209568	intron	--	-//-
CI01000027	5224317	5224556	240	25	0.861524	0.732317	0.129207	128.605	CG	CI01000027_05215497_05251776	intron	--	gnl|BL_ORD_ID|49508 sp|Q66KX2|CADM4_XENLA Cell adhesion molecule 4 OS=Xenopus laevis OX=8355 GN=cadm4 PE=2 SV=1//1.03147e-30
CI01000027	5371416	5371520	105	12	0.821064	0.539475	0.281589	113.865	CG	CI01000027_05371407_05382804	exon	--	gnl|BL_ORD_ID|504774 sp|P35916|VGFR3_HUMAN Vascular endothelial growth factor receptor 3 OS=Homo sapiens OX=9606 GN=FLT4 PE=1 SV=3//1.01288e-06
CI01000027	5371416	5371520	105	12	0.821064	0.539475	0.281589	113.865	CG	CI01000027_05371407_05382804	intron	--	gnl|BL_ORD_ID|504774 sp|P35916|VGFR3_HUMAN Vascular endothelial growth factor receptor 3 OS=Homo sapiens OX=9606 GN=FLT4 PE=1 SV=3//1.01288e-06
CI01000027	5537062	5537169	108	12	0.190811	0.0749512	0.115859	69.9761	CG	CI01000027_05535896_05537998	intron	--	-//-
CI01000027	5610273	5610585	313	31	0.876152	0.740571	0.135581	247.255	CG	CI01000027_05612215_05613339	promoter	--	gnl|BL_ORD_ID|68567 sp|B9VR26|CML1_BOVIN Chemokine-like receptor 1 OS=Bos taurus OX=9913 GN=CMLKR1 PE=2 SV=1//1.12668e-84
CI01000027	6068259	6068543	285	29	0.473082	0.182662	0.29042	199.746	CG	CI01000027_06066013_06067182	promoter	--	gnl|BL_ORD_ID|190775 sp|Q32KW9|IIGP5_BOVIN Interferon-inducible GTPase 5 OS=Bos taurus OX=9913 GN=IRGC PE=2 SV=1//5.40923e-66
CI01000027	6354043	6354198	156	23	0.594431	0.459585	0.134846	113.279	CG	CI01000027_06351490_06352293	promoter	--	gnl|BL_ORD_ID|462744 sp|Q5RGQ8|T200A_DANRE Transmembrane protein 200A OS=Danio rerio OX=7955 GN=tmem200a PE=3 SV=1//4.45066e-15
CI01000027	6470757	6470833	77	17	0.870649	0.716366	0.154282	89.8227	CG	CI01000027_06470650_06470837	exon	--	-//-
CI01000027	6479423	6479542	120	19	0.516854	0.339562	0.177292	138.252	CG	CI01000027_06477695_06489968	intron	--	gnl|BL_ORD_ID|337465 sp|Q9DG67|RA54B_CHICK DNA repair and recombination protein RAD54B OS=Gallus gallus OX=9031 GN=RAD54B PE=2 SV=1//0
CI01000027	6784741	6784811	71	13	0.559406	0.128341	0.431065	98.5377	CG	CI01000027_06785671_06803146	promoter	--	gnl|BL_ORD_ID|273796 sp|Q92570|NR4A3_HUMAN Nuclear receptor subfamily 4 group A member 3 OS=Homo sapiens OX=9606 GN=NR4A3 PE=1 SV=3//9.08249e-172
CI01000027	6786490	6786893	404	42	0.280998	0.0787463	0.202251	330.095	CG	CI01000027_06785671_06803146	intron	--	gnl|BL_ORD_ID|273796 sp|Q92570|NR4A3_HUMAN Nuclear receptor subfamily 4 group A member 3 OS=Homo sapiens OX=9606 GN=NR4A3 PE=1 SV=3//9.08249e-172
CI01000027	6946787	6947186	400	38	0.861001	0.72431	0.136691	205.58	CG	CI01000027_06947553_06950983	utr5	--	-//-
CI01000027	6946787	6947186	400	38	0.861001	0.72431	0.136691	205.58	CG	CI01000027_06947553_06950983	exon	--	-//-
CI01000027	6947239	6947435	197	25	0.87588	0.778044	0.0978355	112.929	CG	CI01000027_06947553_06950983	utr5	--	-//-
CI01000027	6947239	6947435	197	25	0.87588	0.778044	0.0978355	112.929	CG	CI01000027_06947553_06950983	exon	--	-//-
CI01000027	7023318	7023448	131	15	0.922297	0.781213	0.141084	75.0129	CG	CI01000027_07022724_07029894	intron	--	gnl|BL_ORD_ID|446046 sp|Q687X5|STEA4_HUMAN Metalloreductase STEAP4 OS=Homo sapiens OX=9606 GN=STEAP4 PE=1 SV=1//3.37716e-167
CI01000027	7529522	7529874	353	41	0.632554	0.373727	0.258827	311.074	CG	CI01000027_07520072_07528984	promoter	--	gnl|BL_ORD_ID|93008 sp|Q059Y8|DCST1_MOUSE E3 ubiquitin-protein ligase DCST1 OS=Mus musculus OX=10090 GN=Dcst1 PE=2 SV=1//4.76084e-136
CI01000027	7529522	7529874	353	41	0.632554	0.373727	0.258827	311.074	CG	CI01000027_07529488_07537870	exon	--	gnl|BL_ORD_ID|93009 sp|Q5T1A1|DCST2_HUMAN DC-STAMP domain-containing protein 2 OS=Homo sapiens OX=9606 GN=DCST2 PE=2 SV=2//1.52909e-101
CI01000027	7529522	7529874	353	41	0.632554	0.373727	0.258827	311.074	CG	CI01000027_07529488_07537870	intron	--	gnl|BL_ORD_ID|93009 sp|Q5T1A1|DCST2_HUMAN DC-STAMP domain-containing protein 2 OS=Homo sapiens OX=9606 GN=DCST2 PE=2 SV=2//1.52909e-101
CI01000027	7539831	7540000	170	19	0.802174	0.681114	0.12106	97.2101	CG	CI01000027_07541256_07541975	promoter	--	gnl|BL_ORD_ID|425069 sp|Q0VCM0|S10AG_BOVIN Protein S100-A16 OS=Bos taurus OX=9913 GN=S100A16 PE=3 SV=1//3.80093e-07
CI01000027	7540054	7540202	149	9	0.685666	0.457024	0.228642	73.2092	CG	CI01000027_07541256_07541975	promoter	--	gnl|BL_ORD_ID|425069 sp|Q0VCM0|S10AG_BOVIN Protein S100-A16 OS=Bos taurus OX=9913 GN=S100A16 PE=3 SV=1//3.80093e-07
CI01000027	7665651	7665997	347	31	0.620356	0.21212	0.408236	252.21	CG	CI01000027_07665461_07665871	exon	--	gnl|BL_ORD_ID|48172 sp|Q5HZI2|C2C4C_MOUSE C2 calcium-dependent domain-containing protein 4C OS=Mus musculus OX=10090 GN=C2cd4cC2CD4 family PE=1 SV=1//5.32551e-07
CI01000027	7665651	7665997	347	31	0.620356	0.21212	0.408236	252.21	CG	CI01000027_07665461_07665871	TSS	--	gnl|BL_ORD_ID|48172 sp|Q5HZI2|C2C4C_MOUSE C2 calcium-dependent domain-containing protein 4C OS=Mus musculus OX=10090 GN=C2cd4cC2CD4 family PE=1 SV=1//5.32551e-07
CI01000027	7665651	7665997	347	31	0.620356	0.21212	0.408236	252.21	CG	CI01000027_07665461_07665871	promoter	--	gnl|BL_ORD_ID|48172 sp|Q5HZI2|C2C4C_MOUSE C2 calcium-dependent domain-containing protein 4C OS=Mus musculus OX=10090 GN=C2cd4cC2CD4 family PE=1 SV=1//5.32551e-07
CI01000027	7665651	7665997	347	31	0.620356	0.21212	0.408236	252.21	CG	CI01000027_07666350_07684399	promoter	--	gnl|BL_ORD_ID|157361 sp|Q3T8J9|GON4L_HUMAN GON-4-like protein OS=Homo sapiens OX=9606 GN=GON4L PE=1 SV=1//1.4986e-20
CI01000027	7920935	7921044	110	15	0.862092	0.6473	0.214793	82.7107	CG	CI01000027_07904624_07919811	promoter	--	gnl|BL_ORD_ID|432329 sp|Q9QUR8|SEM7A_MOUSE Semaphorin-7A OS=Mus musculus OX=10090 GN=Sema7a PE=1 SV=1//9.15401e-85
CI01000027	8004016	8004796	781	33	0.201026	0.0575571	0.143469	203.56	CG	CI01000027_07993673_08002214	promoter	--	gnl|BL_ORD_ID|178315 sp|P70512|HNF6_RAT Hepatocyte nuclear factor 6 OS=Rattus norvegicus OX=10116 GN=Onecut1 PE=1 SV=1//1.55281e-74
CI01000027	8005345	8005437	93	12	0.258589	0.101615	0.156975	69.6126	CG	CI01000027_07993673_08002214	promoter	--	gnl|BL_ORD_ID|178315 sp|P70512|HNF6_RAT Hepatocyte nuclear factor 6 OS=Rattus norvegicus OX=10116 GN=Onecut1 PE=1 SV=1//1.55281e-74
CI01000027	8410645	8410753	109	17	0.735794	0.617243	0.118551	71.5575	CG	CI01000027_08412094_08418277	utr5	--	gnl|BL_ORD_ID|475625 sp|Q5E9U3|TMM79_BOVIN Transmembrane protein 79 OS=Bos taurus OX=9913 GN=TMEM79 PE=2 SV=1//3.65038e-32
CI01000027	8410645	8410753	109	17	0.735794	0.617243	0.118551	71.5575	CG	CI01000027_08412094_08418277	exon	--	gnl|BL_ORD_ID|475625 sp|Q5E9U3|TMM79_BOVIN Transmembrane protein 79 OS=Bos taurus OX=9913 GN=TMEM79 PE=2 SV=1//3.65038e-32
CI01000027	8504357	8504452	96	9	0.738433	0.450088	0.288345	67.5811	CG	CI01000027_08483034_08503082	promoter	--	gnl|BL_ORD_ID|219196 sp|P13648|LMNA_CHICK Lamin-A OS=Gallus gallus OX=9031 GN=LMNA PE=2 SV=1//0
CI01000027	8697169	8697351	183	21	0.682756	0.515265	0.167491	121.874	CG	CI01000027_08688706_08696073	exon	--	gnl|BL_ORD_ID|425863 sp|Q0P5V9|S45A4_MOUSE Solute carrier family 45 member 4 OS=Mus musculus OX=10090 GN=Slc45a4 PE=1 SV=1//0
CI01000027	8697169	8697351	183	21	0.682756	0.515265	0.167491	121.874	CG	CI01000027_08688706_08696073	utr5	--	gnl|BL_ORD_ID|425863 sp|Q0P5V9|S45A4_MOUSE Solute carrier family 45 member 4 OS=Mus musculus OX=10090 GN=Slc45a4 PE=1 SV=1//0
CI01000027	8713635	8713871	237	14	0.863917	0.572545	0.291372	109.003	CG	CI01000027_08713799_08734144	utr3	--	gnl|BL_ORD_ID|97989 sp|Q9Z2A7|DGAT1_MOUSE Diacylglycerol O-acyltransferase 1 OS=Mus musculus OX=10090 GN=Dgat1 PE=1 SV=1//9.68562e-49
CI01000027	8713635	8713871	237	14	0.863917	0.572545	0.291372	109.003	CG	CI01000027_08713799_08734144	exon	--	gnl|BL_ORD_ID|97989 sp|Q9Z2A7|DGAT1_MOUSE Diacylglycerol O-acyltransferase 1 OS=Mus musculus OX=10090 GN=Dgat1 PE=1 SV=1//9.68562e-49
CI01000027	9370299	9370441	143	17	0.745742	0.427374	0.318367	143.98	CG	CI01000027_09369991_09372314	intron	--	gnl|BL_ORD_ID|212556 sp|Q3T0Z5|LENG1_BOVIN Leukocyte receptor cluster member 1 homolog OS=Bos taurus OX=9913 GN=LENG1 PE=2 SV=1//6.52767e-09
CI01000027	9370299	9370441	143	17	0.745742	0.427374	0.318367	143.98	CG	CI01000027_09369991_09372314	exon	--	gnl|BL_ORD_ID|212556 sp|Q3T0Z5|LENG1_BOVIN Leukocyte receptor cluster member 1 homolog OS=Bos taurus OX=9913 GN=LENG1 PE=2 SV=1//6.52767e-09
CI01000027	9398890	9399061	172	13	0.627669	0.36388	0.263788	79.1952	CG	CI01000027_09398846_09400911	exon	--	gnl|BL_ORD_ID|317260 sp|Q7SXM7|PRP31_DANRE U4/U6 small nuclear ribonucleoprotein Prp31 OS=Danio rerio OX=7955 GN=prpf31 PE=2 SV=1//1.83985e-15
CI01000027	9398890	9399061	172	13	0.627669	0.36388	0.263788	79.1952	CG	CI01000027_09398846_09400911	intron	--	gnl|BL_ORD_ID|317260 sp|Q7SXM7|PRP31_DANRE U4/U6 small nuclear ribonucleoprotein Prp31 OS=Danio rerio OX=7955 GN=prpf31 PE=2 SV=1//1.83985e-15
CI01000027	9452528	9452623	96	15	0.883796	0.780709	0.103087	77.1184	CG	CI01000027_09448387_09455263	intron	--	gnl|BL_ORD_ID|556857 sp|Q3T9Z9|ZUFSP_MOUSE Zinc finger with UFM1-specific peptidase domain protein OS=Mus musculus OX=10090 GN=Zufsp PE=2 SV=2//5.70635e-20
CI01000027	9468627	9468710	84	27	0.893003	0.823023	0.0699802	120.515	CG	CI01000027_09464510_09467490	promoter	--	gnl|BL_ORD_ID|424860 sp|Q99ND9|RWDD1_RAT RWD domain-containing protein 1 OS=Rattus norvegicus OX=10116 GN=Rwdd1 PE=2 SV=1//3.2198e-103
CI01000027	9479809	9479978	170	13	0.759081	0.568483	0.190598	72.5497	CG	CI01000027_09476738_09478257	promoter	--	gnl|BL_ORD_ID|49750 sp|Q561R8|CAHM6_RAT Calcium homeostasis modulator protein 6 OS=Rattus norvegicus OX=10116 GN=Calhm6 PE=1 SV=1//1.41835e-80
CI01000027	9849432	9849736	305	34	0.794289	0.418158	0.376131	347.724	CG	CI01000027_09844761_09853770	intron	--	gnl|BL_ORD_ID|230296 sp|Q8MJ88|MCHR2_MACMU Melanin-concentrating hormone receptor 2 OS=Macaca mulatta OX=9544 GN=MCHR2 PE=2 SV=1//2.48589e-104
CI01000027	10049271	10049535	265	45	0.889689	0.741485	0.148204	339.411	CG	CI01000027_10048220_10051640	intron	--	gnl|BL_ORD_ID|69496 sp|Q801M1|CNR1_XENLA Cannabinoid receptor 1 OS=Xenopus laevis OX=8355 GN=cnr1 PE=2 SV=1//8.23024e-88
CI01000027	10644432	10644624	193	32	0.932742	0.804026	0.128715	205.119	CG	CI01000027_10641759_10654240	intron	--	gnl|BL_ORD_ID|466559 sp|Q2KI09|TCEA3_BOVIN Transcription elongation factor A protein 3 OS=Bos taurus OX=9913 GN=TCEA3 PE=2 SV=1//2.11751e-27
CI01000028	309910	310028	119	26	0.93474	0.768268	0.166472	165.997	CG	CI01000028_00291055_00310156	exon	--	gnl|BL_ORD_ID|224510 sp|Q8N2S1|LTBP4_HUMAN Latent-transforming growth factor beta-binding protein 4 OS=Homo sapiens OX=9606 GN=LTBP4 PE=1 SV=2//1.57497e-06
CI01000028	322998	323175	178	21	0.300108	0.10937	0.190739	113.257	CG	CI01000028_00322030_00328679	exon	--	gnl|BL_ORD_ID|121902 sp|P62510|ERR3_RAT Estrogen-related receptor gamma OS=Rattus norvegicus OX=10116 GN=Esrrg PE=2 SV=1//6.99231e-151
CI01000028	670364	670581	218	16	0.789474	0.616293	0.173181	94.8802	CG	CI01000028_00657528_00691252	intron	--	-//-
CI01000028	674472	674837	366	23	0.757864	0.41169	0.346174	211.741	CG	CI01000028_00657528_00691252	exon	--	-//-
CI01000028	674472	674837	366	23	0.757864	0.41169	0.346174	211.741	CG	CI01000028_00657528_00691252	intron	--	-//-
CI01000028	1657196	1657276	81	14	0.628083	0.404338	0.223745	78.3053	CG	CI01000028_01658857_01673939	promoter	--	-//-
CI01000028	2382132	2382273	142	18	0.53963	0.298306	0.241324	122.871	CG	CI01000028_02349404_02380993	promoter	--	gnl|BL_ORD_ID|108894 sp|B1WAP7|DVL3_XENTR Segment polarity protein dishevelled homolog DVL-3 OS=Xenopus tropicalis OX=8364 GN=dvl3 PE=2 SV=1//4.74335e-06
CI01000028	3093137	3093241	105	14	0.909099	0.771962	0.137137	77.0193	CG	CI01000028_03083682_03096529	intron	--	gnl|BL_ORD_ID|21043 sp|Q99K28|ARFG2_MOUSE ADP-ribosylation factor GTPase-activating protein 2 OS=Mus musculus OX=10090 GN=Arfgap2 PE=1 SV=1//0
CI01000028	3155185	3155689	505	43	0.776895	0.587252	0.189643	237.461	CG	CI01000028_03155827_03157194	utr5	--	-//-
CI01000028	3155185	3155689	505	43	0.776895	0.587252	0.189643	237.461	CG	CI01000028_03155827_03157194	exon	--	-//-
CI01000028	3371273	3371429	157	11	0.891042	0.602991	0.288051	67.8406	CG	CI01000028_03334040_03380006	intron	--	gnl|BL_ORD_ID|18916 sp|Q06481|APLP2_HUMAN Amyloid-like protein 2 OS=Homo sapiens OX=9606 GN=APLP2 PE=1 SV=2//2.34789e-54
CI01000028	4247756	4248023	268	40	0.916003	0.796484	0.119519	263.247	CG	CI01000028_04240962_04247433	exon	--	-//-
CI01000028	4247756	4248023	268	40	0.916003	0.796484	0.119519	263.247	CG	CI01000028_04240962_04247433	utr3	--	-//-
CI01000028	5128569	5128673	105	21	0.700153	0.587325	0.112828	94.3554	CG	CI01000028_05120588_05127452	exon	--	gnl|BL_ORD_ID|160966 sp|Q1XHL7|GRK7B_DANRE Rhodopsin kinase 2 OS=Danio rerio OX=7955 GN=grk7b PE=1 SV=2//0
CI01000028	5128569	5128673	105	21	0.700153	0.587325	0.112828	94.3554	CG	CI01000028_05120588_05127452	utr3	--	gnl|BL_ORD_ID|160966 sp|Q1XHL7|GRK7B_DANRE Rhodopsin kinase 2 OS=Danio rerio OX=7955 GN=grk7b PE=1 SV=2//0
CI01000028	5174803	5174892	90	23	0.922523	0.868414	0.0541091	85.5839	CG	CI01000028_05178115_05181202	promoter	--	gnl|BL_ORD_ID|140733 sp|Q9R216|FZD9_MOUSE Frizzled-9 OS=Mus musculus OX=10090 GN=Fzd9 PE=2 SV=1//0
CI01000028	5560951	5561014	64	13	0.962603	0.845975	0.116628	67.2025	CG	CI01000028_05529016_05564762	intron	--	gnl|BL_ORD_ID|338814 sp|Q63713|RASA2_RAT Ras GTPase-activating protein 2 OS=Rattus norvegicus OX=10116 GN=Rasa2 PE=2 SV=1//0
CI01000028	5619529	5619601	73	14	0.735342	0.545427	0.189915	70.5934	CG	CI01000028_05619764_05627731	promoter	--	-//-
CI01000028	5662583	5662723	141	20	0.385535	0.178077	0.207457	121.433	CG	CI01000028_05660552_05667829	intron	--	-//-
CI01000028	6033189	6033256	68	21	0.863197	0.731732	0.131466	102.286	CG	CI01000028_06025232_06034863	intron	--	gnl|BL_ORD_ID|494035 sp|P36512|UDB13_RABIT UDP-glucuronosyltransferase 2B13 OS=Oryctolagus cuniculus OX=9986 GN=UGT2B13 PE=2 SV=1//9.84809e-126
CI01000028	7133823	7133921	99	13	0.905982	0.760022	0.14596	104.561	CG	CI01000028_07124749_07145384	intron	--	gnl|BL_ORD_ID|486432 sp|P35033|TRY3_SALSA Trypsin-3 (Fragment) OS=Salmo salar OX=8030 PE=1 SV=1//5.28759e-50
CI01000028	7134461	7134605	145	15	0.873638	0.660174	0.213464	96.229	CG	CI01000028_07124749_07145384	intron	--	gnl|BL_ORD_ID|486432 sp|P35033|TRY3_SALSA Trypsin-3 (Fragment) OS=Salmo salar OX=8030 PE=1 SV=1//5.28759e-50
CI01000028	7197843	7198113	271	22	0.810649	0.656134	0.154515	101.164	CG	CI01000028_07189923_07200164	intron	--	gnl|BL_ORD_ID|486432 sp|P35033|TRY3_SALSA Trypsin-3 (Fragment) OS=Salmo salar OX=8030 PE=1 SV=1//7.16953e-68
CI01000028	7219537	7219756	220	15	0.927456	0.7802	0.147256	76.9972	CG	CI01000028_07209430_07220674	intron	--	-//-
CI01000028	7277148	7277357	210	39	0.886197	0.767981	0.118215	234.617	CG	CI01000028_07257403_07298334	intron	--	gnl|BL_ORD_ID|486424 sp|P35032|TRY2_SALSA Trypsin-2 (Fragment) OS=Salmo salar OX=8030 PE=2 SV=1//6.16362e-42
CI01000028	8321224	8321420	197	23	0.935212	0.884329	0.0508831	89.109	CG	CI01000028_08302370_08504940	intron	--	gnl|BL_ORD_ID|441916 sp|Q9GLX9|SPON1_BOVIN Spondin-1 OS=Bos taurus OX=9913 GN=SPON1 PE=1 SV=1//0
CI01000028	8578656	8578786	131	24	0.928255	0.81968	0.108575	151.638	CG	CI01000028_08578132_08578857	exon	--	gnl|BL_ORD_ID|218762 sp|Q587J6|LITD1_MOUSE LINE-1 type transposase domain-containing protein 1 OS=Mus musculus OX=10090 GN=L1td1 PE=2 SV=1//1.10315e-06
CI01000028	9008682	9008832	151	15	0.863575	0.647884	0.215691	77.9913	CG	CI01000028_09008686_09011637	utr5	--	-//-
CI01000028	9008682	9008832	151	15	0.863575	0.647884	0.215691	77.9913	CG	CI01000028_09008686_09011637	exon	--	-//-
CI01000028	9008682	9008832	151	15	0.863575	0.647884	0.215691	77.9913	CG	CI01000028_09008686_09011637	intron	--	-//-
CI01000028	9161242	9161387	146	17	0.864704	0.770271	0.0944328	111.348	CG	CI01000028_09159785_09161996	exon	--	gnl|BL_ORD_ID|553287 sp|P14381|YTX2_XENLA Transposon TX1 uncharacterized 149 kDa protein OS=Xenopus laevis OX=8355 PE=4 SV=1//2.63223e-16
CI01000028	9639795	9640007	213	13	0.767586	0.565255	0.202332	90.4748	CG	CI01000028_09620918_09652565	intron	--	-//-
CI01000028	9639795	9640007	213	13	0.767586	0.565255	0.202332	90.4748	CG	CI01000028_09620918_09652565	exon	--	-//-
CI01000028	9766267	9766414	148	19	0.950707	0.876202	0.074505	76.5907	CG	CI01000028_09754780_09768698	intron	--	gnl|BL_ORD_ID|322953 sp|Q9Y248|PSF2_HUMAN DNA replication complex GINS protein PSF2 OS=Homo sapiens OX=9606 GN=GINS2 PE=1 SV=1//3.82332e-109
CI01000028	9790752	9790932	181	24	0.901719	0.796071	0.105648	119.006	CG	CI01000028_09771470_09791854	intron	--	gnl|BL_ORD_ID|117613 sp|Q32KL5|EMC8_BOVIN ER membrane protein complex subunit 8 OS=Bos taurus OX=9913 GN=EMC8 PE=2 SV=1//2.79797e-105
CI01000029	23908	24101	194	21	0.754403	0.644755	0.109648	115.621	CG	CI01000029_00000004_00021646	promoter	--	gnl|BL_ORD_ID|129502 sp|P35556|FBN2_HUMAN Fibrillin-2 OS=Homo sapiens OX=9606 GN=FBN2 PE=1 SV=3//8.4364e-06
CI01000029	217487	217600	114	25	0.843352	0.727011	0.116341	130.112	CG	CI01000029_00191495_00216075	promoter	--	gnl|BL_ORD_ID|12151 sp|Q8IZF2|AGRF5_HUMAN Adhesion G protein-coupled receptor F5 OS=Homo sapiens OX=9606 GN=ADGRF5 PE=1 SV=3//7.69208e-08
CI01000029	322592	322813	222	26	0.889596	0.797689	0.0919068	115.974	CG	CI01000029_00321187_00331540	intron	--	gnl|BL_ORD_ID|286364 sp|Q6U736|OPN5_HUMAN Opsin-5 OS=Homo sapiens OX=9606 GN=OPN5 PE=1 SV=3//4.79213e-130
CI01000029	361918	362058	141	24	0.886165	0.777951	0.108215	127.487	CG	CI01000029_00351260_00374024	intron	--	gnl|BL_ORD_ID|324699 sp|Q5RIV7|PTHD1_DANRE Patched domain-containing protein 1 OS=Danio rerio OX=7955 GN=ptchd1 PE=3 SV=1//0
CI01000029	674536	674659	124	17	0.952334	0.855304	0.09703	79.4671	CG	CI01000029_00671340_00676497	intron	--	gnl|BL_ORD_ID|380954 sp|A5GFQ0|RL7L_PIG 60S ribosomal protein L7-like 1 OS=Sus scrofa OX=9823 GN=RPL7L1 PE=3 SV=1//1.91679e-82
CI01000029	674536	674659	124	17	0.952334	0.855304	0.09703	79.4671	CG	CI01000029_00671340_00676497	exon	--	gnl|BL_ORD_ID|380954 sp|A5GFQ0|RL7L_PIG 60S ribosomal protein L7-like 1 OS=Sus scrofa OX=9823 GN=RPL7L1 PE=3 SV=1//1.91679e-82
CI01000029	1004573	1004758	186	23	0.336091	0.147289	0.188802	122.309	CG	CI01000029_01005595_01007028	promoter	--	gnl|BL_ORD_ID|83124 sp|U3JA75|CXE1_DANRE Gap junction epsilon-1 protein OS=Danio rerio OX=7955 GN=cx23 PE=2 SV=1//8.44709e-133
CI01000029	1772755	1772855	101	21	0.849708	0.772785	0.0769231	85.7527	CG	CI01000029_01758347_01773935	intron	--	gnl|BL_ORD_ID|479654 sp|Q5REJ9|TRI54_PONAB Tripartite motif-containing protein 54 OS=Pongo abelii OX=9601 GN=TRIM54 PE=2 SV=1//8.88493e-169
CI01000029	1851234	1851629	396	30	0.673529	0.406154	0.267375	233.859	CG	CI01000029_01851039_01859542	intron	--	-//-
CI01000029	1851761	1851989	229	21	0.799296	0.604083	0.195214	148.695	CG	CI01000029_01851039_01859542	intron	--	-//-
CI01000029	1852138	1852334	197	15	0.819936	0.491337	0.328599	142.479	CG	CI01000029_01851039_01859542	intron	--	-//-
CI01000029	1944849	1944954	106	13	0.467769	0.279992	0.187776	69.6228	CG	CI01000029_01943164_01970772	intron	--	gnl|BL_ORD_ID|341571 sp|Q5RE25|RCAN2_PONAB Calcipressin-2 OS=Pongo abelii OX=9601 GN=RCAN2 PE=2 SV=1//1.3853e-97
CI01000029	2143869	2143980	112	12	0.908354	0.625063	0.283292	68.7265	CG	CI01000029_02125408_02143865	promoter	--	gnl|BL_ORD_ID|300453 sp|P97865|PEX7_MOUSE Peroxisomal targeting signal 2 receptor OS=Mus musculus OX=10090 GN=Pex7 PE=1 SV=1//5.93962e-141
CI01000029	2189546	2190114	569	35	0.642388	0.313857	0.328531	250.603	CG	CI01000029_02192568_02196383	promoter	--	gnl|BL_ORD_ID|168770 sp|Q1LUI2|HDDC2_DANRE HD domain-containing protein 2 OS=Danio rerio OX=7955 GN=hddc2 PE=2 SV=1//7.07548e-132
CI01000029	2444447	2444571	125	20	0.782083	0.58439	0.197693	134.805	CG	CI01000029_02445216_02480549	promoter	--	-//-
CI01000029	2489657	2489763	107	26	0.92431	0.791648	0.132663	152.225	CG	CI01000029_02488613_02490983	intron	--	-//-
CI01000029	2701189	2701323	135	12	0.850139	0.575074	0.275064	88.1744	CG	CI01000029_02684591_02727897	exon	--	-//-
CI01000029	2701189	2701323	135	12	0.850139	0.575074	0.275064	88.1744	CG	CI01000029_02684591_02727897	intron	--	-//-
CI01000029	2758674	2758883	210	43	0.879601	0.786	0.0936004	221.607	CG	CI01000029_02753815_02761288	intron	--	gnl|BL_ORD_ID|82864 sp|P51915|CX32_MICUN Gap junction Cx32.2 protein OS=Micropogonias undulatus OX=29154 PE=2 SV=2//9.87304e-116
CI01000029	2770136	2770324	189	13	0.915532	0.738711	0.176822	85.8799	CG	CI01000029_02764957_02770946	intron	--	gnl|BL_ORD_ID|180967 sp|A5WWC6|HSDL1_DANRE Inactive hydroxysteroid dehydrogenase-like protein 1 OS=Danio rerio OX=7955 GN=hsdl1 PE=2 SV=1//2.21063e-163
CI01000029	2770136	2770324	189	13	0.915532	0.738711	0.176822	85.8799	CG	CI01000029_02772065_02813214	promoter	--	gnl|BL_ORD_ID|46731 sp|Q5RHR6|BROMI_DANRE Protein broad-minded OS=Danio rerio OX=7955 GN=tbc1d32 PE=3 SV=2//0
CI01000029	3418597	3418749	153	21	0.940318	0.851337	0.0889808	90.7466	CG	CI01000029_03397097_03444565	intron	--	gnl|BL_ORD_ID|425646 sp|Q8BGK5|S35F1_MOUSE Solute carrier family 35 member F1 OS=Mus musculus OX=10090 GN=Slc35f1 PE=1 SV=1//3.38762e-18
CI01000029	3594635	3594874	240	29	0.417743	0.0990533	0.31869	279.41	CG	CI01000029_03590053_03594170	exon	--	gnl|BL_ORD_ID|504816 sp|Q8BGW8|VGLL2_MOUSE Transcription cofactor vestigial-like protein 2 OS=Mus musculus OX=10090 GN=Vgll2 PE=1 SV=1//2.77096e-93
CI01000029	3594635	3594874	240	29	0.417743	0.0990533	0.31869	279.41	CG	CI01000029_03590053_03594170	utr5	--	gnl|BL_ORD_ID|504816 sp|Q8BGW8|VGLL2_MOUSE Transcription cofactor vestigial-like protein 2 OS=Mus musculus OX=10090 GN=Vgll2 PE=1 SV=1//2.77096e-93
CI01000029	3638010	3638102	93	17	0.722021	0.549253	0.172767	138.374	CG	CI01000029_03625037_03636215	promoter	--	gnl|BL_ORD_ID|348030 sp|Q5RJA1|RFX6_DANRE DNA-binding protein RFX6 OS=Danio rerio OX=7955 GN=rfx6 PE=2 SV=2//0
CI01000029	3638160	3638279	120	15	0.709943	0.595113	0.11483	78.3055	CG	CI01000029_03625037_03636215	promoter	--	gnl|BL_ORD_ID|348030 sp|Q5RJA1|RFX6_DANRE DNA-binding protein RFX6 OS=Danio rerio OX=7955 GN=rfx6 PE=2 SV=2//0
CI01000029	3689897	3690071	175	30	0.911525	0.824559	0.0869664	143.884	CG	CI01000029_03689026_03697933	intron	--	gnl|BL_ORD_ID|425259 sp|O70577|S22A2_MOUSE Solute carrier family 22 member 2 OS=Mus musculus OX=10090 GN=Slc22a2 PE=1 SV=1//0
CI01000029	3862572	3862737	166	20	0.875419	0.586159	0.28926	123.039	CG	CI01000029_03855238_03922931	intron	--	gnl|BL_ORD_ID|11455 sp|P55196|AFAD_HUMAN Afadin OS=Homo sapiens OX=9606 GN=AFDN PE=1 SV=3//8.01494e-16
CI01000029	3993934	3994105	172	33	0.861423	0.777721	0.0837018	158.698	CG	CI01000029_03988871_03998768	intron	--	gnl|BL_ORD_ID|16812 sp|O35608|ANGP2_MOUSE Angiopoietin-2 OS=Mus musculus OX=10090 GN=Angpt2 PE=2 SV=2//4.27383e-61
CI01000029	4458116	4458531	416	32	0.817746	0.572859	0.244886	198.913	CG	CI01000029_04433110_04458444	exon	--	gnl|BL_ORD_ID|257407 sp|Q9GK13|MUTA_BOVIN Methylmalonyl-CoA mutase, mitochondrial OS=Bos taurus OX=9913 GN=MUT PE=2 SV=1//0
CI01000029	4458116	4458531	416	32	0.817746	0.572859	0.244886	198.913	CG	CI01000029_04433110_04458444	TSS	--	gnl|BL_ORD_ID|257407 sp|Q9GK13|MUTA_BOVIN Methylmalonyl-CoA mutase, mitochondrial OS=Bos taurus OX=9913 GN=MUT PE=2 SV=1//0
CI01000029	4458116	4458531	416	32	0.817746	0.572859	0.244886	198.913	CG	CI01000029_04433110_04458444	promoter	--	gnl|BL_ORD_ID|257407 sp|Q9GK13|MUTA_BOVIN Methylmalonyl-CoA mutase, mitochondrial OS=Bos taurus OX=9913 GN=MUT PE=2 SV=1//0
CI01000029	5432469	5432778	310	18	0.471629	0.226446	0.245183	161.013	CG	CI01000029_05429198_05430689	promoter	--	gnl|BL_ORD_ID|136941 sp|P79702|FOS_CYPCA Proto-oncogene c-Fos OS=Cyprinus carpio OX=7962 GN=fos PE=2 SV=1//3.21617e-133
CI01000029	5432469	5432778	310	18	0.471629	0.226446	0.245183	161.013	CG	CI01000029_05433797_05436469	promoter	--	gnl|BL_ORD_ID|136941 sp|P79702|FOS_CYPCA Proto-oncogene c-Fos OS=Cyprinus carpio OX=7962 GN=fos PE=2 SV=1//3.52714e-30
CI01000029	5442227	5442377	151	22	0.854255	0.744067	0.110188	121.07	CG	CI01000029_05444811_05447063	promoter	--	gnl|BL_ORD_ID|199564 sp|Q6DGM8|JDP2_DANRE Jun dimerization protein 2 OS=Danio rerio OX=7955 GN=jdp2 PE=2 SV=1//1.54259e-55
CI01000029	5529613	5529734	122	22	0.846226	0.630466	0.21576	164.611	CG	CI01000029_05528046_05533580	intron	--	-//-
CI01000029	5529613	5529734	122	22	0.846226	0.630466	0.21576	164.611	CG	CI01000029_05528046_05533580	exon	--	-//-
CI01000029	5648112	5648318	207	20	0.922286	0.797304	0.124983	113.67	CG	CI01000029_05614085_05663509	intron	--	gnl|BL_ORD_ID|104378 sp|O88508|DNM3A_MOUSE DNA (cytosine-5)-methyltransferase 3A OS=Mus musculus OX=10090 GN=Dnmt3a PE=1 SV=2//0
CI01000029	5663240	5663501	262	44	0.640107	0.474943	0.165165	241.619	CG	CI01000029_05614085_05663509	intron	--	gnl|BL_ORD_ID|104378 sp|O88508|DNM3A_MOUSE DNA (cytosine-5)-methyltransferase 3A OS=Mus musculus OX=10090 GN=Dnmt3a PE=1 SV=2//0
CI01000029	5663240	5663501	262	44	0.640107	0.474943	0.165165	241.619	CG	CI01000029_05614085_05663509	exon	--	gnl|BL_ORD_ID|104378 sp|O88508|DNM3A_MOUSE DNA (cytosine-5)-methyltransferase 3A OS=Mus musculus OX=10090 GN=Dnmt3a PE=1 SV=2//0
CI01000029	5664162	5664370	209	16	0.81385	0.650562	0.163288	77.7457	CG	CI01000029_05614085_05663509	promoter	--	gnl|BL_ORD_ID|104378 sp|O88508|DNM3A_MOUSE DNA (cytosine-5)-methyltransferase 3A OS=Mus musculus OX=10090 GN=Dnmt3a PE=1 SV=2//0
CI01000029	5664162	5664370	209	16	0.81385	0.650562	0.163288	77.7457	CG	CI01000029_05664917_05665909	TES	--	-//-
CI01000029	5664162	5664370	209	16	0.81385	0.650562	0.163288	77.7457	CG	CI01000029_05664917_05665909	utr3	--	-//-
CI01000029	5664162	5664370	209	16	0.81385	0.650562	0.163288	77.7457	CG	CI01000029_05664917_05665909	exon	--	-//-
CI01000029	5877476	5877791	316	20	0.466186	0.183644	0.282542	116.665	CG	CI01000029_05873343_05884423	exon	--	gnl|BL_ORD_ID|17874 sp|Q92481|AP2B_HUMAN Transcription factor AP-2-beta OS=Homo sapiens OX=9606 GN=TFAP2B PE=1 SV=2//9.96499e-45
CI01000029	5877476	5877791	316	20	0.466186	0.183644	0.282542	116.665	CG	CI01000029_05873343_05884423	intron	--	gnl|BL_ORD_ID|17874 sp|Q92481|AP2B_HUMAN Transcription factor AP-2-beta OS=Homo sapiens OX=9606 GN=TFAP2B PE=1 SV=2//9.96499e-45
CI01000029	5897185	5897338	154	21	0.102191	0.0453603	0.0568311	83.4443	CG	CI01000029_05889701_05899499	intron	--	gnl|BL_ORD_ID|17880 sp|Q5RJ20|AP2D_DANRE Transcription factor AP-2-delta OS=Danio rerio OX=7955 GN=tfap2d PE=2 SV=1//0
CI01000029	5897542	5897656	115	21	0.169136	0.0862912	0.0828451	95.4274	CG	CI01000029_05889701_05899499	intron	--	gnl|BL_ORD_ID|17880 sp|Q5RJ20|AP2D_DANRE Transcription factor AP-2-delta OS=Danio rerio OX=7955 GN=tfap2d PE=2 SV=1//0
CI01000029	6023597	6023681	85	17	0.862326	0.712008	0.150318	85.4074	CG	CI01000029_06015438_06024591	exon	--	gnl|BL_ORD_ID|111327 sp|Q64428|ECHA_RAT Trifunctional enzyme subunit alpha, mitochondrial OS=Rattus norvegicus OX=10116 GN=Hadha PE=1 SV=2//0
CI01000029	6055791	6055908	118	19	0.960699	0.9169	0.0437992	73.908	CG	CI01000029_06051592_06058664	exon	--	gnl|BL_ORD_ID|312405 sp|Q9QUR6|PPCE_MOUSE Prolyl endopeptidase OS=Mus musculus OX=10090 GN=Prep PE=1 SV=1//0
CI01000029	6074603	6074767	165	25	0.902199	0.746495	0.155703	164.988	CG	CI01000029_06076254_06083211	promoter	--	gnl|BL_ORD_ID|511503 sp|Q6UX68|XKR5_HUMAN XK-related protein 5 OS=Homo sapiens OX=9606 GN=XKR5 PE=2 SV=2//1.67277e-61
CI01000029	6114044	6114213	170	25	0.940356	0.799631	0.140725	127.006	CG	CI01000029_06114050_06116816	utr3	--	gnl|BL_ORD_ID|122951 sp|Q08CB3|EVA1A_DANRE Protein eva-1 homolog A OS=Danio rerio OX=7955 GN=Eva1a PE=2 SV=2//1.63994e-38
CI01000029	6114044	6114213	170	25	0.940356	0.799631	0.140725	127.006	CG	CI01000029_06114050_06116816	exon	--	gnl|BL_ORD_ID|122951 sp|Q08CB3|EVA1A_DANRE Protein eva-1 homolog A OS=Danio rerio OX=7955 GN=Eva1a PE=2 SV=2//1.63994e-38
CI01000029	6242545	6242681	137	19	0.162504	0.0485205	0.113984	109.529	CG	CI01000029_06238355_06240993	promoter	--	gnl|BL_ORD_ID|237400 sp|O14880|MGST3_HUMAN Microsomal glutathione S-transferase 3 OS=Homo sapiens OX=9606 GN=MGST3 PE=1 SV=1//1.75216e-21
CI01000029	6242829	6243065	237	22	0.352067	0.153385	0.198681	171.508	CG	CI01000029_06238355_06240993	promoter	--	gnl|BL_ORD_ID|237400 sp|O14880|MGST3_HUMAN Microsomal glutathione S-transferase 3 OS=Homo sapiens OX=9606 GN=MGST3 PE=1 SV=1//1.75216e-21
CI01000029	6307493	6307562	70	15	0.270154	0.154584	0.11557	75.58	CG	CI01000029_06305668_06307332	exon	--	gnl|BL_ORD_ID|270639 sp|Q9H2Z4|NKX24_HUMAN Homeobox protein Nkx-2.4 OS=Homo sapiens OX=9606 GN=NKX2-4 PE=3 SV=3//4.68663e-107
CI01000029	6307493	6307562	70	15	0.270154	0.154584	0.11557	75.58	CG	CI01000029_06305668_06307332	utr3	--	gnl|BL_ORD_ID|270639 sp|Q9H2Z4|NKX24_HUMAN Homeobox protein Nkx-2.4 OS=Homo sapiens OX=9606 GN=NKX2-4 PE=3 SV=3//4.68663e-107
CI01000029	6346835	6347056	222	27	0.792515	0.685751	0.106764	131.306	CG	CI01000029_06347167_06348123	utr5	--	-//-
CI01000029	6346835	6347056	222	27	0.792515	0.685751	0.106764	131.306	CG	CI01000029_06347167_06348123	exon	--	-//-
CI01000029	6783123	6783253	131	19	0.926097	0.846319	0.0797783	100.985	CG	CI01000029_06775631_06791278	intron	--	gnl|BL_ORD_ID|193945 sp|Q6DFF4|INT9_XENLA Integrator complex subunit 9 OS=Xenopus laevis OX=8355 GN=ints9 PE=2 SV=1//0
CI01000029	7203749	7203843	95	19	0.717119	0.596354	0.120765	98.5353	CG	CI01000029_07206718_07211765	promoter	--	-//-
CI01000029	7402477	7402939	463	74	0.712356	0.540945	0.171412	420.899	CG	CI01000029_07388885_07402311	exon	--	gnl|BL_ORD_ID|425602 sp|Q8TB61|S35B2_HUMAN Adenosine 3&apos;-phospho 5&apos;-phosphosulfate transporter 1 OS=Homo sapiens OX=9606 GN=SLC35B2 PE=1 SV=1//0
CI01000029	7402477	7402939	463	74	0.712356	0.540945	0.171412	420.899	CG	CI01000029_07388885_07402311	utr5	--	gnl|BL_ORD_ID|425602 sp|Q8TB61|S35B2_HUMAN Adenosine 3&apos;-phospho 5&apos;-phosphosulfate transporter 1 OS=Homo sapiens OX=9606 GN=SLC35B2 PE=1 SV=1//0
CI01000029	7402477	7402939	463	74	0.712356	0.540945	0.171412	420.899	CG	CI01000029_07388885_07402311	TSS	--	gnl|BL_ORD_ID|425602 sp|Q8TB61|S35B2_HUMAN Adenosine 3&apos;-phospho 5&apos;-phosphosulfate transporter 1 OS=Homo sapiens OX=9606 GN=SLC35B2 PE=1 SV=1//0
CI01000029	7402477	7402939	463	74	0.712356	0.540945	0.171412	420.899	CG	CI01000029_07388885_07402311	promoter	--	gnl|BL_ORD_ID|425602 sp|Q8TB61|S35B2_HUMAN Adenosine 3&apos;-phospho 5&apos;-phosphosulfate transporter 1 OS=Homo sapiens OX=9606 GN=SLC35B2 PE=1 SV=1//0
CI01000029	7508605	7508748	144	21	0.722049	0.569698	0.152351	108.614	CG	CI01000029_07507652_07510065	intron	--	-//-
CI01000029	7512525	7512859	335	21	0.676044	0.413774	0.26227	128.787	CG	CI01000029_07514095_07516740	promoter	--	gnl|BL_ORD_ID|474551 sp|Q9JLF7|TLR5_MOUSE Toll-like receptor 5 OS=Mus musculus OX=10090 GN=Tlr5 PE=1 SV=1//5.8878e-142
CI01000029	7810215	7810595	381	42	0.856968	0.702004	0.154965	338.783	CG	CI01000029_07810274_07813211	utr3	--	gnl|BL_ORD_ID|177611 sp|Q61670|HLX_MOUSE H2.0-like homeobox protein OS=Mus musculus OX=10090 GN=Hlx PE=2 SV=1//1.05748e-103
CI01000029	7810215	7810595	381	42	0.856968	0.702004	0.154965	338.783	CG	CI01000029_07810274_07813211	exon	--	gnl|BL_ORD_ID|177611 sp|Q61670|HLX_MOUSE H2.0-like homeobox protein OS=Mus musculus OX=10090 GN=Hlx PE=2 SV=1//1.05748e-103
CI01000029	7810215	7810595	381	42	0.856968	0.702004	0.154965	338.783	CG	CI01000029_07810274_07813211	intron	--	gnl|BL_ORD_ID|177611 sp|Q61670|HLX_MOUSE H2.0-like homeobox protein OS=Mus musculus OX=10090 GN=Hlx PE=2 SV=1//1.05748e-103
CI01000029	7814410	7814515	106	23	0.444312	0.315772	0.12854	90.873	CG	CI01000029_07810274_07813211	promoter	--	gnl|BL_ORD_ID|177611 sp|Q61670|HLX_MOUSE H2.0-like homeobox protein OS=Mus musculus OX=10090 GN=Hlx PE=2 SV=1//1.05748e-103
CI01000029	8008684	8008814	131	16	0.94212	0.844724	0.0973961	69.6701	CG	CI01000029_08007965_08016092	exon	--	gnl|BL_ORD_ID|112222 sp|Q4R3D4|EF1D_MACFA Elongation factor 1-delta OS=Macaca fascicularis OX=9541 GN=EEF1D PE=2 SV=2//4.99507e-91
CI01000029	8206112	8206316	205	29	0.930581	0.8792	0.0513812	123.427	CG	CI01000029_08205518_08214627	intron	--	gnl|BL_ORD_ID|264707 sp|Q8NI08|NCOA7_HUMAN Nuclear receptor coactivator 7 OS=Homo sapiens OX=9606 GN=NCOA7 PE=1 SV=2//1.22047e-30
CI01000029	8255890	8255980	91	25	0.861654	0.805869	0.0557852	99.006	CG	CI01000029_08250264_08262665	intron	--	gnl|BL_ORD_ID|143221 sp|Q91677|GATA4_XENLA Transcription factor GATA-4 OS=Xenopus laevis OX=8355 GN=gata4 PE=2 SV=1//2.70156e-139
CI01000029	8354006	8354134	129	13	0.708247	0.463328	0.244919	72.9424	CG	CI01000029_08346604_08357224	intron	--	gnl|BL_ORD_ID|132347 sp|Q92562|FIG4_HUMAN Polyphosphoinositide phosphatase OS=Homo sapiens OX=9606 GN=FIG4 PE=1 SV=1//1.18829e-13
CI01000029	8364113	8364427	315	23	0.922679	0.692316	0.230363	161.445	CG	CI01000029_08367350_08368348	promoter	--	gnl|BL_ORD_ID|159755 sp|P51651|GPR6_RAT G-protein coupled receptor 6 OS=Rattus norvegicus OX=10116 GN=Gpr6 PE=2 SV=1//7.49798e-141
CI01000029	8466225	8466332	108	18	0.935944	0.842288	0.0936558	77.3684	CG	CI01000029_08463083_08479077	intron	--	gnl|BL_ORD_ID|234544 sp|Q5BK01|MET24_RAT Methyltransferase-like protein 24 OS=Rattus norvegicus OX=10116 GN=Mettl24 PE=2 SV=1//7.56705e-97
CI01000029	8473458	8473725	268	43	0.89398	0.765676	0.128303	249.568	CG	CI01000029_08463083_08479077	intron	--	gnl|BL_ORD_ID|234544 sp|Q5BK01|MET24_RAT Methyltransferase-like protein 24 OS=Rattus norvegicus OX=10116 GN=Mettl24 PE=2 SV=1//7.56705e-97
CI01000029	8479725	8479931	207	27	0.938889	0.849746	0.0891434	125.659	CG	CI01000029_08463083_08479077	promoter	--	gnl|BL_ORD_ID|234544 sp|Q5BK01|MET24_RAT Methyltransferase-like protein 24 OS=Rattus norvegicus OX=10116 GN=Mettl24 PE=2 SV=1//7.56705e-97
CI01000029	8483147	8483306	160	8	0.759956	0.219698	0.540258	79.9779	CG	CI01000029_08484998_08502958	promoter	--	gnl|BL_ORD_ID|19049 sp|Q7TMA5|APOB_RAT Apolipoprotein B-100 OS=Rattus norvegicus OX=10116 GN=Apob PE=1 SV=1//4.29216e-25
CI01000029	8716062	8716248	187	19	0.928381	0.79492	0.133461	90.6141	CG	CI01000029_08713541_08717320	intron	--	gnl|BL_ORD_ID|726 sp|Q14738|2A5D_HUMAN Serine/threonine-protein phosphatase 2A 56 kDa regulatory subunit delta isoform OS=Homo sapiens OX=9606 GN=PPP2R5D PE=1 SV=1//1.55972e-12
CI01000029	8718697	8718800	104	16	0.93672	0.79664	0.14008	83.888	CG	CI01000029_08713541_08717320	promoter	--	gnl|BL_ORD_ID|726 sp|Q14738|2A5D_HUMAN Serine/threonine-protein phosphatase 2A 56 kDa regulatory subunit delta isoform OS=Homo sapiens OX=9606 GN=PPP2R5D PE=1 SV=1//1.55972e-12
CI01000029	8851743	8852018	276	47	0.911415	0.730572	0.180844	318.77	CG	CI01000029_08823850_08904325	exon	--	gnl|BL_ORD_ID|231088 sp|Q7Z553|MDGA2_HUMAN MAM domain-containing glycosylphosphatidylinositol anchor protein 2 OS=Homo sapiens OX=9606 GN=MDGA2 PE=1 SV=2//1.70746e-08
CI01000029	8851743	8852018	276	47	0.911415	0.730572	0.180844	318.77	CG	CI01000029_08823850_08904325	intron	--	gnl|BL_ORD_ID|231088 sp|Q7Z553|MDGA2_HUMAN MAM domain-containing glycosylphosphatidylinositol anchor protein 2 OS=Homo sapiens OX=9606 GN=MDGA2 PE=1 SV=2//1.70746e-08
CI01000029	9066041	9066252	212	23	0.920667	0.858754	0.0619128	94.7248	CG	CI01000029_09062820_09065407	promoter	--	gnl|BL_ORD_ID|493243 sp|P0C2F1|UBIM_PONAB Ubiquitin-like protein FUBI OS=Pongo abelii OX=9601 GN=FAU PE=3 SV=1//1.89691e-28
CI01000029	9080267	9080352	86	23	0.947853	0.897019	0.0508342	95.646	CG	CI01000029_09079841_09080368	exon	--	gnl|BL_ORD_ID|20981 sp|P26990|ARF6_CHICK ADP-ribosylation factor 6 OS=Gallus gallus OX=9031 GN=ARF6 PE=2 SV=3//1.68292e-121
CI01000029	9114773	9115005	233	24	0.940688	0.817885	0.122804	116.384	CG	CI01000029_09114660_09118056	exon	--	gnl|BL_ORD_ID|288676 sp|P80206|OTX2_MOUSE Homeobox protein OTX2 OS=Mus musculus OX=10090 GN=Otx2 PE=1 SV=1//3.78645e-101
CI01000029	9322879	9322996	118	13	0.922353	0.646592	0.275761	71.5543	CG	CI01000029_09322744_09351108	exon	--	gnl|BL_ORD_ID|291081 sp|D4A280|PAK5_RAT Serine/threonine-protein kinase PAK 5 OS=Rattus norvegicus OX=10116 GN=Pak5 PE=1 SV=1//1.18229e-18
CI01000029	9322879	9322996	118	13	0.922353	0.646592	0.275761	71.5543	CG	CI01000029_09322744_09351108	intron	--	gnl|BL_ORD_ID|291081 sp|D4A280|PAK5_RAT Serine/threonine-protein kinase PAK 5 OS=Rattus norvegicus OX=10116 GN=Pak5 PE=1 SV=1//1.18229e-18
CI01000029	9432497	9432593	97	19	0.932544	0.854404	0.07814	81.9259	CG	CI01000029_09399992_09440921	intron	--	gnl|BL_ORD_ID|306369 sp|Q9NQ66|PLCB1_HUMAN 1-phosphatidylinositol 4,5-bisphosphate phosphodiesterase beta-1 OS=Homo sapiens OX=9606 GN=PLCB1 PE=1 SV=1//0
CI01000029	9432497	9432593	97	19	0.932544	0.854404	0.07814	81.9259	CG	CI01000029_09399992_09440921	exon	--	gnl|BL_ORD_ID|306369 sp|Q9NQ66|PLCB1_HUMAN 1-phosphatidylinositol 4,5-bisphosphate phosphodiesterase beta-1 OS=Homo sapiens OX=9606 GN=PLCB1 PE=1 SV=1//0
CI01000030	200409	200501	93	19	0.953226	0.89378	0.0594461	90.6497	CG	CI01000030_00198611_00199108	promoter	--	-//-
CI01000030	200409	200501	93	19	0.953226	0.89378	0.0594461	90.6497	CG	CI01000030_00200402_00425242	exon	--	gnl|BL_ORD_ID|223398 sp|Q9NZR2|LRP1B_HUMAN Low-density lipoprotein receptor-related protein 1B OS=Homo sapiens OX=9606 GN=LRP1B PE=1 SV=2//8.24322e-06
CI01000030	213382	213814	433	54	0.902477	0.749544	0.152933	364.308	CG	CI01000030_00200402_00425242	intron	--	gnl|BL_ORD_ID|223398 sp|Q9NZR2|LRP1B_HUMAN Low-density lipoprotein receptor-related protein 1B OS=Homo sapiens OX=9606 GN=LRP1B PE=1 SV=2//8.24322e-06
CI01000030	752126	752223	98	12	0.617085	0.375893	0.241192	93.2624	CG	CI01000030_00753779_00759287	promoter	--	gnl|BL_ORD_ID|445682 sp|O46640|ST3A1_RABIT Amine sulfotransferase OS=Oryctolagus cuniculus OX=9986 GN=SULT3A1 PE=1 SV=1//5.38363e-90
CI01000030	752329	752511	183	14	0.576551	0.381872	0.194678	77.3456	CG	CI01000030_00753779_00759287	promoter	--	gnl|BL_ORD_ID|445682 sp|O46640|ST3A1_RABIT Amine sulfotransferase OS=Oryctolagus cuniculus OX=9986 GN=SULT3A1 PE=1 SV=1//5.38363e-90
CI01000030	874337	874470	134	15	0.904402	0.712076	0.192327	97.5247	CG	CI01000030_00873074_00886771	intron	--	gnl|BL_ORD_ID|157855 sp|F1QCC6|GPC1_DANRE Glypican-1 OS=Danio rerio OX=7955 GN=gpc1 PE=2 SV=1//5.8051e-23
CI01000030	905194	905404	211	26	0.578717	0.346813	0.231903	175.378	CG	CI01000030_00894230_00904687	promoter	--	gnl|BL_ORD_ID|17274 sp|Q8C0W1|ANMY1_MOUSE Ankyrin repeat and MYND domain-containing protein 1 OS=Mus musculus OX=10090 GN=Ankmy1 PE=1 SV=1//5.65083e-62
CI01000030	919016	919263	248	18	0.438555	0.158552	0.280003	188.166	CG	CI01000030_00914537_00924799	intron	--	gnl|BL_ORD_ID|478259 sp|P09495|TPM4_RAT Tropomyosin alpha-4 chain OS=Rattus norvegicus OX=10116 GN=Tpm4 PE=1 SV=3//1.94467e-80
CI01000030	1113108	1113274	167	27	0.932308	0.839531	0.0927769	137.444	CG	CI01000030_01100678_01133071	intron	--	gnl|BL_ORD_ID|120280 sp|Q9UBC2|EP15R_HUMAN Epidermal growth factor receptor substrate 15-like 1 OS=Homo sapiens OX=9606 GN=EPS15L1 PE=1 SV=1//0
CI01000030	1178133	1178414	282	20	0.817167	0.62639	0.190777	130.957	CG	CI01000030_01178481_01181505	TES	--	gnl|BL_ORD_ID|554631 sp|Q5TC79|ZBT37_HUMAN Zinc finger and BTB domain-containing protein 37 OS=Homo sapiens OX=9606 GN=ZBTB37 PE=2 SV=1//0
CI01000030	1178133	1178414	282	20	0.817167	0.62639	0.190777	130.957	CG	CI01000030_01178481_01181505	utr3	--	gnl|BL_ORD_ID|554631 sp|Q5TC79|ZBT37_HUMAN Zinc finger and BTB domain-containing protein 37 OS=Homo sapiens OX=9606 GN=ZBTB37 PE=2 SV=1//0
CI01000030	1178133	1178414	282	20	0.817167	0.62639	0.190777	130.957	CG	CI01000030_01178481_01181505	exon	--	gnl|BL_ORD_ID|554631 sp|Q5TC79|ZBT37_HUMAN Zinc finger and BTB domain-containing protein 37 OS=Homo sapiens OX=9606 GN=ZBTB37 PE=2 SV=1//0
CI01000030	1234213	1234434	222	18	0.785966	0.518876	0.267089	112.03	CG	CI01000030_01231023_01247523	intron	--	gnl|BL_ORD_ID|556440 sp|A5PMX1|ZNT7_DANRE Zinc transporter 7 OS=Danio rerio OX=7955 GN=slc30a7 PE=2 SV=1//1.7926e-12
CI01000030	1384512	1384640	129	13	0.401888	0.147923	0.253965	89.6805	CG	CI01000030_01384095_01386916	exon	--	gnl|BL_ORD_ID|53025 sp|Q95029|CATL_DROME Cathepsin L OS=Drosophila melanogaster OX=7227 GN=Cp1 PE=2 SV=2//1.35986e-81
CI01000030	1384512	1384640	129	13	0.401888	0.147923	0.253965	89.6805	CG	CI01000030_01384095_01386916	intron	--	gnl|BL_ORD_ID|53025 sp|Q95029|CATL_DROME Cathepsin L OS=Drosophila melanogaster OX=7227 GN=Cp1 PE=2 SV=2//1.35986e-81
CI01000030	1431366	1431591	226	15	0.705094	0.326126	0.378968	109.331	CG	CI01000030_01426277_01431670	intron	--	gnl|BL_ORD_ID|17382 sp|Q502M6|ANR29_DANRE Ankyrin repeat domain-containing protein 29 OS=Danio rerio OX=7955 GN=ankrd29 PE=2 SV=1//2.26949e-161
CI01000030	1431366	1431591	226	15	0.705094	0.326126	0.378968	109.331	CG	CI01000030_01426277_01431670	exon	--	gnl|BL_ORD_ID|17382 sp|Q502M6|ANR29_DANRE Ankyrin repeat domain-containing protein 29 OS=Danio rerio OX=7955 GN=ankrd29 PE=2 SV=1//2.26949e-161
CI01000030	1431366	1431591	226	15	0.705094	0.326126	0.378968	109.331	CG	CI01000030_01433149_01437563	promoter	--	gnl|BL_ORD_ID|507942 sp|Q0VD48|VPS4B_BOVIN Vacuolar protein sorting-associated protein 4B OS=Bos taurus OX=9913 GN=VPS4B PE=2 SV=1//0
CI01000030	1478700	1478913	214	8	0.636829	0.193526	0.443302	67.7858	CG	CI01000030_01474646_01477918	promoter	--	gnl|BL_ORD_ID|446841 sp|Q5R6Q2|STX6_PONAB Syntaxin-6 OS=Pongo abelii OX=9601 GN=STX6 PE=2 SV=1//1.48098e-119
CI01000030	1478700	1478913	214	8	0.636829	0.193526	0.443302	67.7858	CG	CI01000030_01480370_01481206	promoter	--	gnl|BL_ORD_ID|187284 sp|Q5VY09|IER5_HUMAN Immediate early response gene 5 protein OS=Homo sapiens OX=9606 GN=IER5 PE=1 SV=3//1.24639e-38
CI01000030	1529473	1529751	279	31	0.88911	0.704262	0.184849	252.03	CG	CI01000030_01518641_01634086	intron	--	gnl|BL_ORD_ID|193271 sp|Q8NI35|INADL_HUMAN InaD-like protein OS=Homo sapiens OX=9606 GN=PATJ PE=1 SV=3//7.10933e-06
CI01000030	1529473	1529751	279	31	0.88911	0.704262	0.184849	252.03	CG	CI01000030_01518641_01634086	exon	--	gnl|BL_ORD_ID|193271 sp|Q8NI35|INADL_HUMAN InaD-like protein OS=Homo sapiens OX=9606 GN=PATJ PE=1 SV=3//7.10933e-06
CI01000030	1707512	1707720	209	26	0.950938	0.82942	0.121518	150.197	CG	CI01000030_01699341_01705561	promoter	--	gnl|BL_ORD_ID|268248 sp|P17923|NFIA_CHICK Nuclear factor 1 A-type OS=Gallus gallus OX=9031 GN=NFIA PE=1 SV=1//6.49583e-35
CI01000030	1707512	1707720	209	26	0.950938	0.82942	0.121518	150.197	CG	CI01000030_01706761_01721007	intron	--	gnl|BL_ORD_ID|268248 sp|P17923|NFIA_CHICK Nuclear factor 1 A-type OS=Gallus gallus OX=9031 GN=NFIA PE=1 SV=1//8.34472e-07
CI01000030	1805120	1805298	179	19	0.867991	0.773012	0.0949785	82.969	CG	CI01000030_01802485_01815583	intron	--	gnl|BL_ORD_ID|268248 sp|P17923|NFIA_CHICK Nuclear factor 1 A-type OS=Gallus gallus OX=9031 GN=NFIA PE=1 SV=1//2.52653e-124
CI01000030	1811933	1812065	133	16	0.937196	0.751616	0.185581	111.205	CG	CI01000030_01802485_01815583	intron	--	gnl|BL_ORD_ID|268248 sp|P17923|NFIA_CHICK Nuclear factor 1 A-type OS=Gallus gallus OX=9031 GN=NFIA PE=1 SV=1//2.52653e-124
CI01000030	1812266	1812370	105	14	0.922464	0.791229	0.131235	70.5773	CG	CI01000030_01802485_01815583	intron	--	gnl|BL_ORD_ID|268248 sp|P17923|NFIA_CHICK Nuclear factor 1 A-type OS=Gallus gallus OX=9031 GN=NFIA PE=1 SV=1//2.52653e-124
CI01000030	1812887	1813063	177	13	0.541544	0.346124	0.195419	73.1625	CG	CI01000030_01802485_01815583	intron	--	gnl|BL_ORD_ID|268248 sp|P17923|NFIA_CHICK Nuclear factor 1 A-type OS=Gallus gallus OX=9031 GN=NFIA PE=1 SV=1//2.52653e-124
CI01000030	1944871	1945046	176	23	0.641861	0.475807	0.166054	114.179	CG	CI01000030_01939981_01942970	promoter	--	gnl|BL_ORD_ID|310192 sp|Q8K4G9|PODO_RAT Podocin OS=Rattus norvegicus OX=10116 GN=Nphs2 PE=1 SV=2//1.27344e-48
CI01000030	1944871	1945046	176	23	0.641861	0.475807	0.166054	114.179	CG	CI01000030_01945306_01955404	promoter	--	gnl|BL_ORD_ID|467405 sp|Q1L981|TDRD5_DANRE Tudor domain-containing protein 5 OS=Danio rerio OX=7955 GN=tdrd5 PE=2 SV=1//0
CI01000030	1972930	1973073	144	25	0.751965	0.602193	0.149772	131.597	CG	CI01000030_01972795_01974531	exon	--	gnl|BL_ORD_ID|124746 sp|Q8CAA5|F163A_MOUSE Protein FAM163A OS=Mus musculus OX=10090 GN=Fam163a PE=2 SV=1//5.10885e-19
CI01000030	1972930	1973073	144	25	0.751965	0.602193	0.149772	131.597	CG	CI01000030_01972795_01974531	intron	--	gnl|BL_ORD_ID|124746 sp|Q8CAA5|F163A_MOUSE Protein FAM163A OS=Mus musculus OX=10090 GN=Fam163a PE=2 SV=1//5.10885e-19
CI01000030	2246486	2246602	117	19	0.894281	0.829785	0.0644959	86.3916	CG	CI01000030_02233111_02248642	intron	--	-//-
CI01000030	2474868	2475066	199	16	0.926806	0.774723	0.152082	86.2224	CG	CI01000030_02472528_02477483	exon	--	gnl|BL_ORD_ID|233337 sp|Q02080|MEF2B_HUMAN Myocyte-specific enhancer factor 2B OS=Homo sapiens OX=9606 GN=MEF2B PE=1 SV=2//1.63612e-54
CI01000030	2474868	2475066	199	16	0.926806	0.774723	0.152082	86.2224	CG	CI01000030_02472528_02477483	intron	--	gnl|BL_ORD_ID|233337 sp|Q02080|MEF2B_HUMAN Myocyte-specific enhancer factor 2B OS=Homo sapiens OX=9606 GN=MEF2B PE=1 SV=2//1.63612e-54
CI01000030	2620076	2620753	678	27	0.883674	0.598267	0.285407	220.236	CG	CI01000030_02620111_02632697	promoter	--	gnl|BL_ORD_ID|546899 sp|A6XGL0|YJEN3_HUMAN YjeF N-terminal domain-containing protein 3 OS=Homo sapiens OX=9606 GN=YJEFN3 PE=1 SV=1//5.49319e-105
CI01000030	2620076	2620753	678	27	0.883674	0.598267	0.285407	220.236	CG	CI01000030_02620111_02632697	TSS	--	gnl|BL_ORD_ID|546899 sp|A6XGL0|YJEN3_HUMAN YjeF N-terminal domain-containing protein 3 OS=Homo sapiens OX=9606 GN=YJEFN3 PE=1 SV=1//5.49319e-105
CI01000030	2620076	2620753	678	27	0.883674	0.598267	0.285407	220.236	CG	CI01000030_02620111_02632697	exon	--	gnl|BL_ORD_ID|546899 sp|A6XGL0|YJEN3_HUMAN YjeF N-terminal domain-containing protein 3 OS=Homo sapiens OX=9606 GN=YJEFN3 PE=1 SV=1//5.49319e-105
CI01000030	2620076	2620753	678	27	0.883674	0.598267	0.285407	220.236	CG	CI01000030_02620111_02632697	intron	--	gnl|BL_ORD_ID|546899 sp|A6XGL0|YJEN3_HUMAN YjeF N-terminal domain-containing protein 3 OS=Homo sapiens OX=9606 GN=YJEFN3 PE=1 SV=1//5.49319e-105
CI01000030	2699808	2700051	244	32	0.77005	0.459516	0.310534	259.057	CG	CI01000030_02705058_02731134	promoter	--	gnl|BL_ORD_ID|466523 sp|P35072|TCB1_CAEBR Transposable element Tcb1 transposase OS=Caenorhabditis briggsae OX=6238 PE=3 SV=1//5.18125e-25
CI01000030	2916852	2917057	206	22	0.949625	0.839333	0.110292	109.643	CG	CI01000030_02911153_02916952	exon	--	gnl|BL_ORD_ID|41184 sp|P17790|BASI_CHICK Basigin OS=Gallus gallus OX=9031 GN=BSG PE=1 SV=2//1.75462e-92
CI01000030	2916852	2917057	206	22	0.949625	0.839333	0.110292	109.643	CG	CI01000030_02911153_02916952	TES	--	gnl|BL_ORD_ID|41184 sp|P17790|BASI_CHICK Basigin OS=Gallus gallus OX=9031 GN=BSG PE=1 SV=2//1.75462e-92
CI01000030	3283081	3283201	121	13	0.799075	0.645639	0.153437	78.1151	CG	CI01000030_03273527_03314595	intron	--	gnl|BL_ORD_ID|58855 sp|Q8N6W0|CELF5_HUMAN CUGBP Elav-like family member 5 OS=Homo sapiens OX=9606 GN=CELF5 PE=1 SV=1//7.45548e-11
CI01000030	3635925	3636177	253	29	0.939553	0.708527	0.231026	273.884	CG	CI01000030_03632671_03646877	intron	--	gnl|BL_ORD_ID|259775 sp|Q9ULV0|MYO5B_HUMAN Unconventional myosin-Vb OS=Homo sapiens OX=9606 GN=MYO5B PE=1 SV=3//2.19675e-67
CI01000030	3635925	3636177	253	29	0.939553	0.708527	0.231026	273.884	CG	CI01000030_03632671_03646877	exon	--	gnl|BL_ORD_ID|259775 sp|Q9ULV0|MYO5B_HUMAN Unconventional myosin-Vb OS=Homo sapiens OX=9606 GN=MYO5B PE=1 SV=3//2.19675e-67
CI01000030	3768837	3769263	427	29	0.641883	0.335234	0.306649	184.227	CG	CI01000030_03765594_03778884	intron	--	gnl|BL_ORD_ID|178314 sp|O08755|HNF6_MOUSE Hepatocyte nuclear factor 6 OS=Mus musculus OX=10090 GN=Onecut1 PE=1 SV=1//1.72936e-130
CI01000030	3777123	3777354	232	33	0.564624	0.317485	0.247139	237.069	CG	CI01000030_03765594_03778884	intron	--	gnl|BL_ORD_ID|178314 sp|O08755|HNF6_MOUSE Hepatocyte nuclear factor 6 OS=Mus musculus OX=10090 GN=Onecut1 PE=1 SV=1//1.72936e-130
CI01000030	3805802	3806087	286	42	0.911386	0.76787	0.143516	267.761	CG	CI01000030_03785020_03812002	intron	--	gnl|BL_ORD_ID|30964 sp|O43520|AT8B1_HUMAN Phospholipid-transporting ATPase IC OS=Homo sapiens OX=9606 GN=ATP8B1 PE=1 SV=3//0
CI01000030	3907959	3908206	248	30	0.329216	0.172969	0.156247	151.636	CG	CI01000030_03906284_03908070	intron	--	-//-
CI01000030	3907959	3908206	248	30	0.329216	0.172969	0.156247	151.636	CG	CI01000030_03906284_03908070	exon	--	-//-
CI01000030	3907959	3908206	248	30	0.329216	0.172969	0.156247	151.636	CG	CI01000030_03906284_03908070	utr5	--	-//-
CI01000030	3908886	3909408	523	43	0.404493	0.124256	0.280237	354.311	CG	CI01000030_03906284_03908070	promoter	--	-//-
CI01000030	3907959	3908206	248	30	0.329216	0.172969	0.156247	151.636	CG	CI01000030_03909138_03910046	promoter	--	-//-
CI01000030	3908886	3909408	523	43	0.404493	0.124256	0.280237	354.311	CG	CI01000030_03909138_03910046	promoter	--	-//-
CI01000030	3908886	3909408	523	43	0.404493	0.124256	0.280237	354.311	CG	CI01000030_03909138_03910046	TSS	--	-//-
CI01000030	3908886	3909408	523	43	0.404493	0.124256	0.280237	354.311	CG	CI01000030_03909138_03910046	utr5	--	-//-
CI01000030	3908886	3909408	523	43	0.404493	0.124256	0.280237	354.311	CG	CI01000030_03909138_03910046	exon	--	-//-
CI01000030	4311051	4311648	598	36	0.483821	0.229533	0.254288	278.174	CG	CI01000030_04308370_04309677	promoter	--	gnl|BL_ORD_ID|425220 sp|Q99500|S1PR3_HUMAN Sphingosine 1-phosphate receptor 3 OS=Homo sapiens OX=9606 GN=S1PR3 PE=1 SV=2//1.73336e-117
CI01000030	4546354	4546577	224	14	0.672892	0.416004	0.256888	94.8148	CG	CI01000030_04521454_04544414	promoter	--	gnl|BL_ORD_ID|156956 sp|P21279|GNAQ_MOUSE Guanine nucleotide-binding protein G(q) subunit alpha OS=Mus musculus OX=10090 GN=Gnaq PE=1 SV=4//0
CI01000030	4562497	4562686	190	11	0.683388	0.298968	0.384421	81.5634	CG	CI01000030_04552559_04571086	intron	--	gnl|BL_ORD_ID|156886 sp|Q9TU29|GNA15_RABIT Guanine nucleotide-binding protein subunit alpha-15 OS=Oryctolagus cuniculus OX=9986 GN=GNA15 PE=2 SV=1//3.34451e-26
CI01000030	4563220	4563318	99	18	0.850571	0.663401	0.18717	175.847	CG	CI01000030_04552559_04571086	intron	--	gnl|BL_ORD_ID|156886 sp|Q9TU29|GNA15_RABIT Guanine nucleotide-binding protein subunit alpha-15 OS=Oryctolagus cuniculus OX=9986 GN=GNA15 PE=2 SV=1//3.34451e-26
CI01000030	4714052	4714117	66	15	0.963978	0.904112	0.0598665	70.624	CG	CI01000030_04708812_04716224	exon	--	gnl|BL_ORD_ID|493729 sp|Q99PL6|UBXN6_MOUSE UBX domain-containing protein 6 OS=Mus musculus OX=10090 GN=Ubxn6 PE=1 SV=1//4.55348e-117
CI01000030	4714052	4714117	66	15	0.963978	0.904112	0.0598665	70.624	CG	CI01000030_04708812_04716224	intron	--	gnl|BL_ORD_ID|493729 sp|Q99PL6|UBXN6_MOUSE UBX domain-containing protein 6 OS=Mus musculus OX=10090 GN=Ubxn6 PE=1 SV=1//4.55348e-117
CI01000030	4783957	4784155	199	11	0.788169	0.47449	0.313678	69.8873	CG	CI01000030_04756387_04793095	intron	--	gnl|BL_ORD_ID|50397 sp|Q8C1B1|CAMP2_MOUSE Calmodulin-regulated spectrin-associated protein 2 OS=Mus musculus OX=10090 GN=Camsap2 PE=1 SV=3//0
CI01000030	5171215	5171372	158	17	0.827667	0.720741	0.106926	69.5397	CG	CI01000030_05165181_05189898	intron	--	gnl|BL_ORD_ID|267616 sp|Q9ES74|NEK7_MOUSE Serine/threonine-protein kinase Nek7 OS=Mus musculus OX=10090 GN=Nek7 PE=1 SV=1//6.4095e-13
CI01000030	5235838	5236723	886	54	0.508486	0.281629	0.226858	389.771	CG	CI01000030_05233712_05242487	intron	--	gnl|BL_ORD_ID|216944 sp|Q1LWV4|LHX9_DANRE LIM/homeobox protein Lhx9 OS=Danio rerio OX=7955 GN=lhx9 PE=2 SV=1//0
CI01000030	5237972	5238136	165	13	0.352589	0.175703	0.176885	73.2287	CG	CI01000030_05233712_05242487	exon	--	gnl|BL_ORD_ID|216944 sp|Q1LWV4|LHX9_DANRE LIM/homeobox protein Lhx9 OS=Danio rerio OX=7955 GN=lhx9 PE=2 SV=1//0
CI01000030	5237972	5238136	165	13	0.352589	0.175703	0.176885	73.2287	CG	CI01000030_05233712_05242487	intron	--	gnl|BL_ORD_ID|216944 sp|Q1LWV4|LHX9_DANRE LIM/homeobox protein Lhx9 OS=Danio rerio OX=7955 GN=lhx9 PE=2 SV=1//0
CI01000030	5238501	5238634	134	15	0.630607	0.393857	0.23675	87.917	CG	CI01000030_05233712_05242487	exon	--	gnl|BL_ORD_ID|216944 sp|Q1LWV4|LHX9_DANRE LIM/homeobox protein Lhx9 OS=Danio rerio OX=7955 GN=lhx9 PE=2 SV=1//0
CI01000030	5239391	5239721	331	29	0.322742	0.133971	0.188772	178.867	CG	CI01000030_05233712_05242487	intron	--	gnl|BL_ORD_ID|216944 sp|Q1LWV4|LHX9_DANRE LIM/homeobox protein Lhx9 OS=Danio rerio OX=7955 GN=lhx9 PE=2 SV=1//0
CI01000030	5239391	5239721	331	29	0.322742	0.133971	0.188772	178.867	CG	CI01000030_05233712_05242487	exon	--	gnl|BL_ORD_ID|216944 sp|Q1LWV4|LHX9_DANRE LIM/homeobox protein Lhx9 OS=Danio rerio OX=7955 GN=lhx9 PE=2 SV=1//0
CI01000030	5945193	5945281	89	15	0.284754	0.138214	0.14654	88.1065	CG	CI01000030_05944230_05964173	intron	--	gnl|BL_ORD_ID|65625 sp|Q1LZF8|CLCC1_BOVIN Chloride channel CLIC-like protein 1 OS=Bos taurus OX=9913 GN=CLCC1 PE=2 SV=1//5.28303e-45
CI01000030	6050810	6051043	234	34	0.812331	0.69597	0.116361	160.906	CG	CI01000030_06042392_06063112	intron	--	gnl|BL_ORD_ID|505489 sp|Q92093|VIT_ONCMY Vitellogenin OS=Oncorhynchus mykiss OX=8022 GN=vtg1 PE=1 SV=1//7.81643e-17
CI01000030	6050810	6051043	234	34	0.812331	0.69597	0.116361	160.906	CG	CI01000030_06042392_06063112	exon	--	gnl|BL_ORD_ID|505489 sp|Q92093|VIT_ONCMY Vitellogenin OS=Oncorhynchus mykiss OX=8022 GN=vtg1 PE=1 SV=1//7.81643e-17
CI01000030	6051103	6051464	362	42	0.836144	0.679101	0.157043	267.954	CG	CI01000030_06042392_06063112	intron	--	gnl|BL_ORD_ID|505489 sp|Q92093|VIT_ONCMY Vitellogenin OS=Oncorhynchus mykiss OX=8022 GN=vtg1 PE=1 SV=1//7.81643e-17
CI01000030	6108231	6108528	298	22	0.535066	0.250659	0.284407	186.007	CG	CI01000030_06107092_06109831	intron	--	-//-
CI01000030	6213496	6213591	96	15	0.83408	0.672386	0.161694	72.5573	CG	CI01000030_06214243_06225178	utr5	--	gnl|BL_ORD_ID|449441 sp|Q14CH7|SYAM_MOUSE Alanine--tRNA ligase, mitochondrial OS=Mus musculus OX=10090 GN=Aars2 PE=1 SV=1//0
CI01000030	6213496	6213591	96	15	0.83408	0.672386	0.161694	72.5573	CG	CI01000030_06214243_06225178	exon	--	gnl|BL_ORD_ID|449441 sp|Q14CH7|SYAM_MOUSE Alanine--tRNA ligase, mitochondrial OS=Mus musculus OX=10090 GN=Aars2 PE=1 SV=1//0
CI01000030	6213770	6213869	100	21	0.397553	0.266846	0.130706	84.7559	CG	CI01000030_06214243_06225178	utr5	--	gnl|BL_ORD_ID|449441 sp|Q14CH7|SYAM_MOUSE Alanine--tRNA ligase, mitochondrial OS=Mus musculus OX=10090 GN=Aars2 PE=1 SV=1//0
CI01000030	6213770	6213869	100	21	0.397553	0.266846	0.130706	84.7559	CG	CI01000030_06214243_06225178	exon	--	gnl|BL_ORD_ID|449441 sp|Q14CH7|SYAM_MOUSE Alanine--tRNA ligase, mitochondrial OS=Mus musculus OX=10090 GN=Aars2 PE=1 SV=1//0
CI01000030	6228004	6228204	201	17	0.297567	0.136267	0.161299	93.1785	CG	CI01000030_06229132_06232109	promoter	--	gnl|BL_ORD_ID|40485 sp|O54905|B3GT2_MOUSE Beta-1,3-galactosyltransferase 2 OS=Mus musculus OX=10090 GN=B3galt2 PE=1 SV=2//1.5678e-61
CI01000030	6231623	6232016	394	14	0.267775	0.0963119	0.171463	69.4842	CG	CI01000030_06229132_06232109	intron	--	gnl|BL_ORD_ID|40485 sp|O54905|B3GT2_MOUSE Beta-1,3-galactosyltransferase 2 OS=Mus musculus OX=10090 GN=B3galt2 PE=1 SV=2//1.5678e-61
CI01000030	6231623	6232016	394	14	0.267775	0.0963119	0.171463	69.4842	CG	CI01000030_06229132_06232109	exon	--	gnl|BL_ORD_ID|40485 sp|O54905|B3GT2_MOUSE Beta-1,3-galactosyltransferase 2 OS=Mus musculus OX=10090 GN=B3galt2 PE=1 SV=2//1.5678e-61
CI01000030	6508569	6508741	173	21	0.762335	0.451523	0.310811	161.714	CG	CI01000030_06499375_06510887	exon	--	gnl|BL_ORD_ID|50499 sp|Q9GLG1|CAN2_MACFA Calpain-2 catalytic subunit OS=Macaca fascicularis OX=9541 GN=CAPN2 PE=2 SV=3//0
CI01000030	6536556	6536742	187	19	0.544312	0.389909	0.154404	88.6473	CG	CI01000030_06532783_06533802	promoter	--	gnl|BL_ORD_ID|40482 sp|Q9MYM7|B3GT1_PONPY Beta-1,3-galactosyltransferase 1 OS=Pongo pygmaeus OX=9600 GN=B3GALT1 PE=3 SV=1//7.30927e-49
CI01000030	6710801	6710965	165	21	0.722057	0.554824	0.167233	103.595	CG	CI01000030_06705681_06711246	intron	--	gnl|BL_ORD_ID|148059 sp|Q9JL56|GDE1_MOUSE Glycerophosphodiester phosphodiesterase 1 OS=Mus musculus OX=10090 GN=Gde1 PE=1 SV=1//6.44922e-134
CI01000030	6710801	6710965	165	21	0.722057	0.554824	0.167233	103.595	CG	CI01000030_06712812_06713477	promoter	--	gnl|BL_ORD_ID|474835 sp|B3DI94|TM186_DANRE Transmembrane protein 186 OS=Danio rerio OX=7955 GN=tmem186 PE=2 SV=1//1.72755e-100
CI01000030	6942418	6942835	418	31	0.330312	0.0355602	0.294752	388.93	CG	CI01000030_06940324_06983295	intron	--	gnl|BL_ORD_ID|57045 sp|Q68EV1|CD276_XENLA CD276 antigen homolog OS=Xenopus laevis OX=8355 GN=cd276 PE=2 SV=1//3.22291e-08
CI01000030	6971035	6971225	191	13	0.873184	0.697369	0.175815	84.8458	CG	CI01000030_06940324_06983295	intron	--	gnl|BL_ORD_ID|57045 sp|Q68EV1|CD276_XENLA CD276 antigen homolog OS=Xenopus laevis OX=8355 GN=cd276 PE=2 SV=1//3.22291e-08
CI01000030	7124781	7124900	120	13	0.726795	0.558266	0.168529	73.5535	CG	CI01000030_07118097_07122890	promoter	--	gnl|BL_ORD_ID|200058 sp|Q8JFQ6|K1C13_ONCMY Keratin, type I cytoskeletal 13 OS=Oncorhynchus mykiss OX=8022 GN=krt13 PE=2 SV=1//2.79152e-128
CI01000030	7232801	7233051	251	20	0.705746	0.443008	0.262737	129.491	CG	CI01000030_07216807_07247307	exon	--	gnl|BL_ORD_ID|156938 sp|Q9XZV3|GNAO_GEOCY Guanine nucleotide-binding protein G(o) subunit alpha OS=Geodia cydonium OX=6047 PE=2 SV=3//4.13874e-07
CI01000030	7232801	7233051	251	20	0.705746	0.443008	0.262737	129.491	CG	CI01000030_07216807_07247307	intron	--	gnl|BL_ORD_ID|156938 sp|Q9XZV3|GNAO_GEOCY Guanine nucleotide-binding protein G(o) subunit alpha OS=Geodia cydonium OX=6047 PE=2 SV=3//4.13874e-07
CI01000030	7274623	7274909	287	28	0.734909	0.421679	0.313231	174.789	CG	CI01000030_07274776_07276578	utr3	--	gnl|BL_ORD_ID|487681 sp|Q62283|TSN7_MOUSE Tetraspanin-7 OS=Mus musculus OX=10090 GN=Tspan7 PE=1 SV=2//2.88553e-09
CI01000030	7274623	7274909	287	28	0.734909	0.421679	0.313231	174.789	CG	CI01000030_07274776_07276578	exon	--	gnl|BL_ORD_ID|487681 sp|Q62283|TSN7_MOUSE Tetraspanin-7 OS=Mus musculus OX=10090 GN=Tspan7 PE=1 SV=2//2.88553e-09
CI01000030	7439924	7440031	108	13	0.842973	0.698399	0.144574	69.6037	CG	CI01000030_07438282_07471671	intron	--	gnl|BL_ORD_ID|41786 sp|Q8CGN4|BCOR_MOUSE BCL-6 corepressor OS=Mus musculus OX=10090 GN=Bcor PE=1 SV=2//2.96445e-16
CI01000030	7441046	7441360	315	24	0.911707	0.706092	0.205615	161.382	CG	CI01000030_07438282_07471671	intron	--	gnl|BL_ORD_ID|41786 sp|Q8CGN4|BCOR_MOUSE BCL-6 corepressor OS=Mus musculus OX=10090 GN=Bcor PE=1 SV=2//2.96445e-16
CI01000030	7441835	7441938	104	18	0.812492	0.621842	0.19065	96.2618	CG	CI01000030_07438282_07471671	intron	--	gnl|BL_ORD_ID|41786 sp|Q8CGN4|BCOR_MOUSE BCL-6 corepressor OS=Mus musculus OX=10090 GN=Bcor PE=1 SV=2//2.96445e-16
CI01000030	7441835	7441938	104	18	0.812492	0.621842	0.19065	96.2618	CG	CI01000030_07438282_07471671	exon	--	gnl|BL_ORD_ID|41786 sp|Q8CGN4|BCOR_MOUSE BCL-6 corepressor OS=Mus musculus OX=10090 GN=Bcor PE=1 SV=2//2.96445e-16
CI01000030	7448376	7448750	375	16	0.767264	0.452452	0.314811	84.0787	CG	CI01000030_07438282_07471671	intron	--	gnl|BL_ORD_ID|41786 sp|Q8CGN4|BCOR_MOUSE BCL-6 corepressor OS=Mus musculus OX=10090 GN=Bcor PE=1 SV=2//2.96445e-16
CI01000030	7457124	7457679	556	34	0.693123	0.345082	0.348042	230.222	CG	CI01000030_07438282_07471671	intron	--	gnl|BL_ORD_ID|41786 sp|Q8CGN4|BCOR_MOUSE BCL-6 corepressor OS=Mus musculus OX=10090 GN=Bcor PE=1 SV=2//2.96445e-16
CI01000030	7466608	7466950	343	37	0.722452	0.562602	0.159851	209.092	CG	CI01000030_07438282_07471671	intron	--	gnl|BL_ORD_ID|41786 sp|Q8CGN4|BCOR_MOUSE BCL-6 corepressor OS=Mus musculus OX=10090 GN=Bcor PE=1 SV=2//2.96445e-16
CI01000030	7466608	7466950	343	37	0.722452	0.562602	0.159851	209.092	CG	CI01000030_07438282_07471671	exon	--	gnl|BL_ORD_ID|41786 sp|Q8CGN4|BCOR_MOUSE BCL-6 corepressor OS=Mus musculus OX=10090 GN=Bcor PE=1 SV=2//2.96445e-16
CI01000030	7474463	7474678	216	21	0.597444	0.391989	0.205455	135.987	CG	CI01000030_07438282_07471671	promoter	--	gnl|BL_ORD_ID|41786 sp|Q8CGN4|BCOR_MOUSE BCL-6 corepressor OS=Mus musculus OX=10090 GN=Bcor PE=1 SV=2//2.96445e-16
CI01000030	7482202	7482806	605	36	0.798054	0.39418	0.403873	376.707	CG	CI01000030_07483843_07492567	promoter	--	gnl|BL_ORD_ID|345628 sp|Q5R563|RENR_PONAB Renin receptor OS=Pongo abelii OX=9601 GN=ATP6AP2 PE=2 SV=1//5.90026e-142
CI01000030	7483890	7485279	1390	53	0.584795	0.308896	0.275899	425.43	CG	CI01000030_07483843_07492567	exon	--	gnl|BL_ORD_ID|345628 sp|Q5R563|RENR_PONAB Renin receptor OS=Pongo abelii OX=9601 GN=ATP6AP2 PE=2 SV=1//5.90026e-142
CI01000030	7483890	7485279	1390	53	0.584795	0.308896	0.275899	425.43	CG	CI01000030_07483843_07492567	intron	--	gnl|BL_ORD_ID|345628 sp|Q5R563|RENR_PONAB Renin receptor OS=Pongo abelii OX=9601 GN=ATP6AP2 PE=2 SV=1//5.90026e-142
CI01000030	7528031	7528207	177	19	0.857529	0.510392	0.347137	135.841	CG	CI01000030_07521446_07540249	intron	--	gnl|BL_ORD_ID|193738 sp|P06213|INSR_HUMAN Insulin receptor OS=Homo sapiens OX=9606 GN=INSR PE=1 SV=4//5.71636e-80
CI01000030	7609216	7609359	144	22	0.451078	0.224521	0.226557	149.465	CG	CI01000030_07601044_07646747	intron	--	gnl|BL_ORD_ID|193738 sp|P06213|INSR_HUMAN Insulin receptor OS=Homo sapiens OX=9606 GN=INSR PE=1 SV=4//3.50608e-21
CI01000030	7841050	7841379	330	37	0.558597	0.33242	0.226177	199.36	CG	CI01000030_07842295_07842928	promoter	--	-//-
CI01000030	7880919	7881086	168	33	0.903579	0.861412	0.0421667	120.479	CG	CI01000030_07868597_07886123	intron	--	gnl|BL_ORD_ID|434926 sp|Q8CA71|SHSA4_MOUSE Protein shisa-4 OS=Mus musculus OX=10090 GN=Shisa4 PE=1 SV=1//8.0026e-11
CI01000030	8128748	8128828	81	15	0.921942	0.813061	0.108881	71.1512	CG	CI01000030_08123594_08127280	promoter	--	gnl|BL_ORD_ID|330562 sp|Q7Z7A4|PXK_HUMAN PX domain-containing protein kinase-like protein OS=Homo sapiens OX=9606 GN=PXK PE=1 SV=1//2.75705e-98
CI01000030	8128748	8128828	81	15	0.921942	0.813061	0.108881	71.1512	CG	CI01000030_08128628_08130625	exon	--	gnl|BL_ORD_ID|183016 sp|P86397|HTD2_HUMAN Hydroxyacyl-thioester dehydratase type 2, mitochondrial OS=Homo sapiens OX=9606 GN=HTD2 PE=1 SV=1//1.1638e-44
CI01000030	8159457	8159670	214	22	0.47083	0.273255	0.197576	148.229	CG	CI01000030_08159242_08166884	exon	--	gnl|BL_ORD_ID|155037 sp|P13264|GLSK_RAT Glutaminase kidney isoform, mitochondrial OS=Rattus norvegicus OX=10116 GN=Gls PE=1 SV=2//0
CI01000030	8159457	8159670	214	22	0.47083	0.273255	0.197576	148.229	CG	CI01000030_08159242_08166884	intron	--	gnl|BL_ORD_ID|155037 sp|P13264|GLSK_RAT Glutaminase kidney isoform, mitochondrial OS=Rattus norvegicus OX=10116 GN=Gls PE=1 SV=2//0
CI01000030	8359883	8360713	831	28	0.875108	0.668986	0.206122	160.847	CG	CI01000030_08350086_08366927	intron	--	-//-
CI01000030	8524634	8524800	167	23	0.70533	0.50946	0.19587	122.461	CG	CI01000030_08498082_08533503	intron	--	-//-
CI01000030	8624225	8624551	327	28	0.729586	0.515877	0.213709	186.296	CG	CI01000030_08597072_08624990	intron	--	gnl|BL_ORD_ID|270773 sp|Q7RTR2|NLRC3_HUMAN NLR family CARD domain-containing protein 3 OS=Homo sapiens OX=9606 GN=NLRC3 PE=1 SV=2//3.25622e-89
CI01000030	8720032	8720356	325	18	0.824216	0.504907	0.319309	108.62	CG	CI01000030_08704610_08727738	intron	--	-//-
CI01000030	8849472	8849597	126	14	0.83929	0.695393	0.143897	81.9909	CG	CI01000030_08845484_08861801	intron	--	-//-
CI01000030	8950731	8950842	112	15	0.307028	0.168357	0.138671	68.0775	CG	CI01000030_08951137_08953545	utr5	--	gnl|BL_ORD_ID|28841 sp|Q7T1N4|ASIC1_OPSTA Acid-sensing ion channel 1 OS=Opsanus tau OX=8068 GN=asic1 PE=1 SV=1//1.30998e-47
CI01000030	8950731	8950842	112	15	0.307028	0.168357	0.138671	68.0775	CG	CI01000030_08951137_08953545	exon	--	gnl|BL_ORD_ID|28841 sp|Q7T1N4|ASIC1_OPSTA Acid-sensing ion channel 1 OS=Opsanus tau OX=8068 GN=asic1 PE=1 SV=1//1.30998e-47
CI01000030	8951374	8951550	177	31	0.63688	0.393783	0.243096	240.698	CG	CI01000030_08951137_08953545	exon	--	gnl|BL_ORD_ID|28841 sp|Q7T1N4|ASIC1_OPSTA Acid-sensing ion channel 1 OS=Opsanus tau OX=8068 GN=asic1 PE=1 SV=1//1.30998e-47
CI01000030	8951374	8951550	177	31	0.63688	0.393783	0.243096	240.698	CG	CI01000030_08951137_08953545	intron	--	gnl|BL_ORD_ID|28841 sp|Q7T1N4|ASIC1_OPSTA Acid-sensing ion channel 1 OS=Opsanus tau OX=8068 GN=asic1 PE=1 SV=1//1.30998e-47
CI01000030	8973663	8973762	100	19	0.884519	0.758396	0.126123	108.379	CG	CI01000030_08970358_08975052	intron	--	gnl|BL_ORD_ID|28841 sp|Q7T1N4|ASIC1_OPSTA Acid-sensing ion channel 1 OS=Opsanus tau OX=8068 GN=asic1 PE=1 SV=1//1.20838e-26
CI01000030	9106605	9107035	431	54	0.846975	0.688062	0.158913	363.926	CG	CI01000030_09086896_09146359	intron	--	gnl|BL_ORD_ID|28828 sp|Q708S8|ASI1B_DANRE Acid-sensing ion channel 1B OS=Danio rerio OX=7955 GN=asic1b PE=2 SV=1//0
CI01000030	9107132	9107523	392	65	0.893607	0.723683	0.169924	424.952	CG	CI01000030_09086896_09146359	intron	--	gnl|BL_ORD_ID|28828 sp|Q708S8|ASI1B_DANRE Acid-sensing ion channel 1B OS=Danio rerio OX=7955 GN=asic1b PE=2 SV=1//0
CI01000030	9107706	9107872	167	17	0.864079	0.736569	0.12751	81.597	CG	CI01000030_09086896_09146359	intron	--	gnl|BL_ORD_ID|28828 sp|Q708S8|ASI1B_DANRE Acid-sensing ion channel 1B OS=Danio rerio OX=7955 GN=asic1b PE=2 SV=1//0
CI01000030	9245691	9246779	1089	21	0.815509	0.329648	0.485861	177.894	CG	CI01000030_09241979_09249271	intron	--	-//-
CI01000030	9590869	9590970	102	17	0.714657	0.604603	0.110054	73.926	CG	CI01000030_09579086_09594020	intron	--	-//-
CI01000030	9643393	9643478	86	13	0.578723	0.218895	0.359828	79.2669	CG	CI01000030_09639163_09647509	intron	--	-//-
CI01000030	9960511	9960610	100	10	0.861737	0.381052	0.480684	199.467	CG	CI01000030_09958143_09965122	intron	--	-//-
CI01000030	9960511	9960610	100	10	0.861737	0.381052	0.480684	199.467	CG	CI01000030_09958143_09965122	exon	--	-//-
CI01000030	9960714	9961326	613	18	0.826739	0.377213	0.449526	113.484	CG	CI01000030_09958143_09965122	exon	--	-//-
CI01000030	9960714	9961326	613	18	0.826739	0.377213	0.449526	113.484	CG	CI01000030_09958143_09965122	intron	--	-//-
CI01000030	10005263	10005558	296	14	0.868994	0.310254	0.558741	163.701	CG	CI01000030_09989586_10008913	intron	--	-//-
CI01000030	10025498	10025599	102	21	0.921567	0.789759	0.131808	98.2848	CG	CI01000030_10021914_10024391	promoter	--	-//-
CI01000030	10197831	10197938	108	23	0.936124	0.839009	0.0971149	109.371	CG	CI01000030_10199403_10226165	promoter	--	-//-
CI01000030	10198015	10198167	153	17	0.91459	0.780515	0.134075	87.6768	CG	CI01000030_10199403_10226165	promoter	--	-//-
CI01000030	10565581	10565733	153	15	0.748027	0.617799	0.130228	87.9811	CG	CI01000030_10567314_10570556	utr5	--	-//-
CI01000030	10565581	10565733	153	15	0.748027	0.617799	0.130228	87.9811	CG	CI01000030_10567314_10570556	exon	--	-//-
CI01000030	10612965	10613100	136	14	0.942179	0.837488	0.104691	70.2232	CG	CI01000030_10605608_10626845	intron	--	gnl|BL_ORD_ID|59338 sp|Q8N5B7|CERS5_HUMAN Ceramide synthase 5 OS=Homo sapiens OX=9606 GN=CERS5 PE=2 SV=1//2.00261e-145
CI01000030	10701762	10701939	178	28	0.760034	0.566027	0.194007	149.852	CG	CI01000030_10689813_10702377	exon	--	gnl|BL_ORD_ID|297647 sp|Q9NZ53|PDXL2_HUMAN Podocalyxin-like protein 2 OS=Homo sapiens OX=9606 GN=PODXL2 PE=1 SV=1//1.12565e-74
CI01000030	10701762	10701939	178	28	0.760034	0.566027	0.194007	149.852	CG	CI01000030_10689813_10702377	intron	--	gnl|BL_ORD_ID|297647 sp|Q9NZ53|PDXL2_HUMAN Podocalyxin-like protein 2 OS=Homo sapiens OX=9606 GN=PODXL2 PE=1 SV=1//1.12565e-74
CI01000030	10711152	10711353	202	10	0.650536	0.319454	0.331082	78.0835	CG	CI01000030_10705288_10715416	exon	--	gnl|BL_ORD_ID|149063 sp|Q92820|GGH_HUMAN Gamma-glutamyl hydrolase OS=Homo sapiens OX=9606 GN=GGH PE=1 SV=2//1.70114e-112
CI01000030	10711152	10711353	202	10	0.650536	0.319454	0.331082	78.0835	CG	CI01000030_10705288_10715416	intron	--	gnl|BL_ORD_ID|149063 sp|Q92820|GGH_HUMAN Gamma-glutamyl hydrolase OS=Homo sapiens OX=9606 GN=GGH PE=1 SV=2//1.70114e-112
CI01000030	10738477	10738632	156	14	0.220762	0.0403027	0.180459	78.2996	CG	CI01000030_10732075_10737200	promoter	--	-//-
CI01000030	10738477	10738632	156	14	0.220762	0.0403027	0.180459	78.2996	CG	CI01000030_10738658_10751094	utr5	--	-//-
CI01000030	10738477	10738632	156	14	0.220762	0.0403027	0.180459	78.2996	CG	CI01000030_10738658_10751094	exon	--	-//-
CI01000030	10764447	10764713	267	29	0.21503	0.0549508	0.160079	205.325	CG	CI01000030_10766284_10769462	promoter	--	-//-
CI01000030	10765544	10765642	99	14	0.511066	0.216117	0.294949	100.408	CG	CI01000030_10766284_10769462	promoter	--	-//-
CI01000030	10821910	10822060	151	20	0.718319	0.490746	0.227573	141.665	CG	CI01000030_10797691_10834282	intron	--	gnl|BL_ORD_ID|259802 sp|Q13459|MYO9B_HUMAN Unconventional myosin-IXb OS=Homo sapiens OX=9606 GN=MYO9B PE=1 SV=3//8.59707e-118
CI01000030	10821910	10822060	151	20	0.718319	0.490746	0.227573	141.665	CG	CI01000030_10797691_10834282	exon	--	gnl|BL_ORD_ID|259802 sp|Q13459|MYO9B_HUMAN Unconventional myosin-IXb OS=Homo sapiens OX=9606 GN=MYO9B PE=1 SV=3//8.59707e-118
CI01000030	10894678	10894985	308	20	0.510364	0.0774992	0.432865	206.423	CG	CI01000030_10886966_10901232	intron	--	-//-
CI01000030	10967706	10967925	220	12	0.732043	0.589823	0.14222	68.2318	CG	CI01000030_10968005_10969830	utr5	--	-//-
CI01000030	10967706	10967925	220	12	0.732043	0.589823	0.14222	68.2318	CG	CI01000030_10968005_10969830	exon	--	-//-
CI01000030	10978762	10979273	512	36	0.438976	0.158674	0.280302	191.774	CG	CI01000030_10977260_10979944	intron	--	gnl|BL_ORD_ID|225474 sp|P16636|LYOX_RAT Protein-lysine 6-oxidase OS=Rattus norvegicus OX=10116 GN=Lox PE=1 SV=2//3.82401e-117
CI01000030	10978762	10979273	512	36	0.438976	0.158674	0.280302	191.774	CG	CI01000030_10977260_10979944	exon	--	gnl|BL_ORD_ID|225474 sp|P16636|LYOX_RAT Protein-lysine 6-oxidase OS=Rattus norvegicus OX=10116 GN=Lox PE=1 SV=2//3.82401e-117
CI01000030	11018628	11018789	162	21	0.854222	0.725768	0.128454	103.557	CG	CI01000030_11017331_11024754	intron	--	gnl|BL_ORD_ID|228866 sp|P42679|MATK_HUMAN Megakaryocyte-associated tyrosine-protein kinase OS=Homo sapiens OX=9606 GN=MATK PE=1 SV=1//1.38404e-61
CI01000031	36154	36209	56	17	0.898067	0.789494	0.108573	77.799	CG	CI01000031_00034422_00059564	intron	--	-//-
CI01000031	209814	209974	161	23	0.836344	0.680011	0.156334	125.076	CG	CI01000031_00160781_00281875	intron	--	-//-
CI01000031	210050	210396	347	52	0.821979	0.515341	0.306638	446.764	CG	CI01000031_00160781_00281875	intron	--	-//-
CI01000031	210050	210396	347	52	0.821979	0.515341	0.306638	446.764	CG	CI01000031_00160781_00281875	exon	--	-//-
CI01000031	222612	222698	87	23	0.949549	0.896918	0.0526308	95.0303	CG	CI01000031_00160781_00281875	intron	--	-//-
CI01000031	228750	228872	123	19	0.827688	0.656639	0.171049	112.374	CG	CI01000031_00160781_00281875	intron	--	-//-
CI01000031	228750	228872	123	19	0.827688	0.656639	0.171049	112.374	CG	CI01000031_00160781_00281875	exon	--	-//-
CI01000031	230784	230835	52	11	0.8598	0.722031	0.137769	78.6282	CG	CI01000031_00160781_00281875	exon	--	-//-
CI01000031	230784	230835	52	11	0.8598	0.722031	0.137769	78.6282	CG	CI01000031_00160781_00281875	intron	--	-//-
CI01000031	281004	281113	110	23	0.845398	0.720738	0.12466	110.752	CG	CI01000031_00160781_00281875	exon	--	-//-
CI01000031	281004	281113	110	23	0.845398	0.720738	0.12466	110.752	CG	CI01000031_00160781_00281875	intron	--	-//-
CI01000031	460361	460645	285	26	0.825717	0.651935	0.173782	148.852	CG	CI01000031_00460534_00468371	TES	--	gnl|BL_ORD_ID|149635 sp|Q8R5M0|GIPC3_MOUSE PDZ domain-containing protein GIPC3 OS=Mus musculus OX=10090 GN=Gipc3 PE=1 SV=1//4.71761e-145
CI01000031	460361	460645	285	26	0.825717	0.651935	0.173782	148.852	CG	CI01000031_00460534_00468371	utr3	--	gnl|BL_ORD_ID|149635 sp|Q8R5M0|GIPC3_MOUSE PDZ domain-containing protein GIPC3 OS=Mus musculus OX=10090 GN=Gipc3 PE=1 SV=1//4.71761e-145
CI01000031	460361	460645	285	26	0.825717	0.651935	0.173782	148.852	CG	CI01000031_00460534_00468371	exon	--	gnl|BL_ORD_ID|149635 sp|Q8R5M0|GIPC3_MOUSE PDZ domain-containing protein GIPC3 OS=Mus musculus OX=10090 GN=Gipc3 PE=1 SV=1//4.71761e-145
CI01000031	465019	465429	411	34	0.475112	0.21695	0.258162	220.935	CG	CI01000031_00460534_00468371	intron	--	gnl|BL_ORD_ID|149635 sp|Q8R5M0|GIPC3_MOUSE PDZ domain-containing protein GIPC3 OS=Mus musculus OX=10090 GN=Gipc3 PE=1 SV=1//4.71761e-145
CI01000031	465019	465429	411	34	0.475112	0.21695	0.258162	220.935	CG	CI01000031_00460534_00468371	exon	--	gnl|BL_ORD_ID|149635 sp|Q8R5M0|GIPC3_MOUSE PDZ domain-containing protein GIPC3 OS=Mus musculus OX=10090 GN=Gipc3 PE=1 SV=1//4.71761e-145
CI01000032	666191	666356	166	23	0.888738	0.799396	0.089342	112.5	CG	CI01000032_00648613_00676187	intron	--	gnl|BL_ORD_ID|145513 sp|Q0II76|GBRR2_BOVIN Gamma-aminobutyric acid receptor subunit rho-2 OS=Bos taurus OX=9913 GN=GABRR2 PE=2 SV=4//0
CI01000032	1612775	1613248	474	16	0.762857	0.492765	0.270092	83.1669	CG	CI01000032_01614652_01616848	promoter	--	gnl|BL_ORD_ID|387291 sp|Q9NVW2|RNF12_HUMAN E3 ubiquitin-protein ligase RLIM OS=Homo sapiens OX=9606 GN=RLIM PE=1 SV=3//8.27379e-13
CI01000032	1969579	1969758	180	29	0.802403	0.662373	0.14003	134.809	CG	CI01000032_01968464_01969105	exon	--	gnl|BL_ORD_ID|553287 sp|P14381|YTX2_XENLA Transposon TX1 uncharacterized 149 kDa protein OS=Xenopus laevis OX=8355 PE=4 SV=1//2.05693e-08
CI01000032	1969579	1969758	180	29	0.802403	0.662373	0.14003	134.809	CG	CI01000032_01968464_01969105	utr5	--	gnl|BL_ORD_ID|553287 sp|P14381|YTX2_XENLA Transposon TX1 uncharacterized 149 kDa protein OS=Xenopus laevis OX=8355 PE=4 SV=1//2.05693e-08
CI01000032	2271084	2271218	135	25	0.959662	0.884527	0.0751356	115.383	CG	CI01000032_02253454_02272958	intron	--	gnl|BL_ORD_ID|161115 sp|Q3ZCH0|GRP75_BOVIN Stress-70 protein, mitochondrial OS=Bos taurus OX=9913 GN=HSPA9 PE=2 SV=1//0
CI01000032	2672576	2672663	88	13	0.779962	0.65532	0.124642	67.6769	CG	CI01000032_02660718_02684072	intron	--	gnl|BL_ORD_ID|23085 sp|Q58DL7|ARHG9_BOVIN Rho guanine nucleotide exchange factor 9 OS=Bos taurus OX=9913 GN=ARHGEF9 PE=2 SV=1//0
CI01000032	2921865	2921972	108	17	0.943622	0.900548	0.043074	70.0669	CG	CI01000032_02895288_02920625	promoter	--	gnl|BL_ORD_ID|208601 sp|Q6PFQ0|KS6A6_DANRE Ribosomal protein S6 kinase alpha-6 OS=Danio rerio OX=7955 GN=rps6ka6 PE=2 SV=1//0
CI01000032	3149769	3149925	157	19	0.822681	0.706678	0.116003	89.544	CG	CI01000032_03142737_03156736	intron	--	gnl|BL_ORD_ID|435169 sp|Q9UNP4|SIAT9_HUMAN Lactosylceramide alpha-2,3-sialyltransferase OS=Homo sapiens OX=9606 GN=ST3GAL5 PE=1 SV=4//1.3624e-13
CI01000032	3166212	3166350	139	10	0.461049	0.122324	0.338725	105.448	CG	CI01000032_03160942_03164508	promoter	--	gnl|BL_ORD_ID|421944 sp|P21328|RTJK_DROME RNA-directed DNA polymerase from mobile element jockey OS=Drosophila melanogaster OX=7227 GN=pol PE=1 SV=1//9.94096e-18
CI01000032	3166408	3166662	255	11	0.379878	0.079143	0.300735	94.9013	CG	CI01000032_03160942_03164508	promoter	--	gnl|BL_ORD_ID|421944 sp|P21328|RTJK_DROME RNA-directed DNA polymerase from mobile element jockey OS=Drosophila melanogaster OX=7227 GN=pol PE=1 SV=1//9.94096e-18
CI01000032	3166212	3166350	139	10	0.461049	0.122324	0.338725	105.448	CG	CI01000032_03168377_03169554	promoter	--	gnl|BL_ORD_ID|435171 sp|Q6KB55|SIAT9_PANTR Lactosylceramide alpha-2,3-sialyltransferase OS=Pan troglodytes OX=9598 GN=ST3GAL5 PE=2 SV=1//3.80181e-66
CI01000032	3166408	3166662	255	11	0.379878	0.079143	0.300735	94.9013	CG	CI01000032_03168377_03169554	promoter	--	gnl|BL_ORD_ID|435171 sp|Q6KB55|SIAT9_PANTR Lactosylceramide alpha-2,3-sialyltransferase OS=Pan troglodytes OX=9598 GN=ST3GAL5 PE=2 SV=1//3.80181e-66
CI01000033	38996	39156	161	10	0.750797	0.408365	0.342431	76.5579	CG	CI01000033_00039492_00046280	promoter	--	-//-
CI01000033	298560	298772	213	21	0.851717	0.57811	0.273607	177.841	CG	CI01000033_00295796_00298229	promoter	--	gnl|BL_ORD_ID|79340 sp|P21158|CSGA_MYXXA C-factor OS=Myxococcus xanthus OX=34 GN=csgA PE=1 SV=1//2.31688e-20
CI01000033	354155	354275	121	19	0.362776	0.25639	0.106386	103.097	CG	CI01000033_00326195_00369841	intron	--	gnl|BL_ORD_ID|202853 sp|Q6UVM4|KCNT2_RAT Potassium channel subfamily T member 2 OS=Rattus norvegicus OX=10116 GN=Kcnt2 PE=1 SV=1//0
CI01000033	484417	484601	185	36	0.823238	0.690326	0.132913	207.389	CG	CI01000033_00482628_00490027	intron	--	gnl|BL_ORD_ID|475386 sp|Q28BQ6|TMED1_XENTR Transmembrane emp24 domain-containing protein 1 OS=Xenopus tropicalis OX=8364 GN=tmed1 PE=2 SV=1//6.08153e-56
CI01000033	663249	663423	175	15	0.813181	0.664691	0.14849	73.6598	CG	CI01000033_00662958_00699643	intron	--	gnl|BL_ORD_ID|12182 sp|Q80TR1|AGRL1_MOUSE Adhesion G protein-coupled receptor L1 OS=Mus musculus OX=10090 GN=Adgrl1 PE=1 SV=2//0
CI01000034	97180	97354	175	18	0.957538	0.870378	0.0871608	95.0177	CG	CI01000034_00097095_00098729	exon	--	gnl|BL_ORD_ID|236896 sp|Q6DBX0|MFS6L_DANRE Major facilitator superfamily domain-containing protein 6-like OS=Danio rerio OX=7955 GN=mfsd6l PE=2 SV=1//0
CI01000034	997918	998012	95	10	0.876559	0.703939	0.17262	70.788	CG	CI01000034_00994278_01019787	exon	--	gnl|BL_ORD_ID|439826 sp|Q9H930|SP14L_HUMAN Nuclear body protein SP140-like protein OS=Homo sapiens OX=9606 GN=SP140L PE=1 SV=3//4.18851e-10
CI01000034	1132234	1132370	137	31	0.973491	0.924181	0.0493101	142.885	CG	CI01000034_01130811_01134095	intron	--	gnl|BL_ORD_ID|54440 sp|Q9DBY5|CBX6_MOUSE Chromobox protein homolog 6 OS=Mus musculus OX=10090 GN=Cbx6 PE=1 SV=2//1.69633e-07
CI01000034	1134856	1135100	245	17	0.754464	0.549372	0.205092	108.77	CG	CI01000034_01130811_01134095	promoter	--	gnl|BL_ORD_ID|54440 sp|Q9DBY5|CBX6_MOUSE Chromobox protein homolog 6 OS=Mus musculus OX=10090 GN=Cbx6 PE=1 SV=2//1.69633e-07
CI01000034	1220873	1221088	216	21	0.822423	0.710949	0.111475	100.127	CG	CI01000034_01210160_01223724	intron	--	gnl|BL_ORD_ID|191196 sp|P32927|IL3RB_HUMAN Cytokine receptor common subunit beta OS=Homo sapiens OX=9606 GN=CSF2RB PE=1 SV=2//1.95232e-26
CI01000034	1323496	1323659	164	28	0.799046	0.666862	0.132184	138.277	CG	CI01000034_01323481_01381800	exon	--	gnl|BL_ORD_ID|73867 sp|Q5R5F2|COPZ1_PONAB Coatomer subunit zeta-1 OS=Pongo abelii OX=9601 GN=COPZ1 PE=2 SV=1//2.41589e-55
CI01000034	1327639	1327751	113	22	0.736832	0.548583	0.188249	142.804	CG	CI01000034_01323481_01381800	intron	--	gnl|BL_ORD_ID|73867 sp|Q5R5F2|COPZ1_PONAB Coatomer subunit zeta-1 OS=Pongo abelii OX=9601 GN=COPZ1 PE=2 SV=1//2.41589e-55
CI01000034	1351710	1352420	711	54	0.528942	0.171407	0.357535	672.731	CG	CI01000034_01323481_01381800	exon	--	gnl|BL_ORD_ID|73867 sp|Q5R5F2|COPZ1_PONAB Coatomer subunit zeta-1 OS=Pongo abelii OX=9601 GN=COPZ1 PE=2 SV=1//2.41589e-55
CI01000034	1351710	1352420	711	54	0.528942	0.171407	0.357535	672.731	CG	CI01000034_01323481_01381800	intron	--	gnl|BL_ORD_ID|73867 sp|Q5R5F2|COPZ1_PONAB Coatomer subunit zeta-1 OS=Pongo abelii OX=9601 GN=COPZ1 PE=2 SV=1//2.41589e-55
CI01000034	1364024	1364203	180	32	0.78628	0.632529	0.153751	198.856	CG	CI01000034_01323481_01381800	exon	--	gnl|BL_ORD_ID|73867 sp|Q5R5F2|COPZ1_PONAB Coatomer subunit zeta-1 OS=Pongo abelii OX=9601 GN=COPZ1 PE=2 SV=1//2.41589e-55
CI01000034	1602996	1603549	554	66	0.614581	0.268162	0.346419	646.42	CG	CI01000034_01603228_01604932	utr3	--	gnl|BL_ORD_ID|185084 sp|Q90346|HXB1_CYPCA Homeobox protein Hox-B1 OS=Cyprinus carpio OX=7962 GN=hoxb1 PE=2 SV=1//0
CI01000034	1602996	1603549	554	66	0.614581	0.268162	0.346419	646.42	CG	CI01000034_01603228_01604932	exon	--	gnl|BL_ORD_ID|185084 sp|Q90346|HXB1_CYPCA Homeobox protein Hox-B1 OS=Cyprinus carpio OX=7962 GN=hoxb1 PE=2 SV=1//0
CI01000034	1602996	1603549	554	66	0.614581	0.268162	0.346419	646.42	CG	CI01000034_01603228_01604932	intron	--	gnl|BL_ORD_ID|185084 sp|Q90346|HXB1_CYPCA Homeobox protein Hox-B1 OS=Cyprinus carpio OX=7962 GN=hoxb1 PE=2 SV=1//0
CI01000034	1605103	1605176	74	16	0.88402	0.671392	0.212628	77.2654	CG	CI01000034_01603228_01604932	exon	--	gnl|BL_ORD_ID|185084 sp|Q90346|HXB1_CYPCA Homeobox protein Hox-B1 OS=Cyprinus carpio OX=7962 GN=hoxb1 PE=2 SV=1//0
CI01000034	1605103	1605176	74	16	0.88402	0.671392	0.212628	77.2654	CG	CI01000034_01603228_01604932	utr5	--	gnl|BL_ORD_ID|185084 sp|Q90346|HXB1_CYPCA Homeobox protein Hox-B1 OS=Cyprinus carpio OX=7962 GN=hoxb1 PE=2 SV=1//0
CI01000034	1605490	1605647	158	21	0.785038	0.608055	0.176982	102.687	CG	CI01000034_01603228_01604932	promoter	--	gnl|BL_ORD_ID|185084 sp|Q90346|HXB1_CYPCA Homeobox protein Hox-B1 OS=Cyprinus carpio OX=7962 GN=hoxb1 PE=2 SV=1//0
CI01000034	1621651	1621815	165	15	0.531676	0.378588	0.153088	76.3406	CG	CI01000034_01621979_01623991	TES	--	gnl|BL_ORD_ID|185092 sp|O42367|HXB2A_DANRE Homeobox protein Hox-B2a OS=Danio rerio OX=7955 GN=hoxb2a PE=2 SV=2//0
CI01000034	1621651	1621815	165	15	0.531676	0.378588	0.153088	76.3406	CG	CI01000034_01621979_01623991	utr3	--	gnl|BL_ORD_ID|185092 sp|O42367|HXB2A_DANRE Homeobox protein Hox-B2a OS=Danio rerio OX=7955 GN=hoxb2a PE=2 SV=2//0
CI01000034	1621651	1621815	165	15	0.531676	0.378588	0.153088	76.3406	CG	CI01000034_01621979_01623991	exon	--	gnl|BL_ORD_ID|185092 sp|O42367|HXB2A_DANRE Homeobox protein Hox-B2a OS=Danio rerio OX=7955 GN=hoxb2a PE=2 SV=2//0
CI01000034	1622021	1622183	163	19	0.578734	0.290022	0.288711	141.288	CG	CI01000034_01621979_01623991	exon	--	gnl|BL_ORD_ID|185092 sp|O42367|HXB2A_DANRE Homeobox protein Hox-B2a OS=Danio rerio OX=7955 GN=hoxb2a PE=2 SV=2//0
CI01000034	1624847	1625018	172	20	0.430408	0.213826	0.216582	153.714	CG	CI01000034_01621979_01623991	promoter	--	gnl|BL_ORD_ID|185092 sp|O42367|HXB2A_DANRE Homeobox protein Hox-B2a OS=Danio rerio OX=7955 GN=hoxb2a PE=2 SV=2//0
CI01000034	1625367	1625627	261	31	0.6128	0.402426	0.210374	202.665	CG	CI01000034_01621979_01623991	promoter	--	gnl|BL_ORD_ID|185092 sp|O42367|HXB2A_DANRE Homeobox protein Hox-B2a OS=Danio rerio OX=7955 GN=hoxb2a PE=2 SV=2//0
CI01000034	1624847	1625018	172	20	0.430408	0.213826	0.216582	153.714	CG	CI01000034_01625293_01629938	utr3	--	gnl|BL_ORD_ID|185097 sp|O42368|HXB3A_DANRE Homeobox protein Hox-B3a OS=Danio rerio OX=7955 GN=hoxb3a PE=2 SV=3//0
CI01000034	1624847	1625018	172	20	0.430408	0.213826	0.216582	153.714	CG	CI01000034_01625293_01629938	exon	--	gnl|BL_ORD_ID|185097 sp|O42368|HXB3A_DANRE Homeobox protein Hox-B3a OS=Danio rerio OX=7955 GN=hoxb3a PE=2 SV=3//0
CI01000034	1625367	1625627	261	31	0.6128	0.402426	0.210374	202.665	CG	CI01000034_01625293_01629938	exon	--	gnl|BL_ORD_ID|185097 sp|O42368|HXB3A_DANRE Homeobox protein Hox-B3a OS=Danio rerio OX=7955 GN=hoxb3a PE=2 SV=3//0
CI01000034	1625367	1625627	261	31	0.6128	0.402426	0.210374	202.665	CG	CI01000034_01625293_01629938	intron	--	gnl|BL_ORD_ID|185097 sp|O42368|HXB3A_DANRE Homeobox protein Hox-B3a OS=Danio rerio OX=7955 GN=hoxb3a PE=2 SV=3//0
CI01000034	1626430	1626721	292	24	0.748271	0.513992	0.23428	165.303	CG	CI01000034_01625293_01629938	intron	--	gnl|BL_ORD_ID|185097 sp|O42368|HXB3A_DANRE Homeobox protein Hox-B3a OS=Danio rerio OX=7955 GN=hoxb3a PE=2 SV=3//0
CI01000034	1626972	1627389	418	21	0.633603	0.365767	0.267836	175.012	CG	CI01000034_01625293_01629938	intron	--	gnl|BL_ORD_ID|185097 sp|O42368|HXB3A_DANRE Homeobox protein Hox-B3a OS=Danio rerio OX=7955 GN=hoxb3a PE=2 SV=3//0
CI01000034	1630725	1630972	248	21	0.684011	0.516345	0.167666	93.8439	CG	CI01000034_01625293_01629938	exon	--	gnl|BL_ORD_ID|185097 sp|O42368|HXB3A_DANRE Homeobox protein Hox-B3a OS=Danio rerio OX=7955 GN=hoxb3a PE=2 SV=3//0
CI01000034	1630725	1630972	248	21	0.684011	0.516345	0.167666	93.8439	CG	CI01000034_01625293_01629938	utr5	--	gnl|BL_ORD_ID|185097 sp|O42368|HXB3A_DANRE Homeobox protein Hox-B3a OS=Danio rerio OX=7955 GN=hoxb3a PE=2 SV=3//0
CI01000034	1631855	1632206	352	25	0.812051	0.608679	0.203372	160.365	CG	CI01000034_01625293_01629938	promoter	--	gnl|BL_ORD_ID|185097 sp|O42368|HXB3A_DANRE Homeobox protein Hox-B3a OS=Danio rerio OX=7955 GN=hoxb3a PE=2 SV=3//0
CI01000034	1630725	1630972	248	21	0.684011	0.516345	0.167666	93.8439	CG	CI01000034_01632580_01633233	promoter	--	-//-
CI01000034	1631855	1632206	352	25	0.812051	0.608679	0.203372	160.365	CG	CI01000034_01632580_01633233	promoter	--	-//-
CI01000034	1631855	1632206	352	25	0.812051	0.608679	0.203372	160.365	CG	CI01000034_01632580_01633233	TSS	--	-//-
CI01000034	1631855	1632206	352	25	0.812051	0.608679	0.203372	160.365	CG	CI01000034_01632580_01633233	utr5	--	-//-
CI01000034	1631855	1632206	352	25	0.812051	0.608679	0.203372	160.365	CG	CI01000034_01632580_01633233	exon	--	-//-
CI01000034	1635933	1636087	155	15	0.768945	0.629433	0.139512	86.8079	CG	CI01000034_01637348_01637904	promoter	--	-//-
CI01000034	1637551	1637818	268	23	0.875731	0.676854	0.198877	141.306	CG	CI01000034_01637348_01637904	exon	--	-//-
CI01000034	1637551	1637818	268	23	0.875731	0.676854	0.198877	141.306	CG	CI01000034_01637348_01637904	intron	--	-//-
CI01000034	1649066	1649239	174	17	0.814015	0.641624	0.172391	80.3966	CG	CI01000034_01648924_01649935	exon	--	-//-
CI01000034	1649066	1649239	174	17	0.814015	0.641624	0.172391	80.3966	CG	CI01000034_01648924_01649935	intron	--	-//-
CI01000034	1649446	1649623	178	21	0.829293	0.678282	0.151011	95.7033	CG	CI01000034_01648924_01649935	intron	--	-//-
CI01000034	1652207	1652428	222	19	0.828549	0.653946	0.174603	118.426	CG	CI01000034_01648924_01649935	promoter	--	-//-
CI01000034	1652207	1652428	222	19	0.828549	0.653946	0.174603	118.426	CG	CI01000034_01652735_01654473	TES	--	gnl|BL_ORD_ID|185103 sp|P22574|HXB4A_DANRE Homeobox protein Hox-B4a OS=Danio rerio OX=7955 GN=hoxb4a PE=2 SV=3//2.53463e-169
CI01000034	1652207	1652428	222	19	0.828549	0.653946	0.174603	118.426	CG	CI01000034_01652735_01654473	utr3	--	gnl|BL_ORD_ID|185103 sp|P22574|HXB4A_DANRE Homeobox protein Hox-B4a OS=Danio rerio OX=7955 GN=hoxb4a PE=2 SV=3//2.53463e-169
CI01000034	1652207	1652428	222	19	0.828549	0.653946	0.174603	118.426	CG	CI01000034_01652735_01654473	exon	--	gnl|BL_ORD_ID|185103 sp|P22574|HXB4A_DANRE Homeobox protein Hox-B4a OS=Danio rerio OX=7955 GN=hoxb4a PE=2 SV=3//2.53463e-169
CI01000034	1653000	1653221	222	22	0.6192	0.400417	0.218783	121.528	CG	CI01000034_01652735_01654473	exon	--	gnl|BL_ORD_ID|185103 sp|P22574|HXB4A_DANRE Homeobox protein Hox-B4a OS=Danio rerio OX=7955 GN=hoxb4a PE=2 SV=3//2.53463e-169
CI01000034	1653000	1653221	222	22	0.6192	0.400417	0.218783	121.528	CG	CI01000034_01652735_01654473	intron	--	gnl|BL_ORD_ID|185103 sp|P22574|HXB4A_DANRE Homeobox protein Hox-B4a OS=Danio rerio OX=7955 GN=hoxb4a PE=2 SV=3//2.53463e-169
CI01000034	1672454	1672592	139	14	0.642544	0.380813	0.261731	103.828	CG	CI01000034_01670204_01671915	promoter	--	gnl|BL_ORD_ID|185119 sp|P15861|HXB6A_DANRE Homeobox protein Hox-B6a OS=Danio rerio OX=7955 GN=hoxb6a PE=2 SV=1//6.67964e-152
CI01000034	1789034	1790632	1599	88	0.690452	0.234712	0.45574	1060.25	CG	CI01000034_01785791_01788743	exon	--	-//-
CI01000034	1789034	1790632	1599	88	0.690452	0.234712	0.45574	1060.25	CG	CI01000034_01785791_01788743	utr5	--	-//-
CI01000034	1789034	1790632	1599	88	0.690452	0.234712	0.45574	1060.25	CG	CI01000034_01785791_01788743	TSS	--	-//-
CI01000034	1789034	1790632	1599	88	0.690452	0.234712	0.45574	1060.25	CG	CI01000034_01785791_01788743	promoter	--	-//-
CI01000034	1790953	1791371	419	35	0.870489	0.628153	0.242336	274.553	CG	CI01000034_01785791_01788743	promoter	--	-//-
CI01000034	1791515	1791749	235	15	0.875827	0.66052	0.215307	96.1622	CG	CI01000034_01785791_01788743	promoter	--	-//-
CI01000034	1810774	1810935	162	12	0.80909	0.413366	0.395724	136.909	CG	CI01000034_01811735_01836960	promoter	--	gnl|BL_ORD_ID|188058 sp|Q08CK7|IF2B1_DANRE Insulin-like growth factor 2 mRNA-binding protein 1 OS=Danio rerio OX=7955 GN=igf2bp1 PE=1 SV=1//0
CI01000034	1865001	1865104	104	21	0.917235	0.851914	0.0653216	87.0842	CG	CI01000034_01862099_01867869	intron	--	gnl|BL_ORD_ID|249398 sp|A9JRX0|MSL1_DANRE Male-specific lethal 1-like 1 OS=Danio rerio OX=7955 GN=msl1l1 PE=2 SV=1//0
CI01000034	1901526	1901737	212	38	0.942905	0.861022	0.0818831	242.122	CG	CI01000034_01900645_01947187	intron	--	gnl|BL_ORD_ID|391955 sp|Q9UHV5|RPGFL_HUMAN Rap guanine nucleotide exchange factor-like 1 OS=Homo sapiens OX=9606 GN=RAPGEFL1 PE=1 SV=2//0
CI01000034	2169296	2169468	173	21	0.676147	0.435512	0.240635	166.95	CG	CI01000034_02166509_02170478	intron	--	gnl|BL_ORD_ID|436579 sp|O75094|SLIT3_HUMAN Slit homolog 3 protein OS=Homo sapiens OX=9606 GN=SLIT3 PE=2 SV=3//4.78978e-07
CI01000034	2528716	2528823	108	27	0.853922	0.755927	0.0979946	134.167	CG	CI01000034_02513892_02532734	intron	--	gnl|BL_ORD_ID|349191 sp|Q6ZUM4|RHG27_HUMAN Rho GTPase-activating protein 27 OS=Homo sapiens OX=9606 GN=ARHGAP27 PE=1 SV=3//4.18629e-14
CI01000034	2729050	2729176	127	17	0.931935	0.852463	0.0794717	90.264	CG	CI01000034_02712912_02755978	intron	--	gnl|BL_ORD_ID|201497 sp|Q7Z3B3|KANL1_HUMAN KAT8 regulatory NSL complex subunit 1 OS=Homo sapiens OX=9606 GN=KANSL1 PE=1 SV=2//0
CI01000034	3252339	3253790	1452	27	0.321402	0.191623	0.129779	113.696	CG	CI01000034_03250695_03253982	intron	--	gnl|BL_ORD_ID|317617 sp|Q9BQR3|PRS27_HUMAN Serine protease 27 OS=Homo sapiens OX=9606 GN=PRSS27 PE=1 SV=1//6.58224e-60
CI01000034	3611436	3611535	100	12	0.86048	0.706229	0.154251	69.2137	CG	CI01000034_03577874_03611044	promoter	--	-//-
CI01000034	3682952	3683204	253	11	0.834641	0.25538	0.579261	114.204	CG	CI01000034_03670122_03684523	intron	--	-//-
CI01000034	4321067	4321412	346	20	0.435163	0.177106	0.258057	121.532	CG	CI01000034_04318823_04319740	promoter	--	gnl|BL_ORD_ID|136999 sp|Q6F2E4|FOXD1_XENTR Forkhead box protein D1 OS=Xenopus tropicalis OX=8364 GN=foxd1 PE=2 SV=1//4.1007e-47
CI01000034	4821171	4821317	147	14	0.609822	0.424112	0.185709	68.3151	CG	CI01000034_04818587_04820434	exon	--	gnl|BL_ORD_ID|54446 sp|Q9QXV1|CBX8_MOUSE Chromobox protein homolog 8 OS=Mus musculus OX=10090 GN=Cbx8 PE=1 SV=1//9.31342e-12
CI01000034	4821171	4821317	147	14	0.609822	0.424112	0.185709	68.3151	CG	CI01000034_04818587_04820434	utr3	--	gnl|BL_ORD_ID|54446 sp|Q9QXV1|CBX8_MOUSE Chromobox protein homolog 8 OS=Mus musculus OX=10090 GN=Cbx8 PE=1 SV=1//9.31342e-12
CI01000034	4821171	4821317	147	14	0.609822	0.424112	0.185709	68.3151	CG	CI01000034_04818587_04820434	TES	--	gnl|BL_ORD_ID|54446 sp|Q9QXV1|CBX8_MOUSE Chromobox protein homolog 8 OS=Mus musculus OX=10090 GN=Cbx8 PE=1 SV=1//9.31342e-12
CI01000034	5193594	5194144	551	44	0.91998	0.738492	0.181488	354.766	CG	CI01000034_05189944_05197158	intron	--	-//-
CI01000034	5307905	5308381	477	41	0.901734	0.6745	0.227233	390.039	CG	CI01000034_05302438_05326245	intron	--	gnl|BL_ORD_ID|554136 sp|Q6AXX3|Z385D_RAT Zinc finger protein 385D OS=Rattus norvegicus OX=10116 GN=Znf385d PE=2 SV=1//2.20758e-20
CI01000034	5308451	5308693	243	20	0.881868	0.587797	0.294071	176.155	CG	CI01000034_05302438_05326245	intron	--	gnl|BL_ORD_ID|554136 sp|Q6AXX3|Z385D_RAT Zinc finger protein 385D OS=Rattus norvegicus OX=10116 GN=Znf385d PE=2 SV=1//2.20758e-20
CI01000034	5444404	5444530	127	12	0.673366	0.404882	0.268484	72.5105	CG	CI01000034_05441613_05448148	intron	--	gnl|BL_ORD_ID|337693 sp|P51147|RAB5C_CANLF Ras-related protein Rab-5C OS=Canis lupus familiaris OX=9615 GN=RAB5C PE=2 SV=1//2.88757e-123
CI01000035	88445	88735	291	20	0.554033	0.257313	0.29672	183.058	CG	CI01000035_00087960_00088431	exon	--	gnl|BL_ORD_ID|282396 sp|O54842|NUPR1_RAT Nuclear protein 1 OS=Rattus norvegicus OX=10116 GN=Nupr1 PE=2 SV=1//3.87548e-09
CI01000035	88445	88735	291	20	0.554033	0.257313	0.29672	183.058	CG	CI01000035_00087960_00088431	utr3	--	gnl|BL_ORD_ID|282396 sp|O54842|NUPR1_RAT Nuclear protein 1 OS=Rattus norvegicus OX=10116 GN=Nupr1 PE=2 SV=1//3.87548e-09
CI01000036	498772	499426	655	40	0.693407	0.36199	0.331417	329.026	CG	CI01000036_00495699_00501488	intron	--	gnl|BL_ORD_ID|493991 sp|Q64550|UD11_RAT UDP-glucuronosyltransferase 1-1 OS=Rattus norvegicus OX=10116 GN=Ugt1a1 PE=1 SV=1//0
CI01000036	498772	499426	655	40	0.693407	0.36199	0.331417	329.026	CG	CI01000036_00495699_00501488	exon	--	gnl|BL_ORD_ID|493991 sp|Q64550|UD11_RAT UDP-glucuronosyltransferase 1-1 OS=Rattus norvegicus OX=10116 GN=Ugt1a1 PE=1 SV=1//0
CI01000036	607998	608121	124	12	0.7073	0.20766	0.49964	121.143	CG	CI01000036_00585386_00663579	intron	--	gnl|BL_ORD_ID|472081 sp|Q9C0I4|THS7B_HUMAN Thrombospondin type-1 domain-containing protein 7B OS=Homo sapiens OX=9606 GN=THSD7B PE=2 SV=2//9.98028e-12
[truncated: 3,452 more rows]

## Sheet: hypo-DMRs
#chr	start	end	length	nCG	S3_0_meanMethy	S1_0_meanMethy	diff.Methy	areaStat	C_context	regionID	region	Gene Name	Blast swiss prot
[truncated: 953 more rows]
