# Supplementary material for: Genome-wide DNA methylation reveals potential epigenetic mechanism of age-dependent viral susceptibility in grass carp
Source: Immun Ageing. 2022 Jun 2;19:28. doi: 10.1186/s12979-022-00285-w (PMC9161582; doi:10.1186/s12979-022-00285-w)
Supplement: Supplementary file 5 — Additional file 5: Table S3. Detailed information on the DMGs between the two fish groups. [file 12979_2022_285_MOESM5_ESM.xls]

## Sheet: DMRs in gene-body regions
gene ID	C_context	region
CI01000000_00439484_00523798	CG	intron,intron
CI01000000_00639336_00658655	CG	exon,intron
CI01000000_00785276_00797955	CG	exon,utr5,TSS
CI01000000_01039704_01041072	CG	intron
CI01000000_01188552_01195213	CG	intron
CI01000000_01363054_01377844	CG	intron
CI01000000_02018856_02033091	CG	intron,intron
CI01000000_02334112_02352906	CG	intron
CI01000000_02652927_02658258	CG	intron
CI01000000_02662396_02664142	CG	intron,exon
CI01000000_03584834_03629968	CG	intron
CI01000000_04368179_04392483	CG	exon,utr3,intron
CI01000000_05204803_05264985	CG	intron,intron
CI01000000_05321817_05358603	CG	intron,intron
CI01000000_05472291_05475261	CG	intron,exon
CI01000000_05550969_05558473	CG	exon
CI01000000_05682295_05683192	CG	exon,utr3
CI01000000_05701534_05704189	CG	exon
CI01000000_05772514_05781160	CG	exon
CI01000000_05820127_05827282	CG	intron
CI01000000_05829574_05832335	CG	exon
CI01000000_06874082_06880482	CG	intron,exon
CI01000000_07959773_07978630	CG	intron
CI01000000_08122662_08157008	CG	exon
CI01000000_08460834_08467384	CG	exon,intron
CI01000000_09530735_09630567	CG	intron,intron,intron
CI01000000_09639185_09696791	CG	intron,intron
CI01000000_10438043_10440571	CG	TSS,utr5,exon,exon
CI01000000_10504203_10520863	CG	intron
CI01000000_10612377_10662964	CG	intron
CI01000000_10742101_10743063	CG	utr5,exon
CI01000000_10918542_10933419	CG	intron
CI01000000_11066680_11069224	CG	utr3,exon,intron,exon
CI01000000_11075141_11078086	CG	intron,exon,exon,utr3
CI01000000_11229749_11245295	CG	intron
CI01000000_11335685_11340519	CG	intron,exon
CI01000000_11344232_11366443	CG	intron,intron
CI01000000_11721762_11759751	CG	intron
CI01000000_12018146_12030528	CG	intron
CI01000000_12198049_12213054	CG	intron
CI01000000_12214894_12216826	CG	utr3,exon
CI01000000_12229291_12232437	CG	intron,exon,TSS
CI01000000_12330266_12382957	CG	intron
CI01000000_12388765_12401779	CG	intron
CI01000000_12540875_12544334	CG	exon,intron
CI01000000_12551720_12556384	CG	intron
CI01000000_12593396_12609807	CG	exon
CI01000000_12860278_12863314	CG	intron,exon
CI01000000_12890294_12913383	CG	intron
CI01000000_13625996_13633130	CG	intron
CI01000000_13865446_13896796	CG	intron
CI01000000_13971301_14008905	CG	utr5,exon,utr5,exon,intron
CI01000000_14191335_14195457	CG	intron,exon
CI01000000_14200000_14436182	CG	exon,intron
CI01000000_16282545_16293288	CG	exon,utr3
CI01000000_16362843_16368520	CG	intron
CI01000000_16894331_16900440	CG	intron
CI01000000_16946558_16965306	CG	intron
CI01000000_17831876_17854247	CG	intron
CI01000000_17943046_17977294	CG	exon
CI01000000_18003913_18078426	CG	intron
CI01000000_18165645_18188731	CG	intron
CI01000000_18605257_18608772	CG	exon,utr5
CI01000001_00231916_00237164	CG	intron
CI01000001_00925612_00928679	CG	intron
CI01000001_01421483_01453330	CG	exon,intron
CI01000001_01868471_01873459	CG	intron,exon
CI01000001_01955349_01972242	CG	intron
CI01000001_02057429_02071506	CG	intron
CI01000001_02090800_02101722	CG	exon,intron
CI01000001_02126257_02127537	CG	intron,exon
CI01000001_02258523_02262621	CG	intron
CI01000001_02305032_02310500	CG	intron,intron,exon
CI01000001_02526729_02544932	CG	intron
CI01000001_02570315_02577096	CG	intron
CI01000001_02787356_02792545	CG	exon
CI01000001_03061892_03081206	CG	exon,intron
CI01000001_03092786_03156426	CG	intron
CI01000001_04468566_04523431	CG	intron
CI01000001_04701645_04713999	CG	intron
CI01000001_05017930_05027838	CG	intron,exon
CI01000001_05075984_05079729	CG	intron
CI01000001_05313109_05313728	CG	exon
CI01000001_05401665_05402500	CG	exon,intron,utr3,TES
CI01000001_05599133_05600420	CG	exon,intron,utr5
CI01000001_05933655_05938581	CG	intron
CI01000001_06121398_06124748	CG	exon,intron
CI01000001_06484769_06502296	CG	intron
CI01000001_06583486_06641365	CG	intron
CI01000001_06921000_06929478	CG	intron
CI01000001_06932075_06937182	CG	intron
CI01000001_07531945_07539781	CG	intron
CI01000001_07609855_07631058	CG	exon,intron
CI01000001_07678904_07760870	CG	intron,intron
CI01000001_07769921_07796135	CG	intron
CI01000001_07875805_07905655	CG	intron
CI01000001_07935720_07951221	CG	intron,exon,utr3,TES
CI01000001_08036532_08037745	CG	exon
CI01000001_08271059_08344201	CG	intron
CI01000001_08581266_08604666	CG	intron,exon
CI01000001_08950041_08960737	CG	intron
CI01000001_09059083_09101251	CG	intron
CI01000001_09374272_09375120	CG	utr3,exon
CI01000001_09491225_09507444	CG	intron
CI01000001_09964646_09973298	CG	exon,intron
CI01000001_09977773_10014601	CG	exon
CI01000001_10328133_10329110	CG	utr5,exon
CI01000001_10513629_10520878	CG	intron
CI01000001_10604980_10633286	CG	intron
CI01000001_10638148_10656332	CG	intron
CI01000001_11685422_11713351	CG	exon
CI01000001_11768247_11795338	CG	intron
CI01000001_11953793_11954834	CG	exon,utr5
CI01000001_12580225_12599311	CG	intron,intron
CI01000001_12825387_12869026	CG	intron,intron,intron
CI01000001_13040251_13043667	CG	exon,utr5,TSS
CI01000001_13235608_13240350	CG	TSS,exon,intron
CI01000002_00393668_00397646	CG	utr3,exon
CI01000002_00516316_00659922	CG	intron
CI01000002_01154239_01172018	CG	intron
CI01000003_00228735_00265553	CG	exon
CI01000003_00266342_00275005	CG	TSS,exon,intron
CI01000003_01200556_01220189	CG	intron
CI01000003_01382733_01410162	CG	exon
CI01000003_01489211_01493471	CG	intron
CI01000003_01836259_01849326	CG	intron
CI01000003_01921110_01928830	CG	intron
CI01000004_00266091_00278846	CG	exon
CI01000004_00584081_00605137	CG	intron
CI01000004_00888465_00928759	CG	intron
CI01000004_01230991_01235864	CG	intron
CI01000004_01394018_01397517	CG	TES,utr3,exon
CI01000004_01440447_01443088	CG	exon
CI01000004_01750322_01754593	CG	exon,intron,utr3
CI01000004_01773383_01774888	CG	exon
CI01000004_01961480_01979407	CG	intron
CI01000004_02033826_02057420	CG	intron
CI01000004_02198207_02227474	CG	intron
CI01000004_02906581_02908320	CG	intron
CI01000004_03051206_03066124	CG	intron
CI01000004_03106070_03109051	CG	intron
CI01000004_03238528_03240932	CG	utr3,exon,intron,exon,utr5,TSS
CI01000004_04375211_04379590	CG	intron
CI01000004_04535801_04536013	CG	exon,utr3
CI01000004_04615072_04627283	CG	intron
CI01000004_04690908_04706755	CG	intron,exon
CI01000004_04798717_04889650	CG	intron,intron
CI01000004_05073667_05096493	CG	intron
CI01000004_05238552_05246750	CG	intron
CI01000004_05318592_05325105	CG	intron
CI01000004_05389431_05393230	CG	exon,intron
CI01000004_05843593_05862033	CG	intron
CI01000004_06156517_06161977	CG	intron,intron
CI01000004_06325293_06337484	CG	intron
CI01000004_06406371_06415282	CG	intron,exon,utr5
CI01000004_06547877_06549227	CG	intron,exon
CI01000004_07164273_07167923	CG	intron
CI01000004_07256668_07257382	CG	utr3,exon,intron,exon,utr5
CI01000004_07266248_07272453	CG	exon
CI01000004_07375432_07378296	CG	TSS,exon,intron
CI01000004_07515025_07559926	CG	intron,intron,intron
CI01000004_07656773_07666677	CG	intron
CI01000004_08015521_08017006	CG	intron
CI01000004_08081989_08097935	CG	intron,intron
CI01000004_08252556_08257067	CG	intron
CI01000004_08302613_08354790	CG	intron
CI01000004_08458998_08503889	CG	intron
CI01000004_08736175_08742487	CG	exon
CI01000004_08823382_08844233	CG	intron,intron,intron,exon
CI01000004_09429758_09474615	CG	intron
CI01000004_09980195_09995816	CG	intron
CI01000004_10058538_10090881	CG	intron,intron
CI01000004_10436514_10438365	CG	exon,utr5
CI01000004_10712377_10730563	CG	intron
CI01000004_11043026_11046108	CG	intron
CI01000004_11789063_11823381	CG	exon,utr5,TSS
CI01000004_12553125_12559468	CG	intron,intron
CI01000004_12748162_12752913	CG	exon
CI01000004_12823734_12925962	CG	intron
CI01000004_13512059_13706090	CG	intron,intron
CI01000004_13959453_14004808	CG	intron,intron
CI01000004_14172465_14263988	CG	intron,intron,intron,intron
CI01000004_14283392_14361256	CG	intron
CI01000004_14412728_14424282	CG	exon,utr3,exon,utr3,TES
CI01000004_14425486_14425711	CG	exon,TSS
CI01000004_14713133_14720728	CG	intron,exon
CI01000004_14754775_14755334	CG	TES,utr3,exon
CI01000004_14889786_14894594	CG	intron
CI01000004_14919607_14929407	CG	TSS,utr5,exon,intron
CI01000004_15200553_15209521	CG	intron
CI01000004_15217903_15228632	CG	intron
CI01000004_15687242_15691238	CG	intron
CI01000004_15726420_15733105	CG	intron,intron
CI01000004_15911104_15915972	CG	intron
CI01000004_16160899_16178772	CG	intron
CI01000004_16346680_16401924	CG	intron
CI01000004_16455194_16455607	CG	exon
CI01000004_16695941_16729500	CG	intron
CI01000004_16869205_16944944	CG	intron
CI01000004_16972324_17046706	CG	intron,intron
CI01000004_17062704_17110319	CG	intron
CI01000005_00134161_00235512	CG	intron
CI01000005_00358864_00426242	CG	intron
CI01000005_01924855_01938284	CG	exon
CI01000005_03530548_03573901	CG	intron
CI01000005_04073488_04107874	CG	intron
CI01000005_04401277_04428207	CG	intron
CI01000005_04758130_04802713	CG	intron
CI01000005_05691428_05726724	CG	intron
CI01000005_05839780_05888414	CG	intron
CI01000005_05894901_05905611	CG	exon,utr5
CI01000005_06037247_06040370	CG	intron,intron,exon,utr5
CI01000005_06765592_06772165	CG	intron
CI01000005_07190084_07218097	CG	intron
CI01000006_00414003_00416701	CG	intron
CI01000006_00812192_00902946	CG	intron
CI01000006_01149220_01154850	CG	intron
CI01000006_01570716_01587422	CG	intron
CI01000006_01842317_01859671	CG	intron
CI01000006_01943602_01960621	CG	exon
CI01000006_02241091_02259573	CG	exon,intron
CI01000006_02481958_02482821	CG	utr3,exon
CI01000006_02531899_02588907	CG	intron
CI01000006_03350988_03356496	CG	intron
CI01000006_03571836_03607035	CG	intron,exon
CI01000006_04100433_04105606	CG	TSS,utr5,exon,intron
CI01000006_04255653_04256279	CG	exon,utr5,TSS
CI01000006_04339683_04341206	CG	intron,exon,TSS
CI01000006_04467086_04477770	CG	intron
CI01000006_04549705_04556474	CG	intron
CI01000006_04786488_04866122	CG	intron,exon
CI01000006_04987990_04988532	CG	utr3,exon
CI01000006_05096922_05124527	CG	intron,intron
CI01000006_05276965_05313266	CG	intron
CI01000006_05821114_05830402	CG	exon,intron
CI01000006_05933352_05969576	CG	intron
CI01000006_06038315_06045317	CG	intron
CI01000006_06049283_06057849	CG	exon
CI01000006_07254728_07260352	CG	intron
CI01000006_07444688_07448103	CG	intron,exon
CI01000006_08736720_08740065	CG	intron
CI01000006_09205576_09277358	CG	intron,exon,intron
CI01000006_09998680_10008491	CG	intron,exon
CI01000006_10044550_10045827	CG	exon,utr5
CI01000006_10372387_10387314	CG	intron
CI01000006_10402704_10447782	CG	intron
CI01000006_10747943_10768998	CG	intron
CI01000006_11362605_11384441	CG	exon
CI01000006_11452997_11455817	CG	TSS,utr5,exon,intron,exon
CI01000006_12092807_12095434	CG	intron
CI01000006_12176092_12189504	CG	intron
CI01000006_12230746_12235389	CG	utr5,exon
CI01000006_12289635_12293874	CG	exon
CI01000006_12348300_12348961	CG	exon,utr5,TSS
CI01000006_12497695_12504605	CG	intron,intron
CI01000006_12876023_12888072	CG	intron
CI01000008_00060554_00072865	CG	intron
CI01000008_00312587_00314822	CG	utr5,exon
CI01000008_01233722_01248407	CG	exon
CI01000008_01711637_01712765	CG	exon,utr5
CI01000008_02003944_02085183	CG	intron,exon,intron
CI01000008_02109608_02147123	CG	intron,intron
CI01000008_02525590_02584758	CG	intron,intron
CI01000009_00009408_00060276	CG	intron
CI01000009_00103290_00175591	CG	intron,intron,intron
CI01000009_00260081_00285692	CG	exon,intron
CI01000009_00343750_00344964	CG	exon
CI01000009_00547369_00551459	CG	exon,utr3,TES
CI01000009_00555224_00573856	CG	intron
CI01000009_00622720_00644844	CG	intron
CI01000009_00671787_00683080	CG	exon
CI01000009_00761898_00767155	CG	intron,exon
CI01000009_00830503_00840457	CG	intron
CI01000009_00863406_00870786	CG	exon
CI01000009_01138569_01164523	CG	intron,exon,intron
CI01000009_01183737_01206031	CG	exon
CI01000009_01264011_01272894	CG	exon,intron,exon
CI01000009_01386589_01389680	CG	exon,utr5,TSS
CI01000009_01394603_01397604	CG	intron,exon,utr5,TSS
CI01000009_01402330_01407372	CG	TSS,utr5,exon,intron
CI01000009_02799246_02827589	CG	intron
CI01000009_03123137_03137452	CG	intron
CI01000009_03301176_03305406	CG	intron
CI01000009_03466999_03473248	CG	intron,exon,intron,intron,exon
CI01000009_03664045_03666052	CG	intron,exon
CI01000009_04015167_04016764	CG	utr3,exon,intron
CI01000009_04888729_04895882	CG	utr3,exon
CI01000009_05278137_05361256	CG	intron,intron,intron
CI01000009_05571226_05587885	CG	intron
CI01000009_06891877_06908223	CG	intron,intron,intron,intron
CI01000009_07064060_07084764	CG	intron
CI01000009_07111833_07115320	CG	intron
CI01000009_07224625_07229839	CG	utr3,exon
CI01000009_08683782_08694491	CG	intron
CI01000009_08718943_08719773	CG	exon,utr5
CI01000009_08899091_08928547	CG	intron
CI01000009_09049178_09088498	CG	exon
CI01000009_09756032_09759196	CG	exon,intron
CI01000009_09783235_09785477	CG	intron,exon
CI01000009_09792753_09812884	CG	intron
CI01000009_09967529_09989449	CG	intron,intron,exon
CI01000009_10103558_10119209	CG	intron,intron
CI01000009_11434018_11455253	CG	intron
CI01000009_11835682_11873220	CG	intron
CI01000009_11875722_11882183	CG	TSS,utr5,exon,intron
CI01000009_11892743_11932618	CG	exon
CI01000009_12050866_12109305	CG	intron
CI01000009_12863333_13023317	CG	intron
CI01000009_13273365_13305127	CG	exon,intron
CI01000009_13549003_13580198	CG	intron
CI01000009_13585375_13664189	CG	intron
CI01000009_14380226_14386430	CG	intron
CI01000009_14476688_14573629	CG	intron
CI01000009_15504401_15585060	CG	intron
CI01000009_15726357_15736168	CG	intron
CI01000009_15738136_15745816	CG	TSS,utr5,exon
CI01000009_15975897_15978506	CG	intron,exon
CI01000010_00473858_00478160	CG	exon,utr3
CI01000010_00532752_00544586	CG	intron
CI01000010_00653231_00678240	CG	intron
CI01000010_00881905_00883563	CG	exon,intron
CI01000010_01055064_01058564	CG	TSS,exon,intron
CI01000010_01189138_01199101	CG	exon,intron
CI01000010_02337362_02393445	CG	intron
CI01000010_02584071_02625169	CG	intron
CI01000010_02669932_02681563	CG	intron
CI01000010_02795761_02800963	CG	intron
CI01000010_02847074_02911612	CG	intron
CI01000010_02968352_02993097	CG	exon,intron
CI01000010_02998602_02999708	CG	exon
CI01000010_03142808_03164874	CG	intron,intron,intron
CI01000010_03172010_03192359	CG	intron
CI01000010_03250114_03263566	CG	intron
CI01000010_03320340_03346243	CG	intron,intron
CI01000010_04046204_04137642	CG	intron
CI01000010_04383043_04410672	CG	intron
CI01000010_04496312_04498116	CG	exon
CI01000010_04753467_04770912	CG	intron,intron
CI01000010_04777992_04782638	CG	exon,intron
CI01000010_05819188_05855120	CG	intron
CI01000010_05859214_05887437	CG	intron
CI01000010_06154873_06157770	CG	exon
CI01000010_06324209_06332002	CG	intron,exon,utr3
CI01000010_06399511_06426913	CG	intron,intron,intron,exon
CI01000010_06641409_06655700	CG	intron
CI01000010_06731227_06734221	CG	intron
CI01000010_06954712_06970665	CG	intron
CI01000010_07066103_07067628	CG	exon,intron
CI01000010_07095217_07122921	CG	intron,exon
CI01000010_07906951_07944215	CG	intron
CI01000010_07953243_07995292	CG	intron
CI01000010_08015262_08018732	CG	intron,exon,utr5
CI01000010_08416488_08564037	CG	intron,intron
CI01000010_08740418_08742300	CG	utr3,exon
CI01000010_09250186_09256469	CG	intron,exon
CI01000010_09291025_09309487	CG	intron
CI01000010_09778159_09807080	CG	intron
CI01000010_10003941_10010851	CG	exon,intron
CI01000010_11153513_11189983	CG	intron
CI01000010_11393432_11410120	CG	intron
CI01000010_11424759_11446706	CG	intron
CI01000010_11815857_11846058	CG	exon
CI01000012_00502185_00516358	CG	utr5,exon
CI01000012_01203854_01208893	CG	intron
CI01000012_01220448_01220819	CG	TSS,utr5,exon
CI01000012_01698932_01719811	CG	intron
CI01000012_02357517_02361973	CG	exon
CI01000012_02413852_02502617	CG	intron,intron,intron
CI01000012_02570663_02574866	CG	exon,intron
CI01000012_02614955_02631276	CG	intron
CI01000012_02663225_02675005	CG	intron
CI01000012_03292460_03316923	CG	intron
CI01000012_04839741_04854323	CG	intron
CI01000012_05094462_05108315	CG	intron
CI01000012_05233556_05252071	CG	intron,intron,intron
CI01000012_05262254_05301347	CG	utr5,exon,intron
CI01000012_05344320_05385222	CG	intron
CI01000012_05551775_05553851	CG	exon
CI01000012_05568600_05606181	CG	exon
CI01000012_05672517_05674075	CG	exon,utr5
CI01000012_05680930_05690904	CG	intron
CI01000012_05738968_05745791	CG	intron
CI01000012_05897865_05906600	CG	intron
CI01000012_05923216_05928055	CG	intron
CI01000012_06182472_06192196	CG	intron,intron
CI01000012_06208439_06217101	CG	intron,exon,intron
CI01000012_06334114_06368535	CG	intron,exon
CI01000012_06713565_06749032	CG	intron,intron
CI01000012_06826817_06842273	CG	exon,intron
CI01000012_07210006_07251043	CG	exon
CI01000012_07409605_07427042	CG	intron
CI01000012_07556881_07563284	CG	intron
CI01000012_08312903_08334243	CG	intron
CI01000012_08706061_08708565	CG	intron,exon
CI01000012_08908244_08917212	CG	intron,intron
CI01000012_09113260_09152667	CG	intron
CI01000012_09200784_09201999	CG	exon,utr3
CI01000012_09404096_09407478	CG	intron
CI01000012_09764936_09778598	CG	intron
CI01000012_10223957_10235955	CG	intron
CI01000012_10489814_10496226	CG	intron,exon,intron,exon,utr3,exon,utr3
CI01000012_10696109_10703071	CG	intron
CI01000012_10714254_10788932	CG	intron
CI01000012_10799203_10801485	CG	intron
CI01000012_10922409_10930704	CG	intron
CI01000012_10958668_10973745	CG	intron
CI01000012_11292683_11315522	CG	exon,utr5,TSS
CI01000012_11319849_11326035	CG	intron,exon
CI01000012_11698150_11702986	CG	exon
CI01000012_11799629_11846842	CG	intron,intron,intron
CI01000012_11874504_11884601	CG	exon,intron
CI01000012_12087234_12088283	CG	utr3,exon
CI01000012_12173747_12212480	CG	intron,intron
CI01000012_12255640_12268649	CG	intron
CI01000012_12292583_12371612	CG	intron,exon,TES
CI01000012_12872801_12891084	CG	intron
CI01000012_13102619_13168566	CG	exon,intron
CI01000012_13277959_13281157	CG	intron
CI01000012_13498541_13510228	CG	intron
CI01000012_13619458_13633023	CG	intron
CI01000013_00082083_00124049	CG	intron
CI01000013_00372377_00391434	CG	intron
CI01000013_00583295_00609148	CG	intron
CI01000013_00657437_00692874	CG	intron
CI01000013_01115756_01164524	CG	intron
CI01000013_01335438_01381270	CG	intron
CI01000013_01405290_01429838	CG	intron,intron,intron
CI01000013_01789191_01802356	CG	intron
CI01000013_01989323_01993472	CG	exon,intron,intron
CI01000013_02386700_02394730	CG	intron
CI01000013_02733870_02751654	CG	intron
CI01000013_03051289_03084843	CG	intron
CI01000013_03262979_03269729	CG	exon
CI01000013_03275705_03371030	CG	intron
CI01000013_03617490_03705093	CG	intron,intron,intron
CI01000013_03710900_03714487	CG	exon,intron,TSS
CI01000013_03726253_03740014	CG	intron,intron
CI01000013_03823326_03839656	CG	TSS,exon,intron
CI01000013_04069517_04083528	CG	intron
CI01000013_04219612_04232778	CG	intron
CI01000013_04710817_04715966	CG	utr3,exon
CI01000013_04989803_04992613	CG	intron
CI01000013_05197841_05231302	CG	intron
CI01000013_05262407_05267780	CG	intron
CI01000013_05420341_05434084	CG	intron
CI01000013_05483212_05505616	CG	intron,intron
CI01000013_05561156_05569165	CG	intron,exon
CI01000013_06132773_06163282	CG	intron
CI01000013_06209318_06233289	CG	intron
CI01000013_06357431_06361753	CG	intron,exon
CI01000013_06795895_06815354	CG	intron,exon
CI01000013_06890855_06895241	CG	intron
CI01000013_07162436_07177658	CG	intron,exon
CI01000013_07970614_07989626	CG	exon
CI01000013_07989784_08013498	CG	intron
CI01000013_08066408_08071727	CG	utr5,exon
CI01000013_08080409_08086491	CG	intron,exon,intron,exon
CI01000013_08095012_08097899	CG	intron
CI01000013_08229647_08258878	CG	intron
CI01000013_08555865_08573521	CG	exon,intron
CI01000013_09930834_10008344	CG	intron
CI01000013_10127318_10157548	CG	intron,exon
CI01000013_10916049_11031034	CG	intron
CI01000013_11368665_11383592	CG	intron,exon
CI01000013_11431908_11434737	CG	exon,utr3
CI01000013_11468322_11475130	CG	exon,intron
CI01000013_11516609_11563528	CG	intron,intron
CI01000013_11737756_11746311	CG	intron
CI01000013_12040713_12093531	CG	intron
CI01000013_12104212_12115389	CG	intron
CI01000013_12314589_12315317	CG	exon
CI01000014_00630596_00647190	CG	intron
CI01000014_00672822_00683285	CG	intron
CI01000014_01038876_01053268	CG	intron
CI01000014_01112526_01115371	CG	intron
CI01000014_01260786_01262369	CG	utr3,exon,intron,exon,intron
CI01000014_01276527_01296594	CG	intron
CI01000015_00045433_00081543	CG	intron
CI01000015_00761062_00783801	CG	intron,intron,intron
CI01000015_00861791_00863336	CG	intron,exon
CI01000015_02846943_02876819	CG	intron
CI01000015_03452576_03457978	CG	intron
CI01000015_03733443_03765495	CG	exon
CI01000015_05118838_05146194	CG	intron
CI01000015_05409997_05413784	CG	intron
CI01000015_05962348_05967042	CG	utr5,exon
CI01000015_06095119_06109550	CG	intron
CI01000015_06326563_06350822	CG	intron
CI01000015_06781386_06784362	CG	utr5,exon
CI01000015_06871575_06874544	CG	intron
CI01000015_07803570_07808866	CG	intron
CI01000015_07871559_07879939	CG	intron,exon
CI01000015_07938405_07978447	CG	exon,utr5
CI01000016_00318676_00446341	CG	intron
CI01000016_00448107_00452861	CG	intron
CI01000016_01396291_01399075	CG	intron
CI01000016_02000795_02079453	CG	intron
CI01000016_02235073_02261683	CG	intron
CI01000016_02559364_02565395	CG	intron
CI01000016_02722831_02730864	CG	intron
CI01000016_03546616_03553250	CG	exon,intron
CI01000016_03647744_03675574	CG	intron
CI01000016_03726678_03729904	CG	exon,utr3
CI01000016_03767260_03771612	CG	exon
CI01000016_03798165_03803686	CG	intron
CI01000016_03921124_03930996	CG	intron
CI01000016_04062946_04083356	CG	intron
CI01000016_04084854_04101874	CG	intron
CI01000016_05170621_05189845	CG	intron
CI01000016_05781693_05789936	CG	exon
CI01000016_06174800_06210259	CG	intron,intron
CI01000016_06890651_06904100	CG	utr5,exon
CI01000016_06998707_07047702	CG	intron,intron,intron
CI01000016_07056612_07073504	CG	intron
CI01000016_07556411_07633132	CG	exon
CI01000016_07718096_07737432	CG	intron
CI01000016_07969424_07983149	CG	utr5,exon,intron
CI01000016_08034844_08037586	CG	intron,exon
CI01000016_08232249_08261533	CG	intron,intron
CI01000016_08315282_08316952	CG	utr5,exon,exon
CI01000016_08926089_08945071	CG	intron
CI01000016_09060801_09086358	CG	intron
CI01000016_09384358_09401878	CG	intron,exon,TSS
CI01000016_10228314_10299064	CG	intron
CI01000016_11034620_11091604	CG	intron
CI01000016_11167265_11226409	CG	intron
CI01000016_11353238_11464979	CG	exon,intron
CI01000016_11554406_11667350	CG	intron,intron
CI01000016_11670870_11794943	CG	intron
CI01000016_12012874_12083297	CG	intron
CI01000017_00050292_00078906	CG	intron
CI01000017_00119958_00128124	CG	exon
CI01000017_00153433_00163693	CG	intron
CI01000017_00217246_00240217	CG	intron
CI01000017_00243226_00251143	CG	intron
CI01000017_00339078_00349804	CG	TES,utr3,exon
CI01000017_00384546_00386526	CG	exon,utr3
CI01000017_01086777_01096624	CG	intron
CI01000017_01104045_01131388	CG	exon
CI01000017_01737674_01834279	CG	intron
CI01000017_01913211_01938836	CG	intron
CI01000017_02098026_02104567	CG	intron
CI01000018_00653069_00678015	CG	intron
CI01000018_01709643_01800520	CG	intron,intron
CI01000018_02125709_02126759	CG	intron,exon
CI01000018_02129101_02134686	CG	exon,TSS
CI01000018_02195642_02198053	CG	utr3,exon
CI01000018_02205930_02256958	CG	intron,intron,exon
CI01000018_02293913_02296864	CG	utr5,exon,intron
CI01000018_02868921_02905963	CG	intron
CI01000018_03315696_03388918	CG	intron
CI01000018_03661621_03698552	CG	exon,intron
CI01000018_03745369_03779384	CG	intron,intron
CI01000018_03965992_03984331	CG	intron
CI01000018_03991163_03994220	CG	utr3,exon
CI01000018_04021370_04027014	CG	intron
CI01000018_04307560_04321214	CG	exon,utr5,TSS
CI01000018_04322915_04335655	CG	exon
CI01000018_04368179_04375192	CG	TSS,exon,intron
CI01000018_04649969_04650862	CG	exon
CI01000018_04654210_04656581	CG	utr5,exon
CI01000018_04657706_04674073	CG	exon
CI01000018_04738374_04757471	CG	intron
CI01000018_04823817_04825235	CG	exon
CI01000018_04843213_04852105	CG	intron
CI01000018_04856240_04875704	CG	intron
CI01000018_05528561_05576788	CG	exon
CI01000018_05969322_05974836	CG	intron
CI01000018_06045598_06051674	CG	intron
CI01000018_06493607_06502730	CG	intron,exon
CI01000018_06547019_06585316	CG	intron
CI01000018_06598234_06605351	CG	exon,utr5
CI01000018_06639339_06649926	CG	intron
CI01000019_00499374_00595101	CG	exon
CI01000019_01112433_01123179	CG	intron
CI01000019_01503557_01515831	CG	intron
CI01000019_01827498_01836683	CG	intron,intron,exon
CI01000019_02513319_02517170	CG	intron
CI01000019_02907262_02983656	CG	intron
CI01000019_03000691_03020851	CG	intron
CI01000019_03487868_03518631	CG	intron
CI01000019_03873688_04036659	CG	intron,intron,intron,intron,exon,intron,intron,exon,TES
CI01000019_04049137_04091649	CG	intron,intron,intron
CI01000019_04291124_04336735	CG	exon,intron
CI01000019_05189404_05194012	CG	exon
CI01000019_05229403_05293549	CG	intron
CI01000019_05361429_05405005	CG	intron,intron
CI01000019_05454871_05456900	CG	intron,exon,intron
CI01000019_05459012_05464567	CG	exon
CI01000020_00559356_00581137	CG	intron
CI01000020_00752731_00769950	CG	exon,exon,intron
CI01000020_00892454_00900973	CG	intron
CI01000020_00949140_00951237	CG	utr5,exon,intron
CI01000020_01011931_01030587	CG	exon,utr5
CI01000020_01060900_01081919	CG	exon
CI01000020_01187688_01253805	CG	intron
CI01000020_01275836_01316392	CG	intron
CI01000020_01346335_01369381	CG	intron
CI01000020_01375811_01378288	CG	utr5,exon
CI01000020_01585338_01604278	CG	exon,utr3
CI01000020_01947333_02011244	CG	intron,intron
CI01000020_02061926_02077812	CG	intron
CI01000020_02828968_02849511	CG	intron
CI01000020_02924213_02955174	CG	intron,intron
CI01000020_03282336_03296954	CG	intron,intron
CI01000020_04760482_04774849	CG	exon,utr3
CI01000020_04777561_04778079	CG	exon
CI01000020_05038237_05069897	CG	intron,exon
CI01000020_05294035_05305657	CG	intron,intron
CI01000020_05341186_05473274	CG	intron,intron,intron
CI01000020_06035989_06042016	CG	intron
CI01000020_06198274_06253855	CG	intron,intron
CI01000020_06944393_06947480	CG	intron
CI01000021_00319145_00327221	CG	intron
CI01000021_00359725_00409437	CG	intron,intron
CI01000021_00414565_00437639	CG	intron,intron,intron
CI01000021_00459505_00471830	CG	intron,exon,utr5
CI01000021_00762513_00786023	CG	intron
CI01000021_00801917_00819149	CG	intron
CI01000021_00895959_00916847	CG	intron
CI01000021_00972210_01064592	CG	intron,intron
CI01000021_01274202_01280110	CG	exon,utr3
CI01000021_01535275_01607587	CG	intron
CI01000021_01805603_01824428	CG	intron
CI01000021_02104468_02137901	CG	intron
CI01000021_02495559_02501217	CG	intron
CI01000021_02503590_02509554	CG	intron,exon,TSS
CI01000021_02620174_02687913	CG	intron
CI01000021_03438153_03448377	CG	exon,TSS
CI01000021_03640760_03747887	CG	intron
CI01000021_03793387_03846383	CG	intron
CI01000021_03902018_03931315	CG	intron
CI01000021_04102462_04141661	CG	intron
CI01000021_04436103_04476829	CG	intron
CI01000021_04807791_04818427	CG	exon,intron
CI01000021_04989798_04995415	CG	intron,exon,intron,intron
CI01000021_05244908_05282588	CG	intron
CI01000021_05451019_05481032	CG	intron,exon,intron
CI01000021_05928007_05937412	CG	exon
CI01000021_06009872_06060664	CG	intron,exon
CI01000021_06077681_06095590	CG	intron
CI01000021_06606442_06666970	CG	intron
CI01000022_00321291_00335467	CG	intron
CI01000022_00366828_00385522	CG	intron
CI01000023_00083908_00085999	CG	utr3,exon
CI01000023_00285850_00288676	CG	intron
CI01000023_00402401_00409119	CG	utr5,exon
CI01000024_00143014_00152605	CG	intron
CI01000024_00242373_00245317	CG	utr5,exon
CI01000024_00248925_00275343	CG	intron
CI01000024_00913269_00915063	CG	TES,utr3,exon,exon,utr5
CI01000024_01340875_01354219	CG	TSS,exon
CI01000024_01847790_01854114	CG	intron
CI01000024_02040890_02113108	CG	intron
CI01000024_02117942_02127876	CG	intron
CI01000024_02277955_02306955	CG	intron
CI01000024_02357319_02399357	CG	intron
CI01000024_03073126_03117989	CG	intron,exon,intron,exon
CI01000024_03792493_03872952	CG	exon,intron,intron
CI01000024_03964560_03976364	CG	intron
CI01000024_04128028_04128273	CG	utr3,exon
CI01000024_04142084_04206784	CG	intron
CI01000024_04331195_04360958	CG	intron,intron
CI01000024_04453773_04455276	CG	exon,TSS
CI01000024_04504079_04505352	CG	exon,intron
CI01000024_05253329_05288232	CG	exon,intron
CI01000024_05567320_05602922	CG	intron
CI01000024_05871241_05877617	CG	utr5,exon,intron
CI01000024_06451305_06495178	CG	intron
CI01000024_07225115_07235713	CG	intron,exon
CI01000024_07308822_07327683	CG	intron
CI01000024_07590707_07598554	CG	intron
CI01000024_08161023_08259943	CG	exon
CI01000024_08292984_08380058	CG	intron,intron,intron,intron
CI01000024_08450580_08455758	CG	intron,intron
CI01000024_08535543_08538751	CG	exon,utr3
CI01000025_00196826_00207489	CG	intron,exon,intron
CI01000025_00216623_00242426	CG	intron
CI01000026_00660711_00663647	CG	exon,intron
CI01000026_00812986_00894233	CG	intron
CI01000026_01220096_01224123	CG	exon,utr5
CI01000026_01228438_01233086	CG	intron
CI01000026_01516754_01566669	CG	exon,intron
CI01000026_02039441_02068942	CG	exon,utr3
CI01000026_02150810_02194735	CG	intron
CI01000026_02198750_02225249	CG	intron
CI01000026_02230639_02246622	CG	intron
CI01000026_02282525_02307689	CG	intron
CI01000026_02544742_02547500	CG	exon,utr5
CI01000026_03309007_03342583	CG	intron
CI01000026_03950848_03969190	CG	exon
CI01000026_04154066_04159758	CG	intron
CI01000026_04510794_04529529	CG	intron
CI01000026_04820538_04825963	CG	intron
CI01000026_04947387_04968592	CG	intron
CI01000026_05037333_05042588	CG	exon,intron
CI01000026_05437276_05463050	CG	intron
CI01000026_05809690_05817205	CG	exon
CI01000026_06632394_06633872	CG	TES,utr3,exon
CI01000026_06655806_06662392	CG	intron
CI01000026_06951574_06956778	CG	intron,exon,utr5,TSS
CI01000026_07043510_07051231	CG	intron
CI01000026_07070470_07091280	CG	exon,intron
CI01000026_07296064_07324974	CG	intron
CI01000026_07625890_07661161	CG	intron
CI01000026_07876455_07881355	CG	exon,utr5
CI01000026_07911644_07954640	CG	intron
CI01000026_08107438_08129873	CG	exon
CI01000026_08501499_08526463	CG	intron
CI01000026_08633986_08658997	CG	intron
CI01000026_08861639_08866198	CG	exon,intron
CI01000026_09076625_09079154	CG	intron,exon
CI01000026_09365911_09428712	CG	intron,intron
CI01000026_10035392_10061141	CG	intron
CI01000026_10136110_10149386	CG	intron
CI01000026_10468478_10482863	CG	intron
CI01000026_10658906_10667378	CG	intron,exon
CI01000026_10730656_10743321	CG	intron
CI01000026_11241496_11246081	CG	TSS,exon,intron,intron
CI01000026_11367029_11386064	CG	intron
CI01000026_11497016_11677778	CG	intron
CI01000026_12008640_12024213	CG	intron
CI01000026_12074163_12076475	CG	intron
CI01000026_12289057_12291515	CG	exon,intron
CI01000026_15217144_15334733	CG	intron,intron,intron
CI01000026_15604078_15614242	CG	intron
CI01000026_15864670_15915098	CG	intron
CI01000026_15963447_15967856	CG	intron
CI01000026_16959659_16962519	CG	exon,intron
CI01000027_00391159_00499309	CG	intron,exon
CI01000027_00505199_00523652	CG	exon
CI01000027_00681087_00701456	CG	intron
CI01000027_00980123_00987611	CG	intron,intron
CI01000027_01134221_01143363	CG	intron
CI01000027_01651455_01676579	CG	intron
CI01000027_02059709_02072254	CG	intron
CI01000027_02254195_02308930	CG	intron
CI01000027_02337884_02402668	CG	intron
CI01000027_02429134_02451902	CG	exon,intron
CI01000027_02611537_02740618	CG	intron
CI01000027_02895512_02924151	CG	intron,exon,intron
CI01000027_02961909_02972343	CG	intron
CI01000027_03014464_03027710	CG	intron
CI01000027_03110196_03113083	CG	intron
CI01000027_03212432_03231800	CG	intron,intron
CI01000027_03233523_03240000	CG	intron,exon
CI01000027_03470743_03477848	CG	utr5,exon,intron,exon
CI01000027_03694455_03710634	CG	exon,intron,intron
CI01000027_03744339_03748166	CG	exon
CI01000027_03771203_03774232	CG	utr5,exon,utr5,exon
CI01000027_03845911_03849635	CG	intron
CI01000027_04015806_04037491	CG	intron
CI01000027_04744526_04745444	CG	exon,intron
CI01000027_04777135_04777760	CG	utr5,exon
CI01000027_04887494_04956477	CG	exon,utr3
CI01000027_05110063_05126542	CG	exon,intron
CI01000027_05205628_05209568	CG	intron
CI01000027_05215497_05251776	CG	intron
CI01000027_05371407_05382804	CG	exon,intron
CI01000027_05535896_05537998	CG	intron
CI01000027_05563090_05579132	CG	utr5,exon
CI01000027_06470650_06470837	CG	exon
CI01000027_06477695_06489968	CG	intron
CI01000027_06785671_06803146	CG	intron
CI01000027_06947553_06950983	CG	utr5,exon,utr5,exon
CI01000027_07022724_07029894	CG	intron
CI01000027_07529488_07537870	CG	exon,intron
CI01000027_07665461_07665871	CG	exon,TSS
CI01000027_08412094_08418277	CG	utr5,exon
CI01000027_08688706_08696073	CG	exon,utr5
CI01000027_08713799_08734144	CG	utr3,exon
CI01000027_09203231_09208317	CG	exon
CI01000027_09369991_09372314	CG	intron,exon
CI01000027_09398846_09400911	CG	exon,intron
CI01000027_09448387_09455263	CG	intron
CI01000027_09844761_09853770	CG	intron
CI01000027_10048220_10051640	CG	intron
CI01000027_10641759_10654240	CG	intron
CI01000028_00053287_00054745	CG	exon
CI01000028_00119511_00123983	CG	intron
CI01000028_00291055_00310156	CG	exon
CI01000028_00322030_00328679	CG	exon
CI01000028_00657528_00691252	CG	intron,exon,intron
CI01000028_02587692_02607824	CG	exon
CI01000028_03083682_03096529	CG	intron
CI01000028_03155827_03157194	CG	utr5,exon
CI01000028_03334040_03380006	CG	intron
CI01000028_03946366_03958585	CG	intron
CI01000028_04240962_04247433	CG	exon,utr3
CI01000028_05120588_05127452	CG	exon,utr3
CI01000028_05529016_05564762	CG	intron
CI01000028_05660552_05667829	CG	intron
CI01000028_06025232_06034863	CG	intron
CI01000028_06736522_06738241	CG	intron
CI01000028_07124749_07145384	CG	intron,intron
CI01000028_07189923_07200164	CG	intron
CI01000028_07209430_07220674	CG	intron
CI01000028_07257403_07298334	CG	intron
CI01000028_08302370_08504940	CG	intron
CI01000028_08578132_08578857	CG	exon
CI01000028_09008686_09011637	CG	utr5,exon,intron
CI01000028_09159785_09161996	CG	exon
CI01000028_09620918_09652565	CG	intron,exon
CI01000028_09754780_09768698	CG	intron
CI01000028_09771470_09791854	CG	intron
CI01000029_00321187_00331540	CG	intron
CI01000029_00351260_00374024	CG	intron
CI01000029_00671340_00676497	CG	intron,exon
CI01000029_01758347_01773935	CG	intron
CI01000029_01851039_01859542	CG	intron,intron,intron
CI01000029_01943164_01970772	CG	intron
CI01000029_02488613_02490983	CG	intron
CI01000029_02684591_02727897	CG	exon,intron
CI01000029_02753815_02761288	CG	intron
CI01000029_02764957_02770946	CG	intron
CI01000029_03397097_03444565	CG	intron
CI01000029_03590053_03594170	CG	exon,utr5
CI01000029_03689026_03697933	CG	intron
CI01000029_03855238_03922931	CG	intron
CI01000029_03988871_03998768	CG	intron
CI01000029_04433110_04458444	CG	exon,TSS
CI01000029_05528046_05533580	CG	intron,exon
CI01000029_05614085_05663509	CG	intron,intron,exon
CI01000029_05664917_05665909	CG	TES,utr3,exon
CI01000029_05675041_05691687	CG	intron
CI01000029_05724774_05734931	CG	exon
CI01000029_05873343_05884423	CG	exon,intron
CI01000029_05889701_05899499	CG	intron,intron
CI01000029_06015438_06024591	CG	exon
CI01000029_06051592_06058664	CG	exon
CI01000029_06114050_06116816	CG	utr3,exon
CI01000029_06305668_06307332	CG	exon,utr3
CI01000029_06347167_06348123	CG	utr5,exon
CI01000029_06739098_06769987	CG	exon
CI01000029_06775631_06791278	CG	intron
CI01000029_07388885_07402311	CG	exon,utr5,TSS
CI01000029_07507652_07510065	CG	intron
CI01000029_07810274_07813211	CG	utr3,exon,intron
CI01000029_08007965_08016092	CG	exon
CI01000029_08205518_08214627	CG	intron
CI01000029_08250264_08262665	CG	intron
CI01000029_08346604_08357224	CG	intron
CI01000029_08425310_08441838	CG	intron
CI01000029_08463083_08479077	CG	intron,intron
CI01000029_08578097_08583564	CG	intron
CI01000029_08713541_08717320	CG	intron
CI01000029_08823850_08904325	CG	exon,intron
CI01000029_09079841_09080368	CG	exon
CI01000029_09114660_09118056	CG	exon
CI01000029_09322744_09351108	CG	exon,intron
CI01000029_09399992_09440921	CG	intron,exon,exon,intron
CI01000030_00200402_00425242	CG	exon,intron,intron
CI01000030_00873074_00886771	CG	intron
CI01000030_00914537_00924799	CG	intron
CI01000030_01100678_01133071	CG	intron
CI01000030_01178481_01181505	CG	TES,utr3,exon
CI01000030_01231023_01247523	CG	intron
CI01000030_01293435_01328093	CG	exon
CI01000030_01384095_01386916	CG	exon,intron
CI01000030_01426277_01431670	CG	intron,exon
CI01000030_01518641_01634086	CG	exon,intron,exon
CI01000030_01706761_01721007	CG	intron
CI01000030_01802485_01815583	CG	intron,intron,intron,intron
CI01000030_01875455_01901837	CG	exon,intron
CI01000030_01972795_01974531	CG	exon,intron
CI01000030_02233111_02248642	CG	intron,intron,intron
CI01000030_02472528_02477483	CG	exon,intron
CI01000030_02620111_02632697	CG	TSS,exon,intron
CI01000030_02911153_02916952	CG	exon,TES
CI01000030_03273527_03314595	CG	intron
CI01000030_03632671_03646877	CG	intron,exon
CI01000030_03765594_03778884	CG	intron,intron
CI01000030_03785020_03812002	CG	intron
CI01000030_03906284_03908070	CG	intron,exon,utr5
CI01000030_03909138_03910046	CG	TSS,utr5,exon
CI01000030_04246567_04263697	CG	intron
CI01000030_04552559_04571086	CG	intron,intron
CI01000030_04708812_04716224	CG	exon,intron
CI01000030_04756387_04793095	CG	intron
CI01000030_05165181_05189898	CG	intron,intron
CI01000030_05233712_05242487	CG	intron,exon,intron,exon,intron,exon
CI01000030_05944230_05964173	CG	intron
CI01000030_06042392_06063112	CG	intron,exon,intron
CI01000030_06107092_06109831	CG	intron
CI01000030_06214243_06225178	CG	utr5,exon,utr5,exon
CI01000030_06229132_06232109	CG	intron,exon
CI01000030_06499375_06510887	CG	exon
CI01000030_06605819_06641760	CG	intron
CI01000030_06658256_06687802	CG	intron
CI01000030_06705681_06711246	CG	intron
CI01000030_06940324_06983295	CG	intron,intron
CI01000030_07216807_07247307	CG	exon,intron
CI01000030_07274776_07276578	CG	utr3,exon
CI01000030_07438282_07471671	CG	intron,intron,intron,exon,intron,intron,intron,exon
CI01000030_07483843_07492567	CG	exon,intron
CI01000030_07521446_07540249	CG	intron
CI01000030_07601044_07646747	CG	intron
CI01000030_07868597_07886123	CG	intron
CI01000030_08128628_08130625	CG	exon
CI01000030_08159242_08166884	CG	exon,intron
CI01000030_08185866_08194632	CG	exon,utr5
CI01000030_08350086_08366927	CG	intron
CI01000030_08498082_08533503	CG	intron,intron
CI01000030_08597072_08624990	CG	intron
CI01000030_08704610_08727738	CG	intron
CI01000030_08845484_08861801	CG	intron
CI01000030_08951137_08953545	CG	utr5,exon,exon,intron
CI01000030_08970358_08975052	CG	intron
CI01000030_09086896_09146359	CG	intron,intron,intron
CI01000030_09241979_09249271	CG	intron
CI01000030_09579086_09594020	CG	intron
CI01000030_09639163_09647509	CG	intron
CI01000030_09698618_09704345	CG	intron,exon
CI01000030_09799840_09805801	CG	utr5,exon,exon,intron
CI01000030_09899280_09916736	CG	intron
CI01000030_09958143_09965122	CG	intron,exon,exon,intron
CI01000030_09989586_10008913	CG	intron
CI01000030_10567314_10570556	CG	utr5,exon
CI01000030_10581114_10588932	CG	intron
CI01000030_10605608_10626845	CG	intron
CI01000030_10654923_10662255	CG	intron
CI01000030_10689813_10702377	CG	exon,intron
CI01000030_10705288_10715416	CG	exon,intron
CI01000030_10738658_10751094	CG	utr5,exon
CI01000030_10797691_10834282	CG	intron,exon
CI01000030_10886966_10901232	CG	intron
CI01000030_10968005_10969830	CG	utr5,exon
CI01000030_10977260_10979944	CG	intron,exon
CI01000030_11017331_11024754	CG	intron
CI01000030_11563241_11581907	CG	intron
CI01000030_11614850_11632405	CG	intron
CI01000031_00034422_00059564	CG	intron
CI01000031_00160781_00281875	CG	intron,intron,exon,intron,intron,exon,exon,intron,exon,intron
CI01000031_00460534_00468371	CG	TES,utr3,exon,intron,exon
CI01000031_00480483_00485147	CG	exon,intron
CI01000032_00648613_00676187	CG	intron
CI01000032_01968464_01969105	CG	exon,utr5
CI01000032_02253454_02272958	CG	intron
CI01000032_02660718_02684072	CG	intron
CI01000032_02875425_02883723	CG	intron
CI01000032_03142737_03156736	CG	intron
CI01000033_00131331_00201065	CG	intron
CI01000033_00326195_00369841	CG	intron
CI01000033_00482628_00490027	CG	intron
CI01000033_00662958_00699643	CG	intron,intron
CI01000034_00097095_00098729	CG	exon
CI01000034_00648618_00659733	CG	intron
CI01000034_00994278_01019787	CG	exon
CI01000034_01130811_01134095	CG	intron
CI01000034_01210160_01223724	CG	intron
CI01000034_01323481_01381800	CG	exon,intron,exon,intron,exon
CI01000034_01603228_01604932	CG	utr3,exon,intron,exon,utr5
CI01000034_01621979_01623991	CG	TES,utr3,exon,exon
CI01000034_01625293_01629938	CG	utr3,exon,exon,intron,intron,intron,exon,utr5
CI01000034_01632580_01633233	CG	TSS,utr5,exon
CI01000034_01637348_01637904	CG	exon,intron
CI01000034_01648924_01649935	CG	exon,intron,intron
CI01000034_01652735_01654473	CG	TES,utr3,exon,exon,intron
CI01000034_01785791_01788743	CG	exon,utr5,TSS
CI01000034_01862099_01867869	CG	intron
CI01000034_01900645_01947187	CG	intron
CI01000034_02166509_02170478	CG	intron
CI01000034_02513892_02532734	CG	intron
CI01000034_02712912_02755978	CG	intron
CI01000034_03250695_03253982	CG	intron
CI01000034_03670122_03684523	CG	intron
CI01000034_04818587_04820434	CG	exon,utr3,TES
CI01000034_05189944_05197158	CG	intron
CI01000034_05302438_05326245	CG	intron,intron
CI01000034_05441613_05448148	CG	intron
CI01000034_05509621_05566772	CG	intron
CI01000035_00087960_00088431	CG	exon,utr3
CI01000035_00110757_00131789	CG	intron,intron
CI01000036_00495699_00501488	CG	intron,exon
CI01000036_00585386_00663579	CG	intron
CI01000036_01008391_01018664	CG	intron
CI01000037_00348422_00394107	CG	intron
CI01000037_00606067_00621968	CG	intron
CI01000037_00841241_00851562	CG	intron
CI01000037_01114252_01333761	CG	intron
CI01000037_01395299_01408927	CG	intron
CI01000037_01439265_01458517	CG	intron
CI01000037_01925100_01960498	CG	exon
CI01000037_02248789_02250329	CG	intron,exon,utr3
CI01000037_02420323_02473897	CG	intron
CI01000037_03989733_04001865	CG	utr3,exon
CI01000038_00012030_00088328	CG	intron
CI01000039_00365330_00371338	CG	intron
CI01000039_00456713_00492445	CG	intron
CI01000039_00511751_00516982	CG	exon
CI01000039_01041674_01173932	CG	intron
CI01000039_01201315_01203568	CG	exon,utr5,TSS
CI01000039_01407368_01428557	CG	intron
CI01000039_02017002_02121828	CG	intron
CI01000039_02237032_02271442	CG	intron
CI01000039_02350391_02384148	CG	intron,intron
CI01000039_02555748_02566361	CG	intron
CI01000039_03069786_03072181	CG	exon,utr5,exon,utr5
CI01000039_03181221_03188468	CG	intron
CI01000039_03454189_03458136	CG	TSS,utr5,exon,intron
CI01000039_03509390_03570176	CG	intron,intron
CI01000039_03665710_03683733	CG	exon,intron
CI01000039_03700743_03711366	CG	exon,intron
CI01000039_03850075_03871274	CG	intron,exon
CI01000039_03932128_03934945	CG	exon,intron
CI01000039_03946326_03950084	CG	intron
CI01000039_04204201_04210677	CG	intron,exon,exon
CI01000039_04250299_04276653	CG	intron
CI01000039_04738237_04759689	CG	intron
CI01000039_04985664_05005231	CG	intron
CI01000039_05672554_05686654	CG	intron
CI01000039_05783946_05787740	CG	exon,intron
CI01000039_06017701_06028281	CG	intron,exon,TSS
CI01000039_06361313_06381595	CG	intron
CI01000039_06584621_06616401	CG	intron
CI01000039_07523213_07573865	CG	intron,exon,utr5
CI01000039_07738530_07773662	CG	intron,intron
CI01000039_08022279_08026193	CG	intron
CI01000040_01160713_01185710	CG	intron
CI01000040_01429591_01433407	CG	intron
CI01000040_01490929_01498480	CG	intron,exon
CI01000040_03229425_03270842	CG	exon,utr5
CI01000040_03271519_03276006	CG	intron
CI01000040_04069567_04085622	CG	intron
CI01000040_04260668_04304388	CG	intron,exon
CI01000040_04539382_04571810	CG	intron,intron
CI01000040_04581343_04602503	CG	intron,exon
CI01000040_04668020_04835636	CG	intron,intron,intron,intron,intron
CI01000040_04868857_04925336	CG	exon,intron
CI01000040_05001071_05001574	CG	utr3,exon
CI01000040_05104703_05110165	CG	exon
CI01000040_05264252_05286787	CG	exon
CI01000040_05794612_05852452	CG	intron,intron
CI01000040_05865054_05868808	CG	intron
CI01000040_06323496_06341244	CG	TSS,utr5,exon,utr5,exon
CI01000041_00107213_00125545	CG	intron,intron,intron
CI01000041_00261103_00263368	CG	utr5,exon
CI01000041_00332902_00334569	CG	exon,utr5
CI01000043_00776707_00791897	CG	intron,intron,intron
CI01000043_00898380_00913554	CG	intron
CI01000043_00930835_00959810	CG	intron
CI01000043_01383746_01406582	CG	intron
CI01000043_02129173_02152417	CG	intron
CI01000043_02234048_02242460	CG	intron
CI01000043_03138222_03139281	CG	intron,exon,utr5
CI01000043_03377513_03382227	CG	exon
CI01000043_03873745_03893313	CG	utr5,exon,intron
CI01000043_04450220_04453014	CG	exon,intron
CI01000043_04465956_04468671	CG	intron
CI01000043_04746456_04753978	CG	intron
CI01000043_05220978_05232290	CG	intron
CI01000043_05620626_05686035	CG	intron
CI01000043_06600284_06605957	CG	exon,TSS
CI01000043_06844060_06880471	CG	intron
CI01000043_06929537_06942182	CG	intron
CI01000043_06979174_07034928	CG	intron
CI01000043_07424769_07438909	CG	TES,exon,intron
CI01000043_07464177_07486461	CG	exon,intron
CI01000044_00073120_00075824	CG	exon,utr3
CI01000044_00178244_00221603	CG	exon
CI01000044_00238058_00331098	CG	intron
CI01000046_00107578_00163060	CG	exon,intron,intron
CI01000046_00224464_00306703	CG	intron,intron
CI01000046_00436111_00443677	CG	intron
CI01000046_00499754_00526138	CG	intron
CI01000046_01149090_01159654	CG	intron
CI01000046_01814833_01858924	CG	intron,intron
CI01000046_01865451_01881353	CG	intron
CI01000046_01963803_01965901	CG	intron
CI01000046_02006028_02024639	CG	intron,intron
CI01000046_02264732_02268319	CG	intron,exon,exon
CI01000046_02451052_02454565	CG	exon
CI01000046_03205894_03253907	CG	intron,intron
CI01000046_03761959_03768003	CG	intron
CI01000046_03920813_03930435	CG	intron
CI01000046_04013708_04017841	CG	intron
CI01000046_04040958_04080846	CG	intron
CI01000046_05635252_05642052	CG	intron
CI01000046_05686868_05688748	CG	intron,exon
CI01000046_05756222_05757145	CG	exon
CI01000046_05775279_05805016	CG	intron
CI01000046_05904400_05973821	CG	intron
CI01000046_05976907_05986013	CG	intron
CI01000046_06145016_06162787	CG	exon
CI01000046_06330849_06347081	CG	intron
CI01000046_06362326_06364947	CG	exon
CI01000046_06456550_06456910	CG	utr3,exon
CI01000046_06619452_06652257	CG	intron
CI01000046_06794525_06807060	CG	exon,intron
CI01000046_06970061_06977533	CG	intron
CI01000047_00347663_00378777	CG	intron
CI01000047_00450840_00455346	CG	intron,intron
CI01000047_00834169_00838922	CG	exon,utr3,TES
CI01000047_00892063_00896561	CG	intron
CI01000047_01175229_01292056	CG	intron
CI01000047_01337067_01353593	CG	intron
CI01000047_01813106_01813800	CG	intron
CI01000047_02325268_02476792	CG	intron
CI01000047_02738296_02744806	CG	intron,intron
CI01000047_02747442_02755248	CG	intron,intron,intron,exon,intron,exon,TSS
CI01000047_02829408_02858055	CG	intron
CI01000047_03177108_03216092	CG	intron
CI01000047_03412414_03435209	CG	intron
CI01000047_03501347_03512538	CG	intron
CI01000047_03540545_03612052	CG	intron,intron
CI01000047_03689400_03699969	CG	intron
CI01000047_03713156_03716003	CG	exon,intron
CI01000047_03730436_03739299	CG	intron
CI01000047_03855710_03868781	CG	exon,utr5
CI01000047_04096532_04103860	CG	intron,intron
CI01000047_04289186_04338565	CG	intron
CI01000047_05247473_05248489	CG	utr3,exon
CI01000047_06184569_06194319	CG	intron
CI01000047_06660338_06666635	CG	TES,utr3,exon,intron
CI01000047_06900704_06954882	CG	intron
CI01000048_00036432_00113057	CG	intron
CI01000048_01374716_01392617	CG	exon
CI01000048_01482623_01492925	CG	utr5,exon,utr5,exon,intron
CI01000049_00164105_00165412	CG	exon
CI01000049_00980509_01030584	CG	intron,intron
CI01000049_01048950_01173275	CG	intron
CI01000049_01230521_01240488	CG	intron
CI01000049_01464880_01465976	CG	exon,utr5
CI01000049_01487696_01510596	CG	intron
CI01000049_01887038_01898993	CG	intron
CI01000049_02238067_02265765	CG	intron
CI01000049_02345009_02446004	CG	intron
CI01000049_03749311_03749697	CG	TSS,exon,utr5
CI01000049_04219938_04257323	CG	intron
CI01000049_04693311_04693646	CG	TES,utr3,exon
CI01000049_05079058_05082548	CG	intron,exon
CI01000049_05216147_05243088	CG	intron
CI01000049_06385432_06392281	CG	intron
CI01000049_06507924_06593757	CG	exon
CI01000049_06700427_06705942	CG	intron,intron
CI01000049_06980024_06994802	CG	intron
CI01000049_07033938_07150857	CG	intron
CI01000049_07212725_07215168	CG	intron
CI01000049_07248575_07260524	CG	utr5,exon,intron
CI01000049_07690452_07701127	CG	exon,intron
CI01000049_07712624_07717998	CG	intron
CI01000049_07754084_07775885	CG	intron,intron
CI01000049_07784634_07786395	CG	exon,intron
CI01000049_07788293_07793674	CG	intron
CI01000049_08452153_08453389	CG	exon,intron
CI01000049_09118560_09206979	CG	intron,intron
CI01000049_09421372_09430717	CG	exon
CI01000049_09638562_09659340	CG	intron
CI01000050_00235034_00262436	CG	intron
CI01000050_00274836_00275609	CG	exon,utr3
CI01000050_00457216_00463632	CG	intron
CI01000050_00678001_00716978	CG	intron
CI01000050_01513337_01523389	CG	intron
CI01000050_01820586_01825230	CG	exon
CI01000050_01877310_01902523	CG	exon
CI01000050_02057680_02112564	CG	intron,intron
CI01000050_02146025_02148567	CG	intron
CI01000050_02187334_02202572	CG	intron
CI01000050_02230904_02233429	CG	utr3,exon,utr3,exon,utr3,exon
CI01000050_02308087_02311804	CG	TSS,utr5,exon
CI01000050_02407311_02413917	CG	intron,exon,TSS
CI01000050_02778979_02781848	CG	TSS,exon,intron
CI01000050_02814263_02825948	CG	intron,exon
CI01000050_02995539_03115563	CG	intron
CI01000050_03528076_03531738	CG	intron,intron,exon,utr3
CI01000050_03552033_03552887	CG	utr5,exon
CI01000050_03635030_03637939	CG	intron
CI01000050_03641769_03645039	CG	utr5,exon
CI01000050_03989489_04121180	CG	intron
CI01000050_04442645_04542984	CG	intron
CI01000050_04943326_05005151	CG	intron
CI01000050_05128945_05154128	CG	exon,utr5
CI01000050_05545206_05550365	CG	utr5,exon,utr5,exon
CI01000050_06086847_06251892	CG	intron,intron,intron,exon
CI01000050_06320386_06342648	CG	intron
CI01000050_06401583_06407303	CG	intron,exon
CI01000050_06752838_06802179	CG	intron
CI01000050_07078547_07104277	CG	utr5,exon
CI01000051_00414617_00476423	CG	intron
CI01000051_00638200_00720543	CG	intron
CI01000051_00787723_00808318	CG	exon,utr5
CI01000051_01015039_01066156	CG	intron,intron,exon
CI01000051_01644907_01652696	CG	exon
CI01000051_01716468_01720230	CG	intron
CI01000051_03607683_03640655	CG	intron,intron
CI01000051_04160061_04160421	CG	exon
CI01000051_05712567_05728993	CG	intron
CI01000051_05831209_05933202	CG	intron
CI01000051_06015846_06019716	CG	exon,TSS
CI01000051_06655818_06730954	CG	intron
CI01000051_06910132_06916487	CG	intron
CI01000051_06966165_06969998	CG	intron
CI01000051_07403086_07404051	CG	utr3,exon
CI01000051_07470914_07489207	CG	intron
CI01000051_07534938_07540104	CG	utr5,exon
CI01000051_07542167_07549737	CG	intron
CI01000051_07611022_07612093	CG	exon
CI01000051_07806350_07831779	CG	intron
CI01000052_00793472_00831585	CG	intron,intron
CI01000052_00836931_00841228	CG	exon,intron
CI01000052_01052489_01053364	CG	exon,TSS
CI01000052_01085605_01104720	CG	intron
CI01000052_01295531_01298937	CG	exon
CI01000052_01436313_01438695	CG	exon
CI01000052_01719132_01723324	CG	intron
CI01000052_01734596_01736734	CG	intron
CI01000052_01740725_01756746	CG	intron
CI01000052_02417407_02438433	CG	intron
CI01000052_03407259_03420989	CG	exon,utr5,TSS
CI01000052_03434488_03441008	CG	exon,utr5
CI01000053_00296442_00323444	CG	intron
CI01000053_00385767_00390328	CG	intron,exon
CI01000053_00618225_00627651	CG	utr5,exon
CI01000053_00733357_00737206	CG	intron
CI01000053_00815725_00817893	CG	intron,exon
CI01000053_01010657_01061910	CG	intron
CI01000053_01063383_01064712	CG	utr3,exon,intron,intron
CI01000053_02497603_02508436	CG	intron
CI01000053_02616165_02625025	CG	intron,exon
CI01000053_02817187_02856529	CG	intron
CI01000053_02999291_03000591	CG	intron
CI01000053_03572527_03585944	CG	utr5,exon
CI01000053_03625343_03653163	CG	intron
CI01000053_03665103_03666630	CG	exon,exon,utr5
CI01000053_03791537_03801726	CG	intron,intron
CI01000053_03991499_04013196	CG	exon
CI01000053_04194890_04254244	CG	exon,intron
CI01000053_04703670_04706744	CG	intron
CI01000053_04725274_04746721	CG	intron
CI01000053_05416830_05423957	CG	exon,utr5,TSS
CI01000053_05563771_05573792	CG	exon,intron
CI01000053_06662264_06720098	CG	intron
CI01000053_06855860_06878353	CG	intron,intron
CI01000054_00094396_00130159	CG	intron,exon,intron
CI01000054_00188121_00191695	CG	intron
CI01000054_00248538_00251489	CG	intron
CI01000054_00390853_00579795	CG	intron
CI01000054_00666830_00754317	CG	intron,intron
CI01000054_00929337_00955240	CG	intron
CI01000054_01042925_01056338	CG	intron
CI01000054_01087465_01101501	CG	intron,exon
CI01000054_01203148_01209012	CG	intron
CI01000054_01294452_01302654	CG	intron
CI01000054_01368287_01374709	CG	intron
CI01000054_02230664_02232091	CG	TES,utr3,exon,utr3,exon
CI01000054_02439354_02469735	CG	intron
CI01000054_02500503_02511195	CG	intron
CI01000054_02868603_02911589	CG	intron,intron,exon
CI01000054_05567094_05576916	CG	intron
CI01000054_05579068_05592326	CG	exon
CI01000054_05642130_05679022	CG	intron,intron,intron,exon
CI01000054_05713420_05771550	CG	exon
CI01000054_05830867_05831873	CG	exon
CI01000054_06469564_06492881	CG	intron,exon
CI01000054_06946694_06947533	CG	utr3,exon
CI01000054_07040367_07056299	CG	intron
CI01000054_07719547_07722201	CG	utr5,exon
CI01000054_07874540_07894985	CG	intron
CI01000054_08378811_08396034	CG	intron,exon
CI01000054_08953766_08966617	CG	exon
CI01000054_09556901_09561363	CG	exon,intron,exon,utr3
CI01000054_10389232_10412773	CG	intron,intron
CI01000054_11097818_11099299	CG	intron,exon
CI01000054_11126599_11136327	CG	intron
CI01000054_11387319_11406159	CG	exon,utr5
CI01000054_11666236_11693431	CG	intron
CI01000054_12049115_12062566	CG	intron
CI01000054_12078098_12079883	CG	intron,exon
CI01000054_12217279_12251613	CG	exon
CI01000055_00528435_00538723	CG	utr5,exon
CI01000055_00988065_01021037	CG	intron,intron,intron
CI01000055_01218959_01265449	CG	intron
CI01000055_01320038_01334182	CG	intron
CI01000055_01339343_01350075	CG	intron
CI01000055_01534850_01561806	CG	exon
CI01000055_01980819_02010948	CG	intron,intron
CI01000055_02152005_02168439	CG	intron
CI01000055_02439973_02442443	CG	exon
CI01000055_02555875_02560000	CG	utr3,exon
CI01000055_02936803_03111716	CG	intron
CI01000055_03392185_03445744	CG	intron
CI01000055_04023182_04033823	CG	intron,exon
CI01000055_04035172_04094367	CG	exon,intron
CI01000055_04132203_04169742	CG	intron,intron
CI01000055_04220373_04228785	CG	TSS,exon,intron
CI01000055_04348957_04381150	CG	intron
CI01000055_04405266_04415547	CG	intron
CI01000055_05047161_05054848	CG	intron
CI01000055_05614889_05616453	CG	exon,utr3
CI01000055_05630944_05688603	CG	intron,intron
CI01000055_05700508_05706528	CG	intron
CI01000055_05750004_05751342	CG	exon
CI01000055_05794130_05798164	CG	intron
CI01000055_05916161_05919605	CG	exon
CI01000055_06191356_06221464	CG	intron,intron,intron,intron,exon,intron
CI01000055_06377893_06381162	CG	intron
CI01000056_00016906_00036156	CG	exon,intron
CI01000056_00332365_00347030	CG	intron
CI01000056_01531219_01585175	CG	intron
CI01000056_01671336_01676525	CG	intron,exon
CI01000056_01780748_01797031	CG	intron
CI01000056_01804273_01835065	CG	intron
CI01000056_02069704_02085857	CG	intron
CI01000057_00020196_00026430	CG	exon,intron,intron
CI01000057_00485167_00494040	CG	exon
CI01000057_00713870_00835798	CG	intron
CI01000057_01614455_01629013	CG	exon,intron
CI01000057_02624690_02627558	CG	exon,intron
CI01000057_02656843_02688559	CG	intron
CI01000057_02758170_02782493	CG	intron
CI01000057_03345268_03367172	CG	intron,intron,exon
CI01000057_03496993_03600733	CG	exon,intron
CI01000057_03943917_03961522	CG	intron
CI01000057_03995084_03999126	CG	intron
CI01000057_05357955_05399136	CG	exon
CI01000057_05464070_05466835	CG	intron
CI01000057_05564489_05579041	CG	exon,intron
CI01000057_05884073_05908410	CG	exon,intron,intron
CI01000057_05925181_05926068	CG	exon,utr5
CI01000057_05955545_05960873	CG	exon,intron
CI01000057_05989326_06003691	CG	intron
CI01000058_00155300_00224503	CG	intron,intron
CI01000058_00958655_00993242	CG	intron
CI01000058_02198525_02205429	CG	intron
CI01000058_02507677_02545533	CG	intron,intron
CI01000058_02863488_02874502	CG	intron
CI01000058_02979997_03027744	CG	intron,intron
CI01000058_03904018_03906800	CG	intron
CI01000058_04466648_04523385	CG	intron
CI01000058_04702204_04717881	CG	intron
CI01000059_00075079_00094725	CG	intron,intron,intron,intron
CI01000059_00119105_00128880	CG	TSS,utr5,exon
CI01000059_00190249_00194415	CG	intron
CI01000059_00265853_00270206	CG	exon,intron
CI01000059_00944348_00984424	CG	intron
CI01000059_00991306_01000173	CG	intron
CI01000059_01080401_01106181	CG	intron
CI01000059_01437393_01441869	CG	intron,exon
CI01000059_01882585_01892049	CG	intron
CI01000059_02225299_02232300	CG	intron
CI01000059_02287710_02308577	CG	intron
CI01000059_02743097_02745567	CG	intron,exon
CI01000059_02795595_02803611	CG	TSS,utr5,exon,intron
CI01000059_02822169_02834498	CG	intron
CI01000059_03084382_03111856	CG	intron
CI01000059_04516712_04524200	CG	exon,TSS
CI01000059_04633952_04678096	CG	intron
CI01000059_04874700_04894979	CG	intron
CI01000059_05103198_05130410	CG	intron
CI01000059_05649491_05664285	CG	exon,utr5
CI01000059_06182941_06185080	CG	intron
CI01000059_06368210_06388793	CG	intron
CI01000059_06603094_06606384	CG	exon
CI01000059_07379550_07383609	CG	intron,exon,intron
CI01000059_07723092_07729755	CG	intron
CI01000059_07941129_07955904	CG	exon,utr5
CI01000059_07977090_07983037	CG	intron,exon,intron,exon
CI01000059_08133631_08160679	CG	intron,intron,intron
CI01000059_08382830_08423907	CG	intron
CI01000059_08483765_08492276	CG	intron,intron
CI01000059_08640558_08653639	CG	intron,intron,intron
CI01000059_08947247_09020511	CG	intron
CI01000059_09797419_09887264	CG	intron
CI01000059_10234027_10257208	CG	TES,utr3,exon
CI01000059_10285427_10291570	CG	utr3,exon
CI01000059_10296397_10300938	CG	intron,exon
CI01000060_00007807_00009689	CG	exon
CI01000060_00814638_00836327	CG	intron
CI01000060_01006510_01022888	CG	intron,intron
CI01000060_01118762_01141324	CG	intron
CI01000060_01200551_01209405	CG	intron
CI01000060_01350982_01352322	CG	utr3,exon
CI01000062_00250054_00388224	CG	intron
CI01000062_00822350_00830811	CG	intron,intron,intron
CI01000062_01361295_01382538	CG	intron,exon
CI01000062_02613774_02651046	CG	intron
CI01000062_02804022_02857974	CG	intron,intron,intron
CI01000062_03436291_03454196	CG	intron
CI01000062_03470252_03479300	CG	intron
CI01000062_03846495_03878349	CG	intron
CI01000062_04054548_04067692	CG	intron
CI01000063_00199776_00264844	CG	intron,intron,intron
CI01000063_00299119_00371545	CG	intron
CI01000063_00452557_00462052	CG	intron
CI01000063_00533801_00557577	CG	intron,intron,intron,exon
CI01000063_00768000_00776500	CG	intron
CI01000063_00889956_00941586	CG	intron
CI01000063_01047868_01059684	CG	intron
CI01000063_01089059_01094639	CG	exon,utr3
CI01000063_01563309_01595922	CG	intron
CI01000063_01658882_01660951	CG	intron,exon
CI01000063_01675750_01678399	CG	TSS,utr5,exon
CI01000063_01890725_01899483	CG	exon
CI01000063_02259693_02263566	CG	utr5,exon
CI01000063_02350026_02353930	CG	exon
CI01000063_03879695_03885921	CG	intron
CI01000063_04183070_04264881	CG	intron
CI01000063_04310020_04338879	CG	intron
CI01000063_05353701_05355458	CG	utr3,exon
CI01000063_05473346_05474995	CG	TES,utr3,exon
CI01000063_06157144_06165234	CG	intron
CI01000063_06276811_06289690	CG	exon
CI01000063_06344484_06345613	CG	intron,exon,exon,utr3
CI01000063_06347057_06348343	CG	exon,intron
CI01000063_06352595_06356492	CG	intron,exon,utr3
CI01000063_06358644_06359789	CG	exon,exon,intron
CI01000063_06928230_06954632	CG	intron,intron
CI01000063_07578043_07590189	CG	intron,intron
CI01000063_07653502_07666823	CG	intron
CI01000063_07755900_07769174	CG	intron,intron
CI01000065_00036512_00040370	CG	intron
CI01000065_00563411_00579174	CG	utr3,exon,intron
CI01000065_01103779_01119916	CG	intron,exon,intron,intron
CI01000065_02288372_02357728	CG	intron
CI01000065_02714893_02755256	CG	exon,intron
CI01000065_03060532_03105332	CG	intron
CI01000065_03398558_03399971	CG	intron
CI01000065_03648940_03692253	CG	intron
CI01000065_03815841_03816140	CG	exon,utr3,TES
CI01000065_04844180_04849353	CG	intron
CI01000066_00109609_00131845	CG	intron,intron
CI01000066_00344664_00393673	CG	intron
CI01000066_00451123_00488660	CG	intron
CI01000066_00675433_00675726	CG	utr3,exon
CI01000066_00885041_00912917	CG	exon,intron
CI01000066_01015249_01016975	CG	intron
CI01000066_01110448_01145292	CG	intron
CI01000066_01165569_01184166	CG	intron
CI01000066_01362241_01380080	CG	intron
CI01000066_01479854_01525318	CG	intron
CI01000066_01762973_01769561	CG	exon
CI01000066_01800741_01821480	CG	intron
CI01000066_01950657_01957668	CG	intron
CI01000066_02197683_02248608	CG	exon,intron
CI01000066_02287451_02287819	CG	exon,utr3
CI01000066_02652332_02680009	CG	utr3,exon
CI01000066_02709190_02806338	CG	intron,intron
CI01000066_02832702_02867162	CG	intron
CI01000066_02891474_02931062	CG	exon
CI01000066_03195286_03201328	CG	TSS,exon,intron
CI01000068_00036316_00043236	CG	exon
CI01000068_00246630_00297848	CG	intron
CI01000068_00582352_00600267	CG	intron
CI01000068_00621885_00631220	CG	intron
CI01000068_00690269_00691535	CG	exon,utr3
CI01000068_00847176_00865067	CG	intron
CI01000068_00919068_00936117	CG	exon
CI01000068_00969924_00981247	CG	intron
CI01000068_01028235_01048221	CG	exon,intron,exon,exon,utr3
CI01000069_00075784_00090901	CG	intron
CI01000069_00091982_00141515	CG	intron
CI01000069_00403871_00404476	CG	exon,utr3,TES
CI01000069_00411079_00477452	CG	intron
CI01000069_00994148_01017851	CG	utr5,exon
CI01000069_02192462_02226350	CG	intron,intron
CI01000069_02234713_02242090	CG	intron
CI01000069_02540591_02547912	CG	intron,exon,intron
CI01000069_03250683_03252335	CG	exon
CI01000069_03678617_03697993	CG	intron,intron
CI01000069_03739653_03764284	CG	intron
CI01000069_03768812_03787588	CG	intron,exon,TSS
CI01000069_04089580_04103908	CG	intron
CI01000069_04195558_04198312	CG	exon,utr5
CI01000069_04217948_04222207	CG	intron
CI01000069_04230190_04235064	CG	intron,intron
CI01000069_04265905_04279103	CG	intron
CI01000069_04298346_04340021	CG	intron
CI01000069_04802439_04905601	CG	intron,intron
CI01000069_04942590_04973602	CG	intron
CI01000069_05150719_05164593	CG	intron,intron
CI01000069_05227862_05278522	CG	intron
CI01000070_00193544_00224361	CG	intron
CI01000070_00411554_00431800	CG	intron
CI01000070_00459578_00466849	CG	exon
CI01000070_01377286_01381119	CG	intron,exon,exon,intron,utr5,TSS
CI01000070_01385458_01389948	CG	TSS,utr5,exon,exon,intron
CI01000070_02533154_02606265	CG	intron
CI01000070_03129837_03132583	CG	exon,utr5,TSS
CI01000070_03298978_03315510	CG	TSS,utr5,exon
CI01000070_03656360_03680200	CG	intron
CI01000070_03734629_03753578	CG	intron
CI01000070_03762577_03775427	CG	exon,intron
CI01000070_04569101_04577405	CG	intron,intron,exon
CI01000071_00707882_00708320	CG	utr5,exon
CI01000071_01149617_01177048	CG	intron,exon
CI01000071_01184515_01196606	CG	exon
CI01000071_01725557_01772187	CG	intron,intron
CI01000071_01837561_01873659	CG	intron
CI01000071_01909999_01929819	CG	utr5,exon
CI01000071_02436263_02444070	CG	intron
CI01000071_03067494_03107793	CG	intron
CI01000071_03129283_03216393	CG	intron
CI01000071_03414821_03439810	CG	intron
CI01000071_03446097_03455442	CG	intron
CI01000071_03793473_03817709	CG	intron
CI01000071_03926976_03939202	CG	intron,intron,exon,intron
CI01000071_04129094_04161220	CG	exon
CI01000071_04326653_04328236	CG	exon
CI01000071_04412071_04424845	CG	intron
CI01000072_00295802_00308710	CG	intron
CI01000072_00315525_00322937	CG	utr5,exon
CI01000072_00672699_00753165	CG	exon,intron
CI01000072_00847890_00857227	CG	intron,exon,exon,utr3
CI01000072_00859483_00865880	CG	intron,exon,intron,intron,exon
CI01000072_00894580_01108625	CG	intron,intron,intron
CI01000072_01126495_01134364	CG	intron
CI01000072_01826415_01834432	CG	intron
CI01000072_01864149_01879788	CG	intron,exon,utr3
CI01000072_02390649_02398813	CG	exon,intron,intron
CI01000072_02653471_02758823	CG	intron
CI01000072_02922504_03031111	CG	intron
CI01000072_03270542_03289988	CG	intron
CI01000072_03497623_03625293	CG	intron
CI01000072_03941680_03952617	CG	exon,intron
CI01000072_03972493_03983836	CG	intron
CI01000072_04156907_04167270	CG	intron,exon,TSS
CI01000072_04207000_04210775	CG	intron
CI01000072_04353484_04415940	CG	exon,intron
CI01000072_04514012_04539785	CG	intron
CI01000072_04683704_04714952	CG	intron
CI01000072_04974135_04987086	CG	intron,exon
CI01000072_05268621_05275350	CG	intron
CI01000072_05298324_05299101	CG	intron,exon
CI01000073_00627723_00630714	CG	exon,utr3
CI01000073_00638193_00673213	CG	intron
CI01000073_00698528_00708170	CG	intron
CI01000073_00936168_00978977	CG	intron
CI01000075_00022145_00044289	CG	exon
CI01000075_00110314_00117133	CG	intron,exon
CI01000075_00307523_00328194	CG	intron
CI01000075_00952466_00992777	CG	intron,exon,intron
CI01000075_01358548_01364127	CG	exon,intron
CI01000076_00031305_00036578	CG	intron
CI01000077_00313501_00316040	CG	intron,exon,utr3
CI01000077_00324371_00327790	CG	intron
CI01000079_00000058_00013248	CG	intron
CI01000080_00168770_00197672	CG	intron,intron
CI01000080_00334181_00344800	CG	intron
CI01000080_00347912_00428724	CG	intron
CI01000080_00653790_00667457	CG	exon,intron
CI01000080_01207732_01214256	CG	intron,intron,intron
CI01000080_01298042_01314713	CG	intron
CI01000080_01351346_01365492	CG	intron
CI01000080_02057026_02085109	CG	intron
CI01000080_02396817_02403243	CG	intron
CI01000080_02805616_02809250	CG	exon,intron
CI01000080_02810515_02831498	CG	exon,intron
CI01000080_03163622_03185557	CG	intron
CI01000080_03460127_03482686	CG	intron
CI01000080_04015144_04135541	CG	intron
CI01000080_04261007_04369108	CG	intron
CI01000081_00348791_00392579	CG	intron
CI01000081_01137104_01147739	CG	intron
CI01000081_01486444_01511240	CG	intron,exon,intron,intron
CI01000082_00025085_00032245	CG	exon
CI01000082_00179900_00182182	CG	exon,utr5
CI01000082_00185530_00199797	CG	intron,exon
CI01000082_00202652_00204964	CG	intron
CI01000082_00226881_00228115	CG	exon
CI01000082_00445788_00458726	CG	TES,utr3,exon
CI01000082_01113178_01153900	CG	intron,intron
CI01000082_01372750_01454491	CG	intron
CI01000082_01885169_01923048	CG	intron
CI01000082_02041993_02050233	CG	intron
CI01000082_02097975_02118624	CG	intron
CI01000082_02648283_02668024	CG	intron
CI01000082_02716435_02737089	CG	intron
CI01000082_03484403_03543322	CG	intron
CI01000082_03960633_03964447	CG	intron
CI01000082_04151529_04153827	CG	intron,exon,exon,utr3
CI01000082_04306692_04308566	CG	utr3,exon,intron,exon,utr5
CI01000082_04569902_04593680	CG	exon,intron,intron,intron
CI01000082_04875809_04890737	CG	intron
CI01000083_00013234_00015100	CG	exon,utr5
CI01000083_00069763_00073477	CG	exon,intron
CI01000083_00399987_00419892	CG	exon
CI01000086_00013752_00066354	CG	intron
CI01000086_00247732_00293880	CG	intron,intron
CI01000086_01069219_01094068	CG	exon
CI01000086_01098078_01098642	CG	intron,exon
CI01000086_01265644_01273085	CG	exon,utr3
CI01000086_01847624_01849735	CG	exon,intron
CI01000086_01852638_01897719	CG	intron,intron
CI01000086_01948087_01983560	CG	intron
CI01000086_02387094_02397102	CG	intron
CI01000086_02610598_02642920	CG	intron
CI01000086_02848037_02858638	CG	intron
CI01000087_00937781_01037325	CG	intron,intron,intron,intron,intron
CI01000089_00374807_00431692	CG	intron,intron
CI01000089_00581471_00593569	CG	exon,intron
CI01000090_00099107_00169274	CG	exon,intron
CI01000090_00228378_00253750	CG	intron
CI01000090_00578550_00620290	CG	exon,intron,intron,exon,intron
CI01000090_00927192_00941291	CG	intron
CI01000090_00946269_00952455	CG	exon,intron
CI01000090_01025904_01030493	CG	exon,TES
CI01000090_01153564_01157524	CG	exon,intron
CI01000090_01262326_01287799	CG	intron,intron
CI01000091_01194555_01249090	CG	intron,intron
CI01000091_01265220_01283983	CG	intron,exon
CI01000092_00290289_00332484	CG	intron
CI01000092_00579690_00648591	CG	intron,intron
CI01000092_03103762_03184280	CG	intron
CI01000092_03614992_03615400	CG	utr3,exon
CI01000092_03682820_03688497	CG	intron,intron,exon
CI01000092_03725440_03728304	CG	utr5,exon
CI01000092_03762168_03785262	CG	intron
CI01000092_04335830_04347365	CG	intron
CI01000092_04484800_04489910	CG	intron,exon
CI01000092_04551146_04603991	CG	intron
CI01000093_00447235_00494622	CG	intron
CI01000093_00885214_00889462	CG	intron
CI01000093_01042275_01068202	CG	intron
CI01000095_00422918_00432257	CG	utr5,exon
CI01000095_01200809_01460128	CG	intron,intron
CI01000095_01639699_01643103	CG	intron
CI01000095_01961503_01966314	CG	intron
CI01000095_02747236_02795218	CG	intron
CI01000095_02829083_02852606	CG	exon
CI01000095_03034508_03067922	CG	TES,utr3,exon,intron,intron,intron
CI01000095_03409665_03426093	CG	intron
CI01000095_03435080_03439025	CG	intron
CI01000095_03720995_03743990	CG	intron
CI01000095_03937755_03971616	CG	exon
CI01000095_04364080_04365079	CG	utr5,exon,intron
CI01000095_04597977_04605753	CG	intron,exon
CI01000095_04642834_04801435	CG	intron
CI01000095_05357475_05373425	CG	intron
CI01000095_05715114_05729096	CG	intron
CI01000095_06123941_06234876	CG	intron,intron
CI01000096_00112305_00113310	CG	utr3,exon
CI01000097_00115317_00182129	CG	intron,exon,intron,intron,intron
CI01000098_00176829_00219542	CG	intron
CI01000098_00652733_00677992	CG	intron
CI01000098_00709267_00783571	CG	intron,intron,intron,intron,intron,intron
CI01000098_01043364_01060736	CG	intron
CI01000098_01176785_01212612	CG	intron
CI01000098_01226066_01228884	CG	exon,intron
CI01000098_01294815_01296281	CG	utr5,exon
CI01000098_02167217_02267829	CG	intron,intron,intron
CI01000098_02499574_02514594	CG	intron
CI01000098_02764782_02794031	CG	intron
CI01000098_02974320_02985981	CG	intron
CI01000098_02988570_03007277	CG	intron
CI01000098_03079736_03088585	CG	intron
CI01000098_03111741_03124126	CG	intron,intron
CI01000103_00027043_00040893	CG	intron
CI01000103_00369178_00376664	CG	intron,exon,intron
CI01000105_00872764_00976679	CG	intron
CI01000105_01104888_01119177	CG	exon,intron
CI01000105_01455252_01472737	CG	intron
CI01000105_01725466_01787452	CG	intron
CI01000105_01795215_01826218	CG	intron
CI01000105_02498029_02556387	CG	intron
CI01000105_02853314_02854788	CG	exon,intron
CI01000105_03049908_03065034	CG	exon
CI01000105_03330113_03332588	CG	utr3,exon,intron,intron,exon,utr5,TSS
CI01000106_00012994_00243714	CG	intron
CI01000106_00524817_00538057	CG	intron
CI01000106_00628512_00647967	CG	intron
CI01000106_00836199_00850282	CG	exon
CI01000106_01177461_01184868	CG	exon,intron,intron
CI01000106_01790757_01799186	CG	intron,intron
CI01000108_00824299_00828238	CG	utr3,exon
CI01000109_00035633_00062505	CG	intron,intron
CI01000109_00398893_00403714	CG	exon
CI01000109_00419856_00442137	CG	intron
CI01000110_00000051_00009907	CG	intron
CI01000110_00022217_00103936	CG	intron
CI01000110_00602159_00612647	CG	intron
CI01000110_00779093_00781105	CG	intron
CI01000110_03138199_03142034	CG	exon,utr5,TSS
CI01000110_03210092_03217117	CG	intron
CI01000110_03874133_03952548	CG	intron,intron
CI01000111_01590395_01590685	CG	utr3,exon
CI01000111_02002157_02007031	CG	exon,intron
CI01000111_02207932_02211752	CG	intron,exon,intron,TES,exon,utr3
CI01000111_02480205_02574907	CG	intron
CI01000111_02752938_02773172	CG	intron,intron,intron
CI01000112_00133946_00189136	CG	intron
CI01000112_00296142_00298776	CG	intron,exon
CI01000112_00627027_00637276	CG	intron
CI01000112_00789475_00790952	CG	exon,utr3,TES
CI01000112_00931318_00942127	CG	exon,intron
CI01000112_00943876_00960636	CG	intron,intron
CI01000112_01027075_01062602	CG	intron
CI01000112_02000588_02006313	CG	intron
CI01000112_02096880_02108616	CG	intron
CI01000112_02275641_02277644	CG	intron
CI01000112_02503439_02516455	CG	intron
CI01000112_02774549_02777028	CG	exon,intron
CI01000112_03192658_03204707	CG	intron
CI01000112_03393172_03448154	CG	intron
CI01000112_04095809_04175244	CG	intron,intron,intron
CI01000113_00308045_00308457	CG	exon,intron,utr5
CI01000113_01120464_01124821	CG	intron
CI01000113_01127641_01134250	CG	intron
CI01000113_01376249_01385209	CG	intron
CI01000113_01458405_01476967	CG	intron
CI01000113_01530888_01533572	CG	intron
CI01000113_01917876_01982420	CG	intron,intron
CI01000113_02300492_02320320	CG	intron
CI01000113_02387553_02403367	CG	intron,intron
CI01000115_00077107_00087787	CG	intron
CI01000115_00111058_00112293	CG	utr3,exon
CI01000115_00422747_00428534	CG	intron
CI01000115_00503544_00517011	CG	intron
CI01000115_00709868_00714008	CG	TSS,exon,intron,exon
CI01000115_00785499_00799850	CG	intron
CI01000115_00991163_01086140	CG	intron
CI01000115_01089691_01094309	CG	intron
CI01000115_01115183_01121386	CG	exon,TSS
CI01000115_01158474_01161080	CG	intron,exon
CI01000115_01979913_01986183	CG	intron
CI01000115_02124660_02136912	CG	exon,utr3
CI01000115_02315901_02319682	CG	exon,intron
CI01000115_02525592_02529406	CG	exon,intron
CI01000115_02651003_02685856	CG	intron
CI01000115_02859944_02865525	CG	intron
CI01000116_00703472_00715385	CG	intron,intron
CI01000117_00117706_00175383	CG	intron
CI01000117_00405703_00420672	CG	intron,exon
CI01000117_00444731_00465189	CG	intron
CI01000117_00662107_00664079	CG	intron
CI01000117_00766191_00767081	CG	TSS,exon,intron
CI01000117_00783342_00785997	CG	exon,utr3
CI01000118_00143499_00153935	CG	exon,intron
CI01000118_00689323_00710249	CG	intron
CI01000119_00056143_00064513	CG	utr5,exon,intron
CI01000119_00092461_00099753	CG	intron
CI01000119_01185695_01186597	CG	exon,utr5,exon,utr5
CI01000119_01195573_01235466	CG	exon
CI01000119_01360792_01386466	CG	intron
CI01000119_01719858_01724053	CG	TES,utr3,exon
CI01000119_01789275_01798983	CG	intron,intron
CI01000119_01892604_01918504	CG	intron
CI01000119_02396236_02405041	CG	intron
CI01000120_00170912_00266046	CG	exon,utr5,exon,utr5,TSS
CI01000120_00539137_00551462	CG	intron
CI01000120_00561737_00562665	CG	exon,utr5
CI01000122_00383399_00392284	CG	intron
CI01000122_00803921_00832930	CG	intron
CI01000123_00293441_00298086	CG	intron,exon
CI01000123_00443133_00447892	CG	exon
CI01000127_00228951_00250901	CG	exon
CI01000127_00276580_00300062	CG	intron
CI01000127_00328606_00381628	CG	intron,intron
CI01000127_00410400_00493036	CG	intron
CI01000127_00556244_00559562	CG	intron
CI01000127_00642321_00653452	CG	exon,utr5
CI01000127_00695240_00700816	CG	exon,intron,exon
CI01000127_01043788_01049853	CG	exon,intron,intron
CI01000127_01054406_01057444	CG	exon,intron,intron
CI01000127_01092621_01093592	CG	intron,exon,utr3
CI01000127_01137786_01180411	CG	exon,utr5
CI01000127_01293905_01304979	CG	intron
CI01000127_01902613_01903976	CG	exon,exon,exon,utr5
CI01000127_02367919_02382449	CG	intron
CI01000128_00254637_00261040	CG	exon
CI01000129_00380743_00399389	CG	intron,exon
CI01000129_00482387_00491783	CG	intron,exon,exon,intron
CI01000129_00551592_00573099	CG	intron
CI01000129_00647262_00685732	CG	exon,intron,intron,exon
CI01000129_00804226_00821168	CG	intron,exon
CI01000129_00889407_00902499	CG	intron
CI01000129_00945559_00952424	CG	exon,intron,intron
CI01000129_01368616_01384193	CG	exon
CI01000129_01664701_01666834	CG	exon,utr5
CI01000129_01750601_01766091	CG	intron
CI01000129_01825289_01834891	CG	utr5,exon,intron,intron,intron
CI01000129_01837517_01849374	CG	exon,intron
CI01000129_01873386_01879484	CG	intron
CI01000130_00263328_00264839	CG	exon
CI01000130_00381801_00461232	CG	intron,intron
CI01000130_00667846_00674594	CG	intron,exon,utr3,exon,utr3
CI01000130_00707077_00734081	CG	intron
CI01000130_00811298_00812464	CG	utr3,exon
CI01000130_01282922_01314498	CG	intron,intron,intron
CI01000133_00117399_00131056	CG	exon,TSS
CI01000133_00793869_00866617	CG	intron
CI01000133_00973807_01034054	CG	intron
CI01000133_01307496_01307955	CG	utr3,exon
CI01000133_01352323_01364807	CG	intron
CI01000133_01624531_01626174	CG	exon,exon
CI01000133_01875097_01914401	CG	exon
CI01000134_00055910_00060379	CG	intron,intron,exon
CI01000135_00126091_00156188	CG	intron
CI01000135_00696281_00705815	CG	exon
CI01000135_01342952_01399732	CG	intron
CI01000135_01404573_01414919	CG	intron
CI01000136_00064155_00105837	CG	exon
CI01000136_00321007_00324318	CG	intron
CI01000136_00995376_01015896	CG	exon
CI01000137_00014581_00028459	CG	exon,intron
CI01000137_00120282_00132160	CG	intron,exon
CI01000137_00162232_00189609	CG	intron,intron
CI01000138_00054752_00079897	CG	exon
CI01000138_00086417_00131709	CG	intron
CI01000138_00144858_00155915	CG	exon
CI01000138_00914206_00922327	CG	intron
CI01000139_00033522_00060909	CG	intron,intron
CI01000139_00109592_00137922	CG	intron,exon
CI01000139_00198607_00207873	CG	exon,intron
CI01000139_00208347_00223712	CG	intron
CI01000139_00240922_00245290	CG	intron
CI01000139_00336265_00353558	CG	intron
CI01000139_00374723_00396949	CG	intron
CI01000139_00820957_00824698	CG	exon,intron
CI01000140_00379438_00414445	CG	exon
CI01000140_00579445_00587525	CG	TSS,exon,intron
CI01000140_00799875_00859860	CG	exon
CI01000140_01058442_01103457	CG	intron
CI01000140_01261626_01275822	CG	exon,intron
CI01000140_01688652_01717386	CG	intron
CI01000140_01807220_01815038	CG	intron
CI01000140_01888648_01912505	CG	intron
CI01000141_00363569_00387894	CG	intron,intron
CI01000143_00083317_00092920	CG	intron
CI01000144_00042483_00095419	CG	intron
CI01000144_00101281_00132321	CG	TSS,utr5,exon,intron,intron,intron
CI01000145_00689941_00693250	CG	exon,utr3,exon,utr3
CI01000145_00732112_00765266	CG	intron
CI01000146_00239892_00240727	CG	TES,utr3,exon
CI01000146_00259243_00272212	CG	exon,utr5
CI01000146_00318124_00367183	CG	intron
CI01000146_01161579_01190874	CG	intron
CI01000146_02373682_02384994	CG	intron
CI01000147_00686667_00693767	CG	exon,intron
CI01000149_00044116_00053354	CG	intron
CI01000149_00069577_00072224	CG	exon,TSS
CI01000149_00465589_00469945	CG	exon,utr3
CI01000149_00472532_00522475	CG	utr5,exon,intron
CI01000150_00244377_00257297	CG	intron,intron
CI01000150_00273705_00281464	CG	intron
CI01000150_00368515_00402021	CG	intron
CI01000150_00510646_00526710	CG	intron,intron
CI01000150_01140095_01148731	CG	intron
CI01000150_01167005_01168152	CG	exon
CI01000150_01235334_01327688	CG	intron
CI01000150_01494396_01498150	CG	intron,exon,utr3
CI01000150_01586578_01624727	CG	intron,intron
CI01000152_00015014_00059739	CG	intron,intron
CI01000152_00063708_00088122	CG	exon,intron
CI01000152_00265576_00324155	CG	exon
CI01000152_00784720_00813659	CG	intron
CI01000152_00821773_00835001	CG	intron
CI01000152_00888465_00904680	CG	exon,utr5,TSS
CI01000152_01140574_01151786	CG	intron,exon
CI01000152_01162944_01216974	CG	intron,intron
CI01000152_01453774_01459953	CG	intron
CI01000152_01680041_01701355	CG	intron
CI01000152_01755247_01760266	CG	intron
CI01000152_02136738_02176177	CG	intron
CI01000152_02190690_02206511	CG	intron
CI01000152_02376898_02387186	CG	exon
CI01000152_02427978_02434593	CG	exon,intron
CI01000152_02905331_03070904	CG	intron,intron
CI01000153_00012418_00120655	CG	intron
CI01000153_00133575_00140595	CG	TES,utr3,exon
CI01000153_01356613_01370751	CG	intron
CI01000153_01372336_01386326	CG	intron,exon,utr5
CI01000154_00594797_00604722	CG	exon,utr5
CI01000154_01001933_01010068	CG	intron,exon
CI01000155_00034515_00037167	CG	intron,exon
CI01000155_00210658_00216396	CG	intron
CI01000155_00348017_00354036	CG	intron
CI01000155_00397521_00404082	CG	exon,intron,intron
CI01000155_00531804_00553044	CG	intron
CI01000156_00039169_00043314	CG	intron
CI01000156_00043637_00045700	CG	intron
CI01000157_00040058_00052310	CG	intron
CI01000158_00239233_00272508	CG	intron
CI01000158_00638618_00641457	CG	exon
CI01000158_00651772_00657903	CG	exon,intron
CI01000158_00685933_00689194	CG	exon,utr5
CI01000158_00726688_00731027	CG	exon,intron
CI01000158_01221423_01241226	CG	intron
CI01000158_01453526_01476090	CG	intron,exon
CI01000158_01487198_01495799	CG	intron
CI01000158_01572487_01576220	CG	exon,intron
CI01000158_01602975_01638158	CG	intron
CI01000158_01691863_01749991	CG	intron,intron
CI01000158_01792648_01806569	CG	intron,exon,intron,intron
CI01000158_01872954_01877521	CG	exon
CI01000160_00294547_00350091	CG	intron,intron
CI01000161_00066737_00082157	CG	exon
CI01000161_00173121_00181479	CG	intron,exon
CI01000161_00206515_00230668	CG	intron,intron
CI01000161_00234558_00265068	CG	exon
CI01000161_00473911_00481474	CG	intron,intron
CI01000161_00844727_00861103	CG	intron
CI01000161_01054041_01068456	CG	intron,intron
CI01000161_01084125_01132855	CG	intron,exon
CI01000161_01194561_01230512	CG	intron
CI01000161_01272798_01288327	CG	intron
CI01000161_01347115_01383569	CG	exon,intron
CI01000165_00183097_00222276	CG	intron,intron
CI01000165_00304498_00306078	CG	exon,utr3
CI01000166_00115259_00120697	CG	intron
CI01000166_00124396_00125142	CG	exon
CI01000166_00285947_00341597	CG	exon,intron
CI01000166_00408136_00415727	CG	exon,utr5
CI01000166_00488605_00515015	CG	exon,intron
CI01000166_00633392_00640837	CG	exon
CI01000166_00646051_00651860	CG	intron
CI01000167_00018967_00089855	CG	intron
CI01000167_00131588_00209846	CG	intron
CI01000168_00464899_00511499	CG	exon,intron,exon,intron
CI01000168_00709317_00754442	CG	intron,intron
CI01000168_00869412_00895047	CG	exon,intron
CI01000169_00317515_00372623	CG	intron
CI01000169_00837158_00847647	CG	exon
CI01000169_00964525_00976164	CG	intron,exon
CI01000169_01049597_01056495	CG	exon,intron
CI01000170_00049973_00068447	CG	intron
CI01000171_00143636_00154380	CG	exon,intron
CI01000171_00788022_00797188	CG	exon,TSS
CI01000172_00465313_00503388	CG	intron,exon
CI01000173_00247786_00249491	CG	exon
CI01000173_00275950_00276243	CG	utr5,exon
CI01000173_00306872_00319686	CG	intron
CI01000173_00401445_00431319	CG	intron
CI01000174_00036845_00038179	CG	exon,utr5
CI01000174_00051160_00054837	CG	exon
CI01000174_00470886_00481464	CG	intron,exon
CI01000174_00624749_00637683	CG	intron,exon
CI01000175_00218030_00235708	CG	utr5,exon,intron,exon
CI01000176_00062378_00087326	CG	intron
CI01000176_00089352_00112870	CG	intron
CI01000177_00061966_00080120	CG	exon,intron
CI01000178_00341651_00375781	CG	intron,intron
CI01000178_00511893_00586668	CG	intron
CI01000178_00705243_00706502	CG	exon,intron
CI01000178_01200888_01205885	CG	exon,utr5,TSS
CI01000179_00141697_00178327	CG	intron,intron
CI01000179_00691526_00715808	CG	intron
CI01000179_00837563_00945041	CG	intron
CI01000179_01027648_01042485	CG	intron,exon,utr5,TSS
CI01000179_01079600_01080199	CG	utr5,exon,utr5,exon,exon,utr3
CI01000179_01101298_01116191	CG	intron,intron,intron
CI01000179_01210439_01211059	CG	exon
CI01000180_00027740_00028066	CG	exon
CI01000180_00271959_00298820	CG	intron
CI01000180_00414878_00497710	CG	intron,intron
CI01000180_00505572_00506849	CG	exon
CI01000180_00594357_00644485	CG	intron
CI01000180_00650323_00658728	CG	TSS,exon,exon
CI01000180_00928579_00953371	CG	intron,exon
CI01000180_01683233_01707741	CG	exon,TSS
CI01000180_01725004_01728058	CG	intron
CI01000180_01767670_01772829	CG	utr5,exon,intron
CI01000181_00081602_00085884	CG	intron,exon
CI01000181_00103166_00107476	CG	exon,intron
CI01000181_00174917_00242327	CG	intron,intron
CI01000181_00255803_00270349	CG	exon
CI01000181_00330804_00357644	CG	intron
CI01000181_00625945_00634539	CG	TES,utr3,exon
CI01000181_00695012_00722552	CG	intron
CI01000184_00000726_00031650	CG	intron,intron
CI01000184_00509348_00543225	CG	intron
CI01000184_00610814_00617940	CG	exon,intron
CI01000185_00004801_00013583	CG	intron
CI01000185_00193329_00212613	CG	intron
CI01000185_00217764_00226365	CG	intron
CI01000186_00091411_00095100	CG	exon,intron
CI01000186_00102313_00108968	CG	exon,intron
CI01000186_00133147_00140951	CG	exon,intron
CI01000186_00252556_00256882	CG	exon
CI01000186_00402892_00406010	CG	exon,intron
CI01000186_00466293_00479755	CG	exon,intron
CI01000186_00525649_00532282	CG	intron
CI01000186_00588218_00590230	CG	exon,utr5
CI01000186_00606096_00608919	CG	exon,intron
CI01000186_00676085_00686938	CG	exon,intron
CI01000187_00055200_00121086	CG	intron
CI01000188_00004000_00016942	CG	intron
CI01000188_00148079_00219715	CG	intron
CI01000189_00183881_00277704	CG	intron
CI01000189_00703680_00736690	CG	intron
CI01000189_00877464_00886363	CG	intron,exon
CI01000189_01068817_01136608	CG	intron,intron
CI01000189_01149997_01208771	CG	intron
CI01000189_01794806_01800713	CG	intron
CI01000189_02025832_02030031	CG	TES,utr3,exon
CI01000189_02034111_02055465	CG	intron
CI01000189_02663877_02665709	CG	exon
CI01000189_02776882_02794674	CG	exon,utr3,TES
CI01000189_02914301_02921746	CG	intron,exon,intron
CI01000189_02924018_02946613	CG	exon
CI01000189_03097932_03102218	CG	intron
CI01000189_03294767_03307517	CG	intron
CI01000189_03517928_03524647	CG	exon
CI01000189_03573515_03603610	CG	intron
CI01000189_03631130_03666137	CG	intron
CI01000189_03983572_04013988	CG	intron
CI01000189_04049709_04050966	CG	TSS,exon
CI01000190_00148022_00180224	CG	exon
CI01000190_00818872_00919765	CG	intron,intron
CI01000190_00975254_00979961	CG	exon
[truncated: 856 more rows]

## Sheet: DMRs in their promoter regions
gene ID	C_context	region
CI01000000_00252240_00259416	CG	promoter,promoter
CI01000000_00785276_00797955	CG	promoter,promoter
CI01000000_02662396_02664142	CG	promoter,promoter,promoter
CI01000000_05537990_05549497	CG	promoter
CI01000000_05767167_05768250	CG	promoter
CI01000000_09451613_09452011	CG	promoter
CI01000000_10438043_10440571	CG	promoter
CI01000000_10734747_10737823	CG	promoter
CI01000000_10742101_10743063	CG	promoter,promoter
CI01000000_11066680_11069224	CG	promoter,promoter
CI01000000_11094594_11098001	CG	promoter
CI01000000_11318462_11334893	CG	promoter
CI01000000_11515517_11516404	CG	promoter,promoter
CI01000000_11821402_11828549	CG	promoter
CI01000000_12182460_12189353	CG	promoter
CI01000000_12198049_12213054	CG	promoter
CI01000000_12214894_12216826	CG	promoter
CI01000000_12218893_12226098	CG	promoter
CI01000000_12229291_12232437	CG	promoter
CI01000000_12540875_12544334	CG	promoter
CI01000000_12560027_12561091	CG	promoter
CI01000000_12561535_12561825	CG	promoter
CI01000000_12563108_12564521	CG	promoter
CI01000000_13219725_13261575	CG	promoter
CI01000000_14178546_14189186	CG	promoter
CI01000000_15875749_15884489	CG	promoter
CI01000000_17759341_17772818	CG	promoter
CI01000000_18599527_18602359	CG	promoter
CI01000000_18870576_18879722	CG	promoter
CI01000001_02173311_02179118	CG	promoter
CI01000001_02301569_02304543	CG	promoter
CI01000001_03623291_03628923	CG	promoter
CI01000001_05401665_05402500	CG	promoter
CI01000001_06136913_06138676	CG	promoter
CI01000001_06363645_06370085	CG	promoter
CI01000001_06893068_06917387	CG	promoter
CI01000001_08540376_08551579	CG	promoter,promoter
CI01000001_08764768_08766941	CG	promoter
CI01000001_08904658_08904945	CG	promoter
CI01000001_09509892_09522047	CG	promoter
CI01000001_09554847_09556502	CG	promoter
CI01000001_11822308_11849165	CG	promoter
CI01000001_12633655_12648702	CG	promoter
CI01000001_13040251_13043667	CG	promoter,promoter
CI01000001_13235608_13240350	CG	promoter
CI01000001_13297434_13300865	CG	promoter
CI01000001_13378656_13384362	CG	promoter
CI01000002_00002282_00006722	CG	promoter
CI01000002_01132957_01135226	CG	promoter
CI01000002_01154239_01172018	CG	promoter
CI01000003_00228735_00265553	CG	promoter
CI01000003_00266342_00275005	CG	promoter,promoter
CI01000003_00719773_00720087	CG	promoter
CI01000003_00806620_00830978	CG	promoter
CI01000003_01368353_01374263	CG	promoter
CI01000003_01870680_01887249	CG	promoter
CI01000003_01889537_01891879	CG	promoter
CI01000004_00544278_00547753	CG	promoter
CI01000004_01237895_01247463	CG	promoter
CI01000004_01305065_01310559	CG	promoter
CI01000004_01750322_01754593	CG	promoter
CI01000004_01757017_01757201	CG	promoter
CI01000004_03238528_03240932	CG	promoter
CI01000004_06416971_06417931	CG	promoter
CI01000004_06463149_06463918	CG	promoter
CI01000004_07152468_07158014	CG	promoter,promoter,promoter
CI01000004_07161002_07162898	CG	promoter
CI01000004_07306344_07318193	CG	promoter
CI01000004_07375432_07378296	CG	promoter
CI01000004_09378220_09381425	CG	promoter
CI01000004_09592354_09593541	CG	promoter
CI01000004_10630265_10647904	CG	promoter
CI01000004_11155692_11159471	CG	promoter
CI01000004_11172493_11174547	CG	promoter
CI01000004_11181665_11204466	CG	promoter
CI01000004_11454536_11463067	CG	promoter
CI01000004_11789063_11823381	CG	promoter
CI01000004_12364142_12368537	CG	promoter
CI01000004_14425486_14425711	CG	promoter
CI01000004_14713133_14720728	CG	promoter
CI01000004_14749034_14751685	CG	promoter
CI01000004_14919607_14929407	CG	promoter
CI01000004_15010164_15028433	CG	promoter
CI01000004_15434959_15441538	CG	promoter
CI01000004_15444403_15453408	CG	promoter
CI01000004_15827737_15828938	CG	promoter
CI01000004_16146406_16149756	CG	promoter
CI01000004_16202928_16216455	CG	promoter
CI01000004_16217935_16218580	CG	promoter
CI01000004_16459173_16459658	CG	promoter
CI01000005_03400313_03405169	CG	promoter
CI01000005_04073488_04107874	CG	promoter
CI01000005_04738995_04739378	CG	promoter
CI01000005_05164991_05171380	CG	promoter
CI01000005_05607239_05610450	CG	promoter
CI01000005_06385508_06394492	CG	promoter
CI01000005_07436839_07437813	CG	promoter,promoter
CI01000006_00674724_00686031	CG	promoter
CI01000006_01741474_01759775	CG	promoter
CI01000006_02043266_02045032	CG	promoter
CI01000006_02227697_02229505	CG	promoter
CI01000006_02230950_02231194	CG	promoter
CI01000006_03270739_03288631	CG	promoter
CI01000006_03737857_03742809	CG	promoter
CI01000006_03744756_03759381	CG	promoter
CI01000006_04100433_04105606	CG	promoter
CI01000006_04255653_04256279	CG	promoter
CI01000006_04257954_04258376	CG	promoter,promoter
CI01000006_04272263_04272907	CG	promoter
CI01000006_04327754_04330520	CG	promoter
CI01000006_04339683_04341206	CG	promoter
CI01000006_04342598_04343449	CG	promoter
CI01000006_04386002_04393078	CG	promoter
CI01000006_04455069_04463903	CG	promoter
CI01000006_04480549_04481514	CG	promoter
CI01000006_04524286_04525219	CG	promoter
CI01000006_04535347_04535742	CG	promoter
CI01000006_04538991_04543506	CG	promoter
CI01000006_04703916_04717922	CG	promoter
CI01000006_04989318_04992332	CG	promoter
CI01000006_06095035_06097240	CG	promoter
CI01000006_06790435_06791964	CG	promoter
CI01000006_06865010_06869448	CG	promoter
CI01000006_06967454_06970828	CG	promoter
CI01000006_07358910_07359982	CG	promoter
CI01000006_07997158_07999906	CG	promoter
CI01000006_11452997_11455817	CG	promoter,promoter
CI01000006_12348300_12348961	CG	promoter
CI01000006_12697606_12714750	CG	promoter,promoter
CI01000006_12764729_12782405	CG	promoter
CI01000006_12921799_12924125	CG	promoter,promoter
CI01000008_00309727_00311289	CG	promoter
CI01000008_01323208_01326298	CG	promoter
CI01000008_02407125_02411898	CG	promoter
CI01000008_02639244_02640665	CG	promoter
CI01000009_00242093_00247335	CG	promoter
CI01000009_00363403_00368182	CG	promoter
CI01000009_00671787_00683080	CG	promoter
CI01000009_01039363_01051161	CG	promoter
CI01000009_01386589_01389680	CG	promoter
CI01000009_01394603_01397604	CG	promoter
CI01000009_01402330_01407372	CG	promoter,promoter,promoter
CI01000009_02975388_02982670	CG	promoter
CI01000009_03123137_03137452	CG	promoter
CI01000009_03140599_03143635	CG	promoter
CI01000009_03145417_03159851	CG	promoter
CI01000009_03466999_03473248	CG	promoter
CI01000009_07111833_07115320	CG	promoter
CI01000009_07555667_07623149	CG	promoter
CI01000009_08722799_08727763	CG	promoter
CI01000009_08950933_08951298	CG	promoter
CI01000009_08955749_09012630	CG	promoter
CI01000009_09031859_09038439	CG	promoter
CI01000009_09747388_09751284	CG	promoter
CI01000009_09884586_09891558	CG	promoter
CI01000009_11875722_11882183	CG	promoter
CI01000009_14039505_14043545	CG	promoter
CI01000009_15726357_15736168	CG	promoter
CI01000009_15738136_15745816	CG	promoter
CI01000009_15847186_15853675	CG	promoter
CI01000009_15981692_15985027	CG	promoter
CI01000010_00445263_00455343	CG	promoter
CI01000010_00902754_00903080	CG	promoter
CI01000010_01055064_01058564	CG	promoter
CI01000010_01213593_01220154	CG	promoter
CI01000010_02036010_02038663	CG	promoter
CI01000010_02085853_02087155	CG	promoter
CI01000010_02553536_02561950	CG	promoter
CI01000010_02847074_02911612	CG	promoter
CI01000010_03637767_03674123	CG	promoter
CI01000010_03778292_03781230	CG	promoter
CI01000010_05238328_05242974	CG	promoter
CI01000010_05538251_05562058	CG	promoter
CI01000010_06399511_06426913	CG	promoter
CI01000010_06639960_06641129	CG	promoter
CI01000010_06663699_06664352	CG	promoter
CI01000010_11871033_11873848	CG	promoter
CI01000010_11921730_11928107	CG	promoter
CI01000012_00866804_00867133	CG	promoter
CI01000012_01220448_01220819	CG	promoter
CI01000012_01601665_01604244	CG	promoter
CI01000012_02570663_02574866	CG	promoter
CI01000012_04495631_04501066	CG	promoter
CI01000012_04706769_04709074	CG	promoter
CI01000012_05523886_05527548	CG	promoter,promoter
CI01000012_05551775_05553851	CG	promoter
CI01000012_05565127_05567009	CG	promoter
CI01000012_05609848_05631772	CG	promoter
CI01000012_06979304_06984075	CG	promoter,promoter
CI01000012_07368295_07372257	CG	promoter
CI01000012_07464278_07478699	CG	promoter
CI01000012_07806089_07811902	CG	promoter
CI01000012_08264407_08270366	CG	promoter
CI01000012_09358336_09370502	CG	promoter
CI01000012_10395715_10408849	CG	promoter
CI01000012_10499885_10500843	CG	promoter
CI01000012_11292683_11315522	CG	promoter
CI01000012_12061993_12069118	CG	promoter
CI01000012_12521676_12524692	CG	promoter
CI01000012_12585843_12587149	CG	promoter
CI01000012_12587953_12589094	CG	promoter
CI01000012_13533459_13538332	CG	promoter
CI01000013_01762491_01764612	CG	promoter
CI01000013_03387692_03454629	CG	promoter
CI01000013_03710900_03714487	CG	promoter
CI01000013_03715150_03721616	CG	promoter
CI01000013_03793962_03821347	CG	promoter
CI01000013_03823326_03839656	CG	promoter
CI01000013_04760068_04760352	CG	promoter
CI01000013_04884419_04897842	CG	promoter
CI01000013_06357431_06361753	CG	promoter
CI01000013_08013515_08013676	CG	promoter
CI01000013_08080409_08086491	CG	promoter
CI01000013_08090811_08094235	CG	promoter
CI01000013_08943859_08944315	CG	promoter
CI01000013_09681047_09683275	CG	promoter
CI01000013_11276658_11278225	CG	promoter
CI01000013_11280259_11284882	CG	promoter
CI01000013_11287928_11292308	CG	promoter
CI01000014_00598970_00627308	CG	promoter
CI01000014_01151900_01162885	CG	promoter
CI01000014_01213489_01219310	CG	promoter
CI01000015_01307849_01327079	CG	promoter
CI01000015_01592930_01595541	CG	promoter
CI01000015_02475219_02478793	CG	promoter
CI01000015_03767944_03768104	CG	promoter
CI01000015_06010818_06013134	CG	promoter
CI01000015_06127820_06146715	CG	promoter
CI01000015_07794951_07801785	CG	promoter
CI01000015_07821506_07834213	CG	promoter
CI01000016_00042281_00046080	CG	promoter
CI01000016_02662862_02676190	CG	promoter
CI01000016_03647744_03675574	CG	promoter,promoter
CI01000016_03965750_03967383	CG	promoter
CI01000016_04365155_04367358	CG	promoter
CI01000016_05325805_05330265	CG	promoter,promoter
CI01000016_05335334_05352325	CG	promoter,promoter
CI01000016_06138000_06138287	CG	promoter
CI01000016_06168667_06173080	CG	promoter
CI01000016_07421716_07426983	CG	promoter
CI01000016_07445055_07456795	CG	promoter
CI01000016_07556411_07633132	CG	promoter
CI01000016_07937188_07955977	CG	promoter
CI01000016_08285505_08286793	CG	promoter
CI01000016_09384358_09401878	CG	promoter
CI01000016_11298638_11300240	CG	promoter
CI01000016_11344848_11345696	CG	promoter,promoter
CI01000017_00339078_00349804	CG	promoter
CI01000018_02129101_02134686	CG	promoter
CI01000018_02282563_02282856	CG	promoter,promoter
CI01000018_02287327_02289682	CG	promoter
CI01000018_02299868_02308426	CG	promoter,promoter
CI01000018_04307560_04321214	CG	promoter
CI01000018_04322915_04335655	CG	promoter
CI01000018_04344907_04359005	CG	promoter
CI01000018_04368179_04375192	CG	promoter
CI01000018_04397198_04411105	CG	promoter
CI01000018_04654210_04656581	CG	promoter,promoter,promoter
CI01000018_04738374_04757471	CG	promoter
CI01000018_06015189_06019310	CG	promoter
CI01000018_06609697_06619473	CG	promoter
CI01000019_00780085_00781813	CG	promoter
CI01000019_01397591_01406229	CG	promoter,promoter
CI01000019_01503557_01515831	CG	promoter
CI01000019_05409721_05417314	CG	promoter
CI01000019_05459012_05464567	CG	promoter,promoter
CI01000020_00798124_00809552	CG	promoter
CI01000020_00996310_01006955	CG	promoter
CI01000020_01647763_01658875	CG	promoter
CI01000020_01769517_01779262	CG	promoter
CI01000020_03409070_03412685	CG	promoter
CI01000020_04355618_04370211	CG	promoter
CI01000020_05315482_05316126	CG	promoter
CI01000020_05341186_05473274	CG	promoter
CI01000020_06852155_06857778	CG	promoter
CI01000021_00336727_00346126	CG	promoter
CI01000021_00634346_00653628	CG	promoter
CI01000021_01299101_01305083	CG	promoter
CI01000021_02503590_02509554	CG	promoter
CI01000021_03438153_03448377	CG	promoter
CI01000021_03640760_03747887	CG	promoter
CI01000021_04102462_04141661	CG	promoter,promoter
CI01000023_00127548_00134047	CG	promoter
CI01000024_00539259_00540347	CG	promoter
CI01000024_00913269_00915063	CG	promoter
CI01000024_00918092_00931288	CG	promoter,promoter
CI01000024_01340875_01354219	CG	promoter
CI01000024_01847790_01854114	CG	promoter
CI01000024_02182510_02208360	CG	promoter
CI01000024_03003928_03015038	CG	promoter
CI01000024_03022453_03023568	CG	promoter
CI01000024_03208565_03262749	CG	promoter
CI01000024_03583865_03588688	CG	promoter
CI01000024_03734605_03757457	CG	promoter
CI01000024_04331195_04360958	CG	promoter
CI01000024_04453773_04455276	CG	promoter
CI01000026_00530210_00532716	CG	promoter
CI01000026_00665765_00675919	CG	promoter
CI01000026_00812986_00894233	CG	promoter
CI01000026_01028747_01045377	CG	promoter
CI01000026_01055165_01071118	CG	promoter
CI01000026_01384408_01386103	CG	promoter,promoter
CI01000026_04172127_04176264	CG	promoter
CI01000026_04497986_04501262	CG	promoter
CI01000026_05051542_05067517	CG	promoter
CI01000026_06951574_06956778	CG	promoter
CI01000026_06972589_06974518	CG	promoter
CI01000026_08722735_08726049	CG	promoter
CI01000026_11241496_11246081	CG	promoter
CI01000026_11792044_11807684	CG	promoter
CI01000026_12132260_12141706	CG	promoter
CI01000026_12425699_12438163	CG	promoter
CI01000026_12536781_12546106	CG	promoter
CI01000026_15963447_15967856	CG	promoter
CI01000026_16959659_16962519	CG	promoter
CI01000026_16965731_16979755	CG	promoter
CI01000027_00701871_00719591	CG	promoter
CI01000027_01078554_01079951	CG	promoter
CI01000027_01998746_02018404	CG	promoter
CI01000027_03468269_03469904	CG	promoter,promoter
CI01000027_03776983_03781753	CG	promoter
CI01000027_04206424_04209369	CG	promoter
CI01000027_04213570_04229519	CG	promoter
CI01000027_04655825_04667764	CG	promoter
CI01000027_05082223_05082843	CG	promoter
CI01000027_05612215_05613339	CG	promoter
CI01000027_06066013_06067182	CG	promoter
CI01000027_06351490_06352293	CG	promoter
CI01000027_06785671_06803146	CG	promoter
CI01000027_07520072_07528984	CG	promoter
CI01000027_07541256_07541975	CG	promoter,promoter
CI01000027_07665461_07665871	CG	promoter
CI01000027_07666350_07684399	CG	promoter
CI01000027_07904624_07919811	CG	promoter
CI01000027_07993673_08002214	CG	promoter,promoter
CI01000027_08483034_08503082	CG	promoter
CI01000027_09147371_09202288	CG	promoter
CI01000027_09464510_09467490	CG	promoter
CI01000027_09476738_09478257	CG	promoter
CI01000028_01658857_01673939	CG	promoter
CI01000028_02349404_02380993	CG	promoter
CI01000028_05178115_05181202	CG	promoter
CI01000028_05619764_05627731	CG	promoter
CI01000029_00000004_00021646	CG	promoter
CI01000029_00191495_00216075	CG	promoter
CI01000029_01005595_01007028	CG	promoter
CI01000029_02107558_02110456	CG	promoter
CI01000029_02125408_02143865	CG	promoter
CI01000029_02192568_02196383	CG	promoter
CI01000029_02445216_02480549	CG	promoter
CI01000029_02772065_02813214	CG	promoter
CI01000029_03625037_03636215	CG	promoter,promoter
CI01000029_04433110_04458444	CG	promoter
CI01000029_05429198_05430689	CG	promoter
CI01000029_05433797_05436469	CG	promoter
CI01000029_05444811_05447063	CG	promoter
CI01000029_05614085_05663509	CG	promoter
CI01000029_06076254_06083211	CG	promoter
CI01000029_06238355_06240993	CG	promoter,promoter
CI01000029_07206718_07211765	CG	promoter
CI01000029_07388885_07402311	CG	promoter
CI01000029_07514095_07516740	CG	promoter
CI01000029_07810274_07813211	CG	promoter
CI01000029_08367350_08368348	CG	promoter
CI01000029_08463083_08479077	CG	promoter
CI01000029_08484998_08502958	CG	promoter
CI01000029_08568672_08576837	CG	promoter
CI01000029_08713541_08717320	CG	promoter
CI01000029_09062820_09065407	CG	promoter
CI01000030_00198611_00199108	CG	promoter
CI01000030_00753779_00759287	CG	promoter,promoter
CI01000030_00894230_00904687	CG	promoter
CI01000030_01433149_01437563	CG	promoter
CI01000030_01474646_01477918	CG	promoter
CI01000030_01480370_01481206	CG	promoter
CI01000030_01699341_01705561	CG	promoter
CI01000030_01939981_01942970	CG	promoter
CI01000030_01945306_01955404	CG	promoter
CI01000030_02620111_02632697	CG	promoter
CI01000030_02705058_02731134	CG	promoter
CI01000030_03906284_03908070	CG	promoter
CI01000030_03909138_03910046	CG	promoter,promoter
CI01000030_04308370_04309677	CG	promoter
CI01000030_04521454_04544414	CG	promoter
CI01000030_06229132_06232109	CG	promoter
CI01000030_06532783_06533802	CG	promoter
CI01000030_06712812_06713477	CG	promoter
CI01000030_07118097_07122890	CG	promoter
CI01000030_07438282_07471671	CG	promoter
CI01000030_07483843_07492567	CG	promoter
CI01000030_07842295_07842928	CG	promoter
CI01000030_08123594_08127280	CG	promoter
CI01000030_10021914_10024391	CG	promoter
CI01000030_10199403_10226165	CG	promoter,promoter
CI01000030_10577987_10580431	CG	promoter
CI01000030_10732075_10737200	CG	promoter
CI01000030_10766284_10769462	CG	promoter,promoter
CI01000030_11346681_11347028	CG	promoter
CI01000032_00054024_00073898	CG	promoter
CI01000032_01614652_01616848	CG	promoter
CI01000032_02425512_02426806	CG	promoter
CI01000032_02895288_02920625	CG	promoter
CI01000032_03160942_03164508	CG	promoter,promoter
CI01000032_03168377_03169554	CG	promoter,promoter
CI01000033_00039492_00046280	CG	promoter
CI01000033_00295796_00298229	CG	promoter,promoter
CI01000033_00497624_00498442	CG	promoter
CI01000034_01130811_01134095	CG	promoter
CI01000034_01210160_01223724	CG	promoter
CI01000034_01603228_01604932	CG	promoter
CI01000034_01621979_01623991	CG	promoter,promoter
CI01000034_01625293_01629938	CG	promoter
CI01000034_01632580_01633233	CG	promoter,promoter
CI01000034_01637348_01637904	CG	promoter
CI01000034_01648924_01649935	CG	promoter
CI01000034_01670204_01671915	CG	promoter
CI01000034_01785791_01788743	CG	promoter,promoter,promoter
CI01000034_01811735_01836960	CG	promoter
CI01000034_03577874_03611044	CG	promoter
CI01000034_04318823_04319740	CG	promoter
CI01000034_05147520_05150640	CG	promoter
CI01000036_01140528_01239535	CG	promoter,promoter
CI01000037_00796721_00807196	CG	promoter
CI01000037_00810683_00834155	CG	promoter
CI01000037_01991534_02000790	CG	promoter
CI01000039_00982878_00985676	CG	promoter
CI01000039_01198588_01200416	CG	promoter
CI01000039_01201315_01203568	CG	promoter
CI01000039_01204364_01206337	CG	promoter
CI01000039_03454189_03458136	CG	promoter
CI01000039_04226208_04237758	CG	promoter
CI01000039_04422021_04434173	CG	promoter
CI01000039_05468988_05533878	CG	promoter
CI01000039_05672554_05686654	CG	promoter
CI01000039_06017701_06028281	CG	promoter
CI01000039_06472455_06491979	CG	promoter
CI01000039_07512584_07512877	CG	promoter
CI01000039_08302787_08303257	CG	promoter
CI01000040_01569859_01572747	CG	promoter
CI01000040_03212701_03215022	CG	promoter,promoter
CI01000040_04581343_04602503	CG	promoter
CI01000040_04945055_04949602	CG	promoter,promoter
CI01000040_05246227_05249185	CG	promoter
CI01000040_06323496_06341244	CG	promoter,promoter
CI01000040_06514889_06518461	CG	promoter
CI01000040_06829795_06830784	CG	promoter
CI01000040_06833701_06848731	CG	promoter
CI01000043_01366462_01369312	CG	promoter
CI01000043_02129173_02152417	CG	promoter
CI01000043_06600284_06605957	CG	promoter
CI01000043_07418072_07421953	CG	promoter
CI01000043_07424769_07438909	CG	promoter
CI01000046_01026787_01028640	CG	promoter
CI01000046_02027256_02031337	CG	promoter
CI01000046_02446041_02449287	CG	promoter
CI01000046_03556534_03559710	CG	promoter
CI01000046_03887074_03887701	CG	promoter
CI01000046_04545960_04557955	CG	promoter
CI01000046_05305482_05310465	CG	promoter
CI01000046_05845746_05851051	CG	promoter
CI01000046_06349776_06359655	CG	promoter
CI01000046_06619452_06652257	CG	promoter
CI01000046_06653842_06661599	CG	promoter
CI01000047_00841040_00843391	CG	promoter
CI01000047_01114782_01116379	CG	promoter
CI01000047_01814588_01822344	CG	promoter
CI01000047_02747442_02755248	CG	promoter
CI01000047_03449375_03457830	CG	promoter
CI01000047_03730436_03739299	CG	promoter
CI01000047_03855710_03868781	CG	promoter
CI01000047_06644025_06659494	CG	promoter
CI01000049_01340906_01399870	CG	promoter
CI01000049_01773383_01778313	CG	promoter
CI01000049_03749311_03749697	CG	promoter
CI01000049_04590737_04592306	CG	promoter
CI01000049_06710434_06714364	CG	promoter
CI01000049_06716361_06716960	CG	promoter
CI01000049_06738507_06752689	CG	promoter
CI01000049_07671905_07677035	CG	promoter
CI01000049_07788293_07793674	CG	promoter
CI01000050_00272347_00273047	CG	promoter,promoter
CI01000050_00274836_00275609	CG	promoter
CI01000050_00362015_00370409	CG	promoter
CI01000050_01296683_01297763	CG	promoter
CI01000050_01725724_01732620	CG	promoter
CI01000050_02308087_02311804	CG	promoter
CI01000050_02407311_02413917	CG	promoter,promoter
CI01000050_02528520_02596972	CG	promoter
CI01000050_02778979_02781848	CG	promoter
CI01000050_03635030_03637939	CG	promoter
CI01000050_05774182_05793383	CG	promoter
CI01000050_06269145_06275358	CG	promoter
CI01000050_06359307_06399573	CG	promoter
CI01000050_07008484_07018990	CG	promoter
CI01000050_07030874_07033872	CG	promoter
CI01000050_07250416_07306801	CG	promoter
CI01000051_00357855_00378052	CG	promoter
CI01000051_00520062_00525658	CG	promoter
CI01000051_01528013_01535266	CG	promoter
CI01000051_01636300_01644607	CG	promoter
CI01000051_06015846_06019716	CG	promoter
CI01000051_06970612_06971675	CG	promoter
CI01000052_00849801_00869037	CG	promoter
CI01000052_01052489_01053364	CG	promoter
CI01000052_01383491_01401660	CG	promoter
CI01000052_01434456_01434879	CG	promoter
CI01000052_01842187_01843668	CG	promoter
CI01000052_02374792_02389760	CG	promoter
CI01000052_03407259_03420989	CG	promoter
CI01000052_03484560_03485959	CG	promoter
CI01000053_00328885_00333481	CG	promoter
CI01000053_00475651_00486432	CG	promoter
CI01000053_00618225_00627651	CG	promoter
CI01000053_01759982_01765920	CG	promoter
CI01000053_02542936_02566887	CG	promoter
CI01000053_02891966_02895382	CG	promoter,promoter
CI01000053_03696522_03699590	CG	promoter
CI01000053_04423076_04430502	CG	promoter
CI01000053_05416830_05423957	CG	promoter
CI01000053_05452721_05459354	CG	promoter
CI01000053_05621226_05622308	CG	promoter
CI01000054_01257527_01259314	CG	promoter
CI01000054_01578022_01579167	CG	promoter
CI01000054_01725792_01726688	CG	promoter
CI01000054_03018229_03030984	CG	promoter
CI01000054_03032517_03047094	CG	promoter
CI01000054_05711250_05711861	CG	promoter
CI01000054_05827691_05828736	CG	promoter
CI01000054_07209423_07216395	CG	promoter
CI01000054_07599184_07601743	CG	promoter
CI01000054_07712126_07718933	CG	promoter
CI01000054_08336243_08350281	CG	promoter
CI01000054_09556901_09561363	CG	promoter
CI01000054_10082299_10083956	CG	promoter
CI01000054_10805413_10815170	CG	promoter
CI01000054_12081184_12095030	CG	promoter
CI01000054_12811634_12819065	CG	promoter
CI01000055_00179762_00185258	CG	promoter
CI01000055_00442854_00452495	CG	promoter
CI01000055_01534850_01561806	CG	promoter
CI01000055_03518013_03528878	CG	promoter
CI01000055_03532706_03537026	CG	promoter
CI01000055_03745295_03748598	CG	promoter
CI01000055_03903278_03905608	CG	promoter
CI01000055_04220373_04228785	CG	promoter
CI01000055_04447199_04476531	CG	promoter
CI01000055_04551565_04559123	CG	promoter,promoter
CI01000055_04565665_04574485	CG	promoter,promoter
CI01000055_05263543_05300250	CG	promoter
CI01000055_05476481_05514757	CG	promoter
CI01000055_05517350_05524400	CG	promoter
CI01000055_06097127_06098590	CG	promoter
CI01000055_06398757_06405805	CG	promoter
CI01000056_01685272_01692934	CG	promoter
CI01000057_00435808_00442819	CG	promoter,promoter,promoter
CI01000057_01131299_01132358	CG	promoter
CI01000057_02244141_02246824	CG	promoter
CI01000057_03999611_04005699	CG	promoter
CI01000057_05927908_05930891	CG	promoter
CI01000058_00252333_00267027	CG	promoter
CI01000058_00333202_00355871	CG	promoter
CI01000058_00441219_00462553	CG	promoter
CI01000058_00482663_00504956	CG	promoter
CI01000058_01266712_01271962	CG	promoter
CI01000058_01292655_01293207	CG	promoter
CI01000058_03181624_03193630	CG	promoter
CI01000059_00071798_00072160	CG	promoter
CI01000059_00119105_00128880	CG	promoter
CI01000059_00190249_00194415	CG	promoter
CI01000059_00293442_00308109	CG	promoter
CI01000059_01080401_01106181	CG	promoter
CI01000059_01227965_01233051	CG	promoter
CI01000059_02436689_02443237	CG	promoter
CI01000059_02746300_02756034	CG	promoter
CI01000059_02795595_02803611	CG	promoter
CI01000059_04516712_04524200	CG	promoter
CI01000059_05649491_05664285	CG	promoter
CI01000059_07650742_07651278	CG	promoter
CI01000059_10226065_10230940	CG	promoter
CI01000060_00005552_00007071	CG	promoter
CI01000060_00687568_00693091	CG	promoter
CI01000062_02724898_02725662	CG	promoter
CI01000062_03470252_03479300	CG	promoter
CI01000062_03480918_03482967	CG	promoter
CI01000063_00199776_00264844	CG	promoter
CI01000063_01095386_01102295	CG	promoter
CI01000063_01329725_01330246	CG	promoter
CI01000063_01456382_01458080	CG	promoter
CI01000063_01675750_01678399	CG	promoter,promoter
CI01000063_03615200_03619061	CG	promoter
CI01000063_04056574_04087071	CG	promoter
CI01000063_04168036_04180451	CG	promoter,promoter
CI01000063_06347057_06348343	CG	promoter,promoter
CI01000063_06358644_06359789	CG	promoter
CI01000063_06371168_06383580	CG	promoter
CI01000063_07114269_07117313	CG	promoter
CI01000063_07420519_07423734	CG	promoter
CI01000063_07447683_07448277	CG	promoter
CI01000063_07578043_07590189	CG	promoter
CI01000065_00076766_00091631	CG	promoter
CI01000065_03304326_03307505	CG	promoter
CI01000065_03344678_03368295	CG	promoter
CI01000065_03385522_03396519	CG	promoter
CI01000065_04470763_04478735	CG	promoter,promoter
CI01000066_00019553_00029834	CG	promoter
CI01000066_00597946_00601637	CG	promoter
CI01000066_00675433_00675726	CG	promoter,promoter
CI01000066_00711133_00728657	CG	promoter
CI01000066_01660506_01700883	CG	promoter
CI01000066_03158972_03165320	CG	promoter
CI01000066_03195286_03201328	CG	promoter,promoter
CI01000068_00022331_00025614	CG	promoter
CI01000068_00655253_00658127	CG	promoter
CI01000068_00728788_00730622	CG	promoter
CI01000068_00732833_00733439	CG	promoter
CI01000068_00748555_00755073	CG	promoter
CI01000068_00969924_00981247	CG	promoter
CI01000068_00985664_00992745	CG	promoter
CI01000069_00000091_00001650	CG	promoter
CI01000069_02540591_02547912	CG	promoter,promoter
CI01000069_02652051_02660623	CG	promoter
CI01000069_03242808_03248880	CG	promoter
CI01000069_03250683_03252335	CG	promoter
CI01000069_03768812_03787588	CG	promoter
CI01000069_03953485_03961584	CG	promoter
CI01000069_04203202_04214241	CG	promoter
CI01000069_04579172_04593867	CG	promoter
CI01000069_04599199_04600481	CG	promoter
CI01000070_01377286_01381119	CG	promoter,promoter
CI01000070_01385458_01389948	CG	promoter,promoter
CI01000070_02416247_02426695	CG	promoter
CI01000070_03129837_03132583	CG	promoter
CI01000070_03298978_03315510	CG	promoter
CI01000071_00544529_00545575	CG	promoter
CI01000071_00677565_00705493	CG	promoter
CI01000071_01452292_01490229	CG	promoter,promoter
CI01000071_03067494_03107793	CG	promoter
CI01000071_03925012_03925834	CG	promoter
CI01000071_04500188_04515251	CG	promoter
CI01000072_00824625_00842268	CG	promoter,promoter
CI01000072_01183833_01210925	CG	promoter
CI01000072_01334982_01348258	CG	promoter
CI01000072_01816759_01818078	CG	promoter
CI01000072_02074797_02106818	CG	promoter
CI01000072_02109877_02133927	CG	promoter,promoter
CI01000072_02628853_02630214	CG	promoter
CI01000072_03127036_03129668	CG	promoter
CI01000072_04156907_04167270	CG	promoter
CI01000072_04353484_04415940	CG	promoter
CI01000072_04514012_04539785	CG	promoter
CI01000072_04648326_04662198	CG	promoter
CI01000073_00509393_00517498	CG	promoter
CI01000075_00500237_00500551	CG	promoter
CI01000075_01033320_01042574	CG	promoter
CI01000076_00031305_00036578	CG	promoter
CI01000080_00508732_00513791	CG	promoter
CI01000080_01193534_01204426	CG	promoter,promoter
CI01000080_04778886_04784529	CG	promoter
CI01000081_01486444_01511240	CG	promoter
CI01000082_00139607_00140545	CG	promoter
CI01000082_00439306_00442252	CG	promoter
CI01000082_00597462_00611609	CG	promoter
CI01000082_01945468_01947837	CG	promoter
CI01000082_03783967_03785384	CG	promoter
CI01000082_05051223_05055105	CG	promoter
CI01000083_00334859_00353616	CG	promoter
CI01000087_00453568_00469300	CG	promoter
CI01000088_00011705_00023713	CG	promoter
CI01000090_00545431_00564048	CG	promoter
CI01000090_01025904_01030493	CG	promoter
CI01000091_00309199_00325636	CG	promoter
CI01000092_00271933_00272986	CG	promoter
CI01000092_00779993_00785442	CG	promoter
CI01000092_03329908_03348045	CG	promoter
CI01000092_03532136_03542761	CG	promoter
CI01000092_03614992_03615400	CG	promoter
CI01000092_04218446_04223477	CG	promoter,promoter
CI01000093_00513117_00513529	CG	promoter
CI01000093_00906831_00917953	CG	promoter
CI01000095_01070767_01087358	CG	promoter
CI01000095_01971961_01976155	CG	promoter
CI01000095_02673318_02685911	CG	promoter
CI01000095_03169563_03175213	CG	promoter
CI01000095_03182644_03183183	CG	promoter,promoter
CI01000095_04244730_04250241	CG	promoter
CI01000095_05885040_05886552	CG	promoter
CI01000098_00709267_00783571	CG	promoter
CI01000098_01226066_01228884	CG	promoter
CI01000098_01617418_01644911	CG	promoter
CI01000098_02293810_02295494	CG	promoter
CI01000098_02437817_02445376	CG	promoter,promoter
CI01000098_02447543_02468822	CG	promoter,promoter
CI01000098_02499574_02514594	CG	promoter
CI01000103_00027043_00040893	CG	promoter
CI01000105_03330113_03332588	CG	promoter,promoter,promoter
CI01000106_01790757_01799186	CG	promoter
CI01000107_00540651_00561548	CG	promoter
CI01000109_00387071_00393420	CG	promoter,promoter
CI01000109_00398893_00403714	CG	promoter
CI01000109_00457103_00460737	CG	promoter
CI01000109_00777939_00781691	CG	promoter
CI01000109_00786120_00786407	CG	promoter
CI01000109_01199352_01206990	CG	promoter
CI01000110_00249999_00257170	CG	promoter
CI01000110_00620007_00621115	CG	promoter
CI01000110_03138199_03142034	CG	promoter,promoter
CI01000110_03815430_03816038	CG	promoter
CI01000111_01403307_01418520	CG	promoter
CI01000112_00071976_00072854	CG	promoter
CI01000112_00792970_00793455	CG	promoter
CI01000112_03285278_03286531	CG	promoter
CI01000112_04597241_04599223	CG	promoter
CI01000113_00301490_00302258	CG	promoter
CI01000113_01432095_01456239	CG	promoter
CI01000113_02147391_02148242	CG	promoter
CI01000113_02342987_02345449	CG	promoter
CI01000115_00649500_00678985	CG	promoter
CI01000115_00709868_00714008	CG	promoter
CI01000115_00898115_00900715	CG	promoter
CI01000115_01115183_01121386	CG	promoter
CI01000115_01454883_01464324	CG	promoter
CI01000117_00391551_00393018	CG	promoter
CI01000117_00474002_00479969	CG	promoter
CI01000117_00766191_00767081	CG	promoter
CI01000119_00066400_00081145	CG	promoter
CI01000120_00170912_00266046	CG	promoter
CI01000127_00169855_00172427	CG	promoter
CI01000127_01111983_01115240	CG	promoter
CI01000127_01644792_01647695	CG	promoter
CI01000127_01806520_01809286	CG	promoter
CI01000127_01944313_01948146	CG	promoter
CI01000127_02491295_02498807	CG	promoter
CI01000127_02569419_02574322	CG	promoter
CI01000129_00017451_00017815	CG	promoter
CI01000129_00077561_00078274	CG	promoter
CI01000129_01008408_01011402	CG	promoter
CI01000129_01052303_01070076	CG	promoter,promoter
CI01000129_01725270_01736308	CG	promoter
CI01000130_00678322_00701965	CG	promoter
CI01000133_00117399_00131056	CG	promoter,promoter
CI01000133_01271640_01272900	CG	promoter
CI01000135_00433702_00445785	CG	promoter
CI01000136_00283083_00288092	CG	promoter
CI01000137_00340054_00341951	CG	promoter
CI01000139_00095041_00095597	CG	promoter
CI01000139_00198607_00207873	CG	promoter
CI01000140_00098434_00100958	CG	promoter
CI01000140_00414558_00416586	CG	promoter
CI01000140_00485225_00489206	CG	promoter
CI01000140_00579445_00587525	CG	promoter
CI01000144_00101281_00132321	CG	promoter
CI01000145_00661281_00674251	CG	promoter
CI01000145_00829421_00838032	CG	promoter
CI01000146_00259243_00272212	CG	promoter
CI01000146_00582960_00584113	CG	promoter
CI01000146_00744939_00747308	CG	promoter
CI01000146_01710295_01711727	CG	promoter
CI01000149_00069577_00072224	CG	promoter
CI01000149_00364039_00368354	CG	promoter
CI01000149_00472532_00522475	CG	promoter
CI01000150_00282205_00302956	CG	promoter,promoter
CI01000150_00355809_00362668	CG	promoter
CI01000152_00879301_00879810	CG	promoter
CI01000152_00888465_00904680	CG	promoter
CI01000152_01481532_01517659	CG	promoter
CI01000152_01892421_01893463	CG	promoter
CI01000152_02905331_03070904	CG	promoter
CI01000153_00012418_00120655	CG	promoter
CI01000154_00709450_00737541	CG	promoter
CI01000155_00142801_00145298	CG	promoter
CI01000156_00039169_00043314	CG	promoter
CI01000158_00430123_00437063	CG	promoter
CI01000158_00642862_00648112	CG	promoter
CI01000158_00661816_00663755	CG	promoter
CI01000158_01103049_01104386	CG	promoter
CI01000158_01602975_01638158	CG	promoter
CI01000158_01669583_01670236	CG	promoter
CI01000160_00195029_00199169	CG	promoter
CI01000160_00201953_00203030	CG	promoter
CI01000160_00522899_00547326	CG	promoter
CI01000160_01371431_01388576	CG	promoter,promoter
CI01000161_00206515_00230668	CG	promoter,promoter
CI01000161_00429187_00430907	CG	promoter
CI01000165_00286033_00288403	CG	promoter
CI01000166_00124396_00125142	CG	promoter
CI01000166_00162939_00167484	CG	promoter
CI01000166_00254493_00263858	CG	promoter
CI01000166_00271263_00275863	CG	promoter
CI01000168_00300416_00302792	CG	promoter
CI01000168_01219310_01220521	CG	promoter
CI01000169_00850164_00857072	CG	promoter
CI01000169_01058488_01065004	CG	promoter
CI01000171_00788022_00797188	CG	promoter
CI01000172_00161222_00169877	CG	promoter
CI01000174_00229653_00259356	CG	promoter
CI01000178_00155568_00156728	CG	promoter
CI01000178_01200888_01205885	CG	promoter,promoter
CI01000179_00012006_00015120	CG	promoter
CI01000179_00809824_00812194	CG	promoter
CI01000179_01027648_01042485	CG	promoter
CI01000179_01079600_01080199	CG	promoter
CI01000179_01209400_01209786	CG	promoter
CI01000180_00650323_00658728	CG	promoter,promoter
CI01000180_01683233_01707741	CG	promoter,promoter
CI01000181_00056939_00070297	CG	promoter
CI01000181_00255803_00270349	CG	promoter
CI01000184_00258822_00262998	CG	promoter
CI01000184_00270658_00284185	CG	promoter
CI01000184_00289439_00299590	CG	promoter
CI01000186_00447837_00449357	CG	promoter
CI01000186_00592130_00592897	CG	promoter
CI01000188_00246336_00264183	CG	promoter
CI01000189_01289557_01297885	CG	promoter
CI01000189_02112135_02130703	CG	promoter
CI01000189_02141495_02151084	CG	promoter
CI01000189_02663877_02665709	CG	promoter
CI01000189_02914301_02921746	CG	promoter
CI01000189_02986636_02986941	CG	promoter
CI01000189_02989005_03008501	CG	promoter
CI01000189_03485572_03492384	CG	promoter,promoter
CI01000189_03517928_03524647	CG	promoter
CI01000189_04049709_04050966	CG	promoter
CI01000191_00664504_00665584	CG	promoter
CI01000191_00868330_00876772	CG	promoter
CI01000193_00535084_00540579	CG	promoter
CI01000193_00586342_00606202	CG	promoter
CI01000193_00608421_00612140	CG	promoter,promoter
CI01000195_00267729_00269461	CG	promoter
CI01000195_00375179_00378443	CG	promoter,promoter,promoter,promoter
CI01000195_00381134_00383203	CG	promoter,promoter,promoter
CI01000196_00272048_00272307	CG	promoter
CI01000198_00009822_00052444	CG	promoter,promoter
CI01000202_00021918_00066412	CG	promoter
CI01000202_00072840_00075112	CG	promoter
CI01000203_00069971_00082234	CG	promoter
CI01000203_00100197_00102137	CG	promoter
CI01000203_00118686_00131344	CG	promoter
CI01000203_00205967_00209724	CG	promoter
CI01000203_00215147_00219630	CG	promoter
CI01000205_00622882_00632292	CG	promoter,promoter
CI01000205_00758096_00758926	CG	promoter
CI01000205_00957677_00981363	CG	promoter
CI01000207_00061447_00097369	CG	promoter
CI01000207_00102784_00106755	CG	promoter
CI01000207_00229739_00237123	CG	promoter
CI01000211_00090092_00102914	CG	promoter,promoter
CI01000211_00119126_00128544	CG	promoter
CI01000211_00285195_00293211	CG	promoter
CI01000213_00109669_00115634	CG	promoter
CI01000215_00000125_00012247	CG	promoter
CI01000216_00260734_00262065	CG	promoter,promoter
CI01000219_00197843_00199707	CG	promoter
CI01000219_00207052_00210591	CG	promoter
CI01000219_00500005_00506640	CG	promoter
CI01000220_00225403_00280238	CG	promoter
CI01000220_00533562_00544129	CG	promoter
CI01000221_00548476_00555189	CG	promoter
CI01000221_00659482_00671546	CG	promoter
CI01000223_00344161_00348033	CG	promoter
CI01000223_00450585_00460263	CG	promoter
CI01000225_00031098_00032138	CG	promoter
CI01000233_00413058_00413981	CG	promoter
CI01000240_00051739_00060298	CG	promoter
CI01000241_00103615_00125894	CG	promoter
CI01000242_00204709_00207782	CG	promoter
CI01000242_00475400_00477268	CG	promoter
CI01000250_00002034_00004450	CG	promoter
CI01000252_00041927_00042697	CG	promoter
CI01000256_00002980_00015567	CG	promoter
CI01000256_00072914_00083834	CG	promoter
CI01000260_00073350_00093126	CG	promoter
CI01000262_00221333_00221581	CG	promoter,promoter
CI01000282_00059592_00063165	CG	promoter
CI01000297_00011910_00013529	CG	promoter
CI01000299_04136702_04142005	CG	promoter
CI01000299_04269257_04269673	CG	promoter
CI01000299_05254419_05314859	CG	promoter
CI01000299_05856747_05860959	CG	promoter
CI01000299_05955084_05970603	CG	promoter
CI01000299_06185794_06195015	CG	promoter,promoter
CI01000299_06416707_06422267	CG	promoter
CI01000299_06526127_06532048	CG	promoter
CI01000300_00997571_00999232	CG	promoter
CI01000300_01084249_01087849	CG	promoter
CI01000300_01373306_01377544	CG	promoter
CI01000300_01801423_01807504	CG	promoter
CI01000300_01812173_01822492	CG	promoter
CI01000300_02422948_02461862	CG	promoter
CI01000300_02702108_02703836	CG	promoter
CI01000300_02990347_03008777	CG	promoter
CI01000300_03287519_03294035	CG	promoter
CI01000300_03940407_03952052	CG	promoter
CI01000300_03954605_03969070	CG	promoter
CI01000300_04054526_04057476	CG	promoter
CI01000300_05227185_05241315	CG	promoter
CI01000300_05952579_05954888	CG	promoter
CI01000300_06973060_06990549	CG	promoter
CI01000300_08091709_08137762	CG	promoter
CI01000300_09486849_09487928	CG	promoter
CI01000300_10313545_10352632	CG	promoter
CI01000300_10599691_10601222	CG	promoter
CI01000300_10604458_10604787	CG	promoter
CI01000301_00559220_00559781	CG	promoter
CI01000301_00723145_00732453	CG	promoter
CI01000301_00796217_00805053	CG	promoter
CI01000301_00981124_00984214	CG	promoter
CI01000301_00987966_00990310	CG	promoter
CI01000301_01336696_01344976	CG	promoter
CI01000301_01359017_01366300	CG	promoter
CI01000301_01438533_01439245	CG	promoter
CI01000302_00159369_00161728	CG	promoter
CI01000302_00271855_00272355	CG	promoter
CI01000304_00047400_00073206	CG	promoter
CI01000304_04223309_04223602	CG	promoter
CI01000304_04227914_04228723	CG	promoter
CI01000304_04679406_04680031	CG	promoter
CI01000304_04935603_04968053	CG	promoter
CI01000304_05039292_05067803	CG	promoter
CI01000304_05389793_05390092	CG	promoter,promoter,promoter
CI01000304_05394708_05400373	CG	promoter
CI01000304_05931192_05933816	CG	promoter
CI01000304_06045069_06049887	CG	promoter
CI01000304_06052958_06060880	CG	promoter
CI01000304_06480836_06483554	CG	promoter
CI01000304_06515961_06519125	CG	promoter
CI01000304_07282197_07285838	CG	promoter,promoter,promoter
CI01000304_07288867_07299197	CG	promoter
CI01000304_08232073_08235598	CG	promoter
CI01000304_09178746_09214392	CG	promoter
CI01000304_09380606_09383014	CG	promoter
CI01000304_09401866_09405032	CG	promoter
CI01000304_10220812_10226103	CG	promoter
CI01000304_11676155_11681977	CG	promoter
CI01000304_12314575_12337592	CG	promoter
CI01000304_12601154_12621980	CG	promoter
CI01000304_12718988_12729338	CG	promoter
CI01000304_13367200_13384209	CG	promoter
CI01000304_15047768_15063987	CG	promoter
CI01000304_16138794_16144084	CG	promoter
CI01000304_17369357_17411120	CG	promoter
CI01000304_18018841_18019759	CG	promoter
CI01000304_18021327_18022049	CG	promoter
CI01000304_18024120_18049383	CG	promoter
CI01000305_00342924_00346089	CG	promoter,promoter
CI01000306_00291753_00295570	CG	promoter
CI01000306_00297906_00319127	CG	promoter
CI01000306_00373354_00379937	CG	promoter
CI01000306_00384380_00391350	CG	promoter
CI01000306_01201604_01202608	CG	promoter,promoter,promoter
CI01000306_01811531_01821737	CG	promoter
CI01000306_01885017_01886202	CG	promoter
CI01000306_01905901_01906725	CG	promoter,promoter
CI01000306_01907357_01910697	CG	promoter
CI01000306_02672497_02676431	CG	promoter
CI01000306_02974291_02976718	CG	promoter
CI01000306_03081487_03082695	CG	promoter
CI01000306_05506906_05508492	CG	promoter
CI01000306_05510550_05518436	CG	promoter
CI01000306_05835418_05846769	CG	promoter
CI01000306_06437636_06441233	CG	promoter
CI01000306_06463911_06469485	CG	promoter
CI01000306_06479829_06485192	CG	promoter
CI01000306_06815523_06829337	CG	promoter
CI01000306_07805018_07816100	CG	promoter
CI01000306_07847872_07854953	CG	promoter
CI01000306_08950728_08950975	CG	promoter
CI01000306_09500798_09514840	CG	promoter
CI01000306_09674684_09680504	CG	promoter
CI01000306_09851578_09857742	CG	promoter
CI01000306_10304503_10316470	CG	promoter
CI01000307_00034906_00040787	CG	promoter
CI01000308_00640975_00648455	CG	promoter
CI01000310_00083324_00113068	CG	promoter
CI01000310_00138858_00147748	CG	promoter,promoter
CI01000310_02839241_02854077	CG	promoter,promoter
CI01000310_03096681_03097906	CG	promoter
CI01000310_03715435_03742324	CG	promoter
CI01000310_03970959_03973968	CG	promoter
CI01000310_04957689_04960934	CG	promoter
CI01000312_00113261_00123546	CG	promoter
CI01000313_01108275_01115053	CG	promoter
CI01000313_01856580_01860124	CG	promoter,promoter
CI01000314_01160251_01175969	CG	promoter
CI01000315_00991692_00998577	CG	promoter
CI01000315_01023268_01038848	CG	promoter
CI01000315_01103575_01108954	CG	promoter
CI01000315_01112273_01114901	CG	promoter
CI01000319_00496310_00499478	CG	promoter
CI01000319_00649135_00658950	CG	promoter
CI01000319_00717307_00722355	CG	promoter
CI01000319_00725031_00734698	CG	promoter
CI01000319_00778453_00782617	CG	promoter
CI01000319_00784439_00788986	CG	promoter
CI01000319_00908734_00911109	CG	promoter
CI01000319_01295600_01298431	CG	promoter
CI01000319_02344195_02381474	CG	promoter,promoter
CI01000319_03033724_03041336	CG	promoter
CI01000319_04536287_04545417	CG	promoter
CI01000319_05715222_05717473	CG	promoter
CI01000319_05981549_05984687	CG	promoter
CI01000319_06221553_06229187	CG	promoter,promoter
CI01000320_00093390_00094027	CG	promoter
CI01000320_00361162_00382246	CG	promoter
CI01000320_01042859_01043564	CG	promoter
CI01000320_01453536_01456193	CG	promoter,promoter
CI01000320_02485531_02487216	CG	promoter
CI01000320_02487442_02488157	CG	promoter
CI01000320_03490995_03506693	CG	promoter
CI01000321_01213692_01214996	CG	promoter,promoter
CI01000321_01242644_01243808	CG	promoter
CI01000321_01491101_01521160	CG	promoter
CI01000321_02880629_02932511	CG	promoter
CI01000321_03028470_03033496	CG	promoter
CI01000321_03561216_03562202	CG	promoter
CI01000321_03634967_03638070	CG	promoter
CI01000321_03739229_03740955	CG	promoter
CI01000321_04223582_04224440	CG	promoter
CI01000321_04376707_04390432	CG	promoter
CI01000321_04567844_04592431	CG	promoter,promoter,promoter
CI01000322_00125564_00126829	CG	promoter
CI01000323_00450988_00453463	CG	promoter
CI01000323_00483003_00485734	CG	promoter
CI01000325_01288072_01307450	CG	promoter
CI01000325_01355950_01357775	CG	promoter,promoter,promoter
CI01000325_01458776_01502995	CG	promoter
CI01000325_01616569_01620109	CG	promoter
CI01000325_03756360_03757653	CG	promoter
CI01000325_05171691_05172566	CG	promoter
CI01000325_05174967_05175854	CG	promoter
CI01000325_05264281_05265246	CG	promoter
CI01000325_05963237_05964658	CG	promoter,promoter
CI01000325_06007394_06009436	CG	promoter
CI01000325_06262523_06270980	CG	promoter
CI01000325_06316580_06324054	CG	promoter
CI01000325_06854967_06922753	CG	promoter
CI01000325_06971853_06973665	CG	promoter
CI01000325_08571807_08594165	CG	promoter
CI01000325_08701427_08704727	CG	promoter
CI01000325_08732866_08734588	CG	promoter
CI01000325_09306163_09307572	CG	promoter
CI01000325_09391771_09393547	CG	promoter
CI01000325_09552195_09554075	CG	promoter
CI01000325_10127601_10139309	CG	promoter
CI01000325_10266709_10324239	CG	promoter
CI01000327_00220079_00227592	CG	promoter
CI01000327_01524828_01534958	CG	promoter
CI01000327_01616949_01635734	CG	promoter,promoter
CI01000327_02637232_02642924	CG	promoter
CI01000327_02976107_02977048	CG	promoter
CI01000327_03335973_03338345	CG	promoter
CI01000329_00217321_00218672	CG	promoter
CI01000329_00467128_00475281	CG	promoter
CI01000329_00488984_00499047	CG	promoter
CI01000329_00501847_00507794	CG	promoter
CI01000330_00698127_00755584	CG	promoter
CI01000330_01205874_01206632	CG	promoter
CI01000330_01589092_01622443	CG	promoter
CI01000330_04462417_04476350	CG	promoter
CI01000331_00091536_00099121	CG	promoter
CI01000333_00299495_00300242	CG	promoter,promoter
CI01000333_00370455_00387579	CG	promoter
CI01000333_00494254_00497661	CG	promoter
CI01000333_00605712_00609860	CG	promoter
CI01000337_00263310_00281410	CG	promoter
CI01000337_01396726_01400046	CG	promoter
CI01000338_00194414_00227896	CG	promoter
CI01000338_00337907_00359206	CG	promoter
CI01000338_00361265_00364692	CG	promoter
CI01000339_01242435_01246985	CG	promoter
CI01000339_01279357_01283459	CG	promoter
CI01000339_01670839_01675182	CG	promoter
CI01000339_01769896_01810664	CG	promoter,promoter
CI01000339_02047758_02052147	CG	promoter
CI01000339_02259491_02262420	CG	promoter
CI01000339_02283051_02288143	CG	promoter,promoter
CI01000339_02355753_02358594	CG	promoter
CI01000339_02706842_02710233	CG	promoter
CI01000339_02922115_02925261	CG	promoter
CI01000339_03088452_03091633	CG	promoter
CI01000339_03376850_03378630	CG	promoter
CI01000339_05228715_05234656	CG	promoter
CI01000339_05236618_05236983	CG	promoter
CI01000339_05544723_05561118	CG	promoter
CI01000339_06922495_06931270	CG	promoter
CI01000339_07082365_07085238	CG	promoter
CI01000339_07374562_07376423	CG	promoter
CI01000339_07972005_07977034	CG	promoter
CI01000340_00100271_00103531	CG	promoter,promoter
CI01000340_00312480_00313262	CG	promoter
CI01000340_00399009_00473643	CG	promoter
CI01000340_00488669_00506008	CG	promoter
CI01000340_02786463_02787025	CG	promoter
CI01000340_03403238_03403692	CG	promoter
CI01000340_04491232_04534682	CG	promoter
CI01000340_04809014_04832590	CG	promoter
CI01000340_05177681_05192437	CG	promoter
CI01000340_08746450_08751542	CG	promoter
CI01000340_08943640_08947598	CG	promoter
CI01000340_10097098_10098784	CG	promoter,promoter
CI01000340_10103264_10104931	CG	promoter,promoter
CI01000340_10644426_10645811	CG	promoter
CI01000340_12571142_12574655	CG	promoter
CI01000340_14114751_14121172	CG	promoter
CI01000340_14134961_14138081	CG	promoter
CI01000340_14300463_14303020	CG	promoter
CI01000340_14312768_14314858	CG	promoter
CI01000340_14430901_14440496	CG	promoter
CI01000340_14455602_14462035	CG	promoter
CI01000340_14910995_14919035	CG	promoter
CI01000340_15677629_15704765	CG	promoter
CI01000340_16719242_16720712	CG	promoter
CI01000340_17053954_17065047	CG	promoter
CI01000340_17190713_17213327	CG	promoter
CI01000340_19231651_19244239	CG	promoter
CI01000343_00022236_00022883	CG	promoter
CI01000343_01222169_01224456	CG	promoter
CI01000344_01289427_01295915	CG	promoter
CI01000344_01634301_01634892	CG	promoter
CI01000344_01692096_01694967	CG	promoter
CI01000344_01905815_01906516	CG	promoter
CI01000344_02617720_02619611	CG	promoter
CI01000345_00783992_00787216	CG	promoter,promoter
CI01000345_00996162_00998246	CG	promoter
CI01000345_01301523_01308954	CG	promoter
CI01000347_00652539_00653754	CG	promoter
CI01000347_00686262_00704887	CG	promoter
CI01000347_01324701_01327245	CG	promoter
CI01000347_01355193_01367806	CG	promoter
CI01000347_02011711_02012346	CG	promoter
CI01000348_00472187_00472885	CG	promoter
CI01000350_00095230_00102190	CG	promoter
CI01000350_00231407_00241642	CG	promoter
CI01000350_00624708_00631957	CG	promoter
CI01000350_02181306_02193342	CG	promoter
CI01000350_02564422_02569042	CG	promoter
CI01000351_01242662_01248778	CG	promoter
CI01000352_00081761_00086027	CG	promoter,promoter
CI01000352_00153517_00154608	CG	promoter
CI01000352_00233543_00234955	CG	promoter
CI01000353_00021622_00025436	CG	promoter
CI01000353_00323864_00325448	CG	promoter,promoter
CI01000353_00329672_00331600	CG	promoter,promoter,promoter
CI01000353_00334136_00335255	CG	promoter
CI01000353_00347575_00348725	CG	promoter,promoter,promoter
CI01000353_00352980_00353273	CG	promoter,promoter
CI01000353_00359049_00360435	CG	promoter
CI01000353_00364228_00392217	CG	promoter
CI01000353_01217647_01220529	CG	promoter
CI01000355_00818277_00824137	CG	promoter
CI01000356_00556385_00577851	CG	promoter
CI01000356_00813764_00815186	CG	promoter
CI01000357_00925737_00936222	CG	promoter
CI01000359_00385455_00422239	CG	promoter,promoter
CI01000360_00317014_00318409	CG	promoter,promoter
CI01000360_00346848_00350817	CG	promoter
CI01000362_00262963_00268143	CG	promoter,promoter
CI01000363_00157096_00162180	CG	promoter
CI01000363_00250180_00272499	CG	promoter,promoter
CI01000363_00413629_00414546	CG	promoter
CI01000370_00268118_00269652	CG	promoter
CI01000372_00100246_00102753	CG	promoter
CI01000372_00253462_00260695	CG	promoter
CI01000375_00106504_00110552	CG	promoter
CI01000379_00057300_00111981	CG	promoter
CI01000385_00044185_00053163	CG	promoter
CI01000387_00184261_00184551	CG	promoter
CI01000388_00093438_00094734	CG	promoter
CI01000389_00021155_00050712	CG	promoter
CI01000391_00148962_00156352	CG	promoter
CI01000391_00165884_00166270	CG	promoter
CI01000391_00168057_00168368	CG	promoter
CI01000395_00145738_00146810	CG	promoter
CI01000398_00055974_00066044	CG	promoter
CI01000403_00047888_00050352	CG	promoter,promoter
CI01000422_00006732_00007043	CG	promoter
CI01000422_00066354_00066728	CG	promoter
CI01000487_00004892_00006457	CG	promoter
CI01000488_00000722_00024750	CG	promoter,promoter
CI01000500_00004395_00020092	CG	promoter
CI01000526_00000899_00001285	CG	promoter
CI01000526_00017443_00019779	CG	promoter
CI01000530_00011427_00018267	CG	promoter
CI01000546_00011110_00013061	CG	promoter,promoter,promoter
CI01000548_00020341_00021636	CG	promoter
CI01000573_00008622_00009924	CG	promoter
CI01000585_00000659_00001216	CG	promoter,promoter
CI01015491_00005489_00007493	CG	promoter
CI01018961_00001674_00004654	CG	promoter
CI01024072_00000384_00002132	CG	promoter
CI01026287_00004628_00005625	CG	promoter
CI01030942_00000083_00001009	CG	promoter
CI01043837_00000505_00003767	CG	promoter
CI01059397_00000973_00003317	CG	promoter
CI01073789_00003265_00004537	CG	promoter
CI01103040_00002665_00004428	CG	promoter
CI01116545_00000930_00001337	CG	promoter,promoter
CI01119064_00000599_00000907	CG	promoter
