# Supplementary material for: Genome-wide DNA methylation reveals potential epigenetic mechanism of age-dependent viral susceptibility in grass carp
Source: Immun Ageing. 2022 Jun 2;19:28. doi: 10.1186/s12979-022-00285-w (PMC9161582; doi:10.1186/s12979-022-00285-w)
Supplement: Supplementary file 6 — Additional file 6: Table S4. Detailed information on KEGG enrichment analysis of DMGs. [file 12979_2022_285_MOESM6_ESM.xls]

## Sheet: promoter hypo-DMGs
##Databases: KEGG PATHWAY
##Statistical test method: hypergeometric test / Fisher's exact test
##FDR correction method: Benjamini and Hochberg
#Term	Database	ID	Input number	Background number	P-Value	Corrected P-Value	Input	Hyperlink
Herpes simplex infection	KEGG PATHWAY	dre05168	5	182	0.0012541	0.0438935	CI01000054_10082299_10083956|CI01000009_11875722_11882183|CI01000059_00293442_00308109|CI01000010_01213593_01220154|CI01000033_00497624_00498442	http://www.genome.jp/kegg-bin/show_pathway?dre05168/dre:798119%09red/dre:368481%09red/dre:405785%09red/dre:100149189%09red/dre:557526%09red
Cytokine-cytokine receptor interaction	KEGG PATHWAY	dre04060	4	161	0.00559484	0.0979097	CI01000034_01210160_01223724|CI01000054_10082299_10083956|CI01000033_00497624_00498442|CI01000024_03022453_03023568	http://www.genome.jp/kegg-bin/show_pathway?dre04060/dre:565958%09red/dre:100135062%09red/dre:405785%09red/dre:798119%09red
Apoptosis	KEGG PATHWAY	dre04210	3	98	0.00949686	0.110797	CI01000034_01210160_01223724|CI01000054_10082299_10083956|CI01000059_00293442_00308109	http://www.genome.jp/kegg-bin/show_pathway?dre04210/dre:100135062%09red/dre:557526%09red/dre:405785%09red
RIG-I-like receptor signaling pathway	KEGG PATHWAY	dre04622	2	59	0.028649	0.250678	CI01000054_10082299_10083956|CI01000059_00293442_00308109	http://www.genome.jp/kegg-bin/show_pathway?dre04622/dre:557526%09red/dre:405785%09red
Glycosphingolipid biosynthesis - globo series	KEGG PATHWAY	dre00603	1	9	0.0425126	0.267255	CI01000339_02047758_02052147	http://www.genome.jp/kegg-bin/show_pathway?dre00603/dre:387303%09red
MAPK signaling pathway	KEGG PATHWAY	dre04010	4	320	0.0513517	0.267255	CI01000054_10082299_10083956|CI01000304_18024120_18049383|CI01000059_00293442_00308109|CI01000015_01307849_01327079	http://www.genome.jp/kegg-bin/show_pathway?dre04010/dre:557526%09red/dre:405785%09red/dre:564518%09red/dre:30431%09red
Adipocytokine signaling pathway	KEGG PATHWAY	dre04920	2	84	0.053451	0.267255	CI01000054_10082299_10083956|CI01000059_00293442_00308109	http://www.genome.jp/kegg-bin/show_pathway?dre04920/dre:557526%09red/dre:405785%09red
Toll-like receptor signaling pathway	KEGG PATHWAY	dre04620	2	103	0.0758455	0.331824	CI01000054_10082299_10083956|CI01000009_11875722_11882183	http://www.genome.jp/kegg-bin/show_pathway?dre04620/dre:368481%09red/dre:405785%09red
Jak-STAT signaling pathway	KEGG PATHWAY	dre04630	2	122	0.100656	0.391441	CI01000034_01210160_01223724|CI01000009_11875722_11882183	http://www.genome.jp/kegg-bin/show_pathway?dre04630/dre:100135062%09red/dre:368481%09red
Glycosphingolipid biosynthesis - lacto and neolacto series	KEGG PATHWAY	dre00601	1	28	0.118457	0.414601	CI01000010_06399511_06426913	http://www.genome.jp/kegg-bin/show_pathway?dre00601/dre:100002020%09red
ABC transporters	KEGG PATHWAY	dre02010	1	36	0.148637	0.449565	CI01000120_00170912_00266046	http://www.genome.jp/kegg-bin/show_pathway?dre02010/dre:553281%09red
Other types of O-glycan biosynthesis	KEGG PATHWAY	dre00514	1	39	0.15969	0.449565	CI01000129_01008408_01011402	http://www.genome.jp/kegg-bin/show_pathway?dre00514/dre:556077%09red
Steroid hormone biosynthesis	KEGG PATHWAY	dre00140	1	41	0.166981	0.449565	CI01000127_02491295_02498807	http://www.genome.jp/kegg-bin/show_pathway?dre00140/dre:60640%09red
NOD-like receptor signaling pathway	KEGG PATHWAY	dre04621	1	48	0.192014	0.480034	CI01000054_10082299_10083956	http://www.genome.jp/kegg-bin/show_pathway?dre04621/dre:405785%09red
Lysine degradation	KEGG PATHWAY	dre00310	1	65	0.249775	0.582808	CI01000129_01008408_01011402	http://www.genome.jp/kegg-bin/show_pathway?dre00310/dre:556077%09red
mTOR signaling pathway	KEGG PATHWAY	dre04150	1	74	0.278694	0.609643	CI01000054_10082299_10083956	http://www.genome.jp/kegg-bin/show_pathway?dre04150/dre:405785%09red
ECM-receptor interaction	KEGG PATHWAY	dre04512	1	80	0.297362	0.612217	CI01000140_00414558_00416586	http://www.genome.jp/kegg-bin/show_pathway?dre04512/dre:569971%09red
Glycerophospholipid metabolism	KEGG PATHWAY	dre00564	1	97	0.34772	0.626528	CI01000024_02182510_02208360	http://www.genome.jp/kegg-bin/show_pathway?dre00564/dre:751628%09red
TGF-beta signaling pathway	KEGG PATHWAY	dre04350	1	97	0.34772	0.626528	CI01000054_10082299_10083956	http://www.genome.jp/kegg-bin/show_pathway?dre04350/dre:405785%09red
Progesterone-mediated oocyte maturation	KEGG PATHWAY	dre04914	1	110	0.383823	0.626528	CI01000135_00433702_00445785	http://www.genome.jp/kegg-bin/show_pathway?dre04914/dre:100307076%09red
Ribosome	KEGG PATHWAY	dre03010	1	135	0.447827	0.626528	CI01000069_04599199_04600481	http://www.genome.jp/kegg-bin/show_pathway?dre03010/dre:336812%09red
Cell adhesion molecules (CAMs)	KEGG PATHWAY	dre04514	1	135	0.447827	0.626528	CI01000006_04272263_04272907	http://www.genome.jp/kegg-bin/show_pathway?dre04514/dre:81587%09red
Spliceosome	KEGG PATHWAY	dre03040	1	136	0.450246	0.626528	CI01000014_01151900_01162885	http://www.genome.jp/kegg-bin/show_pathway?dre03040/dre:321948%09red
Oocyte meiosis	KEGG PATHWAY	dre04114	1	138	0.455055	0.626528	CI01000135_00433702_00445785	http://www.genome.jp/kegg-bin/show_pathway?dre04114/dre:100307076%09red
Cell cycle	KEGG PATHWAY	dre04110	1	141	0.462189	0.626528	CI01000135_00433702_00445785	http://www.genome.jp/kegg-bin/show_pathway?dre04110/dre:100307076%09red
Lysosome	KEGG PATHWAY	dre04142	1	144	0.469232	0.626528	CI01000075_01033320_01042574	http://www.genome.jp/kegg-bin/show_pathway?dre04142/dre:100330411%09red
RNA transport	KEGG PATHWAY	dre03013	1	155	0.494292	0.626528	CI01000051_00520062_00525658	http://www.genome.jp/kegg-bin/show_pathway?dre03013/dre:322256%09red
Phagosome	KEGG PATHWAY	dre04145	1	164	0.513928	0.626528	CI01000059_04516712_04524200	http://www.genome.jp/kegg-bin/show_pathway?dre04145/dre:378966%09red
Tight junction	KEGG PATHWAY	dre04530	1	174	0.534869	0.626528	CI01000006_04272263_04272907	http://www.genome.jp/kegg-bin/show_pathway?dre04530/dre:81587%09red
Insulin signaling pathway	KEGG PATHWAY	dre04910	1	176	0.53895	0.626528	CI01000050_02778979_02781848	http://www.genome.jp/kegg-bin/show_pathway?dre04910/dre:406459%09red
Protein processing in endoplasmic reticulum	KEGG PATHWAY	dre04141	1	184	0.554925	0.626528	CI01000059_00293442_00308109	http://www.genome.jp/kegg-bin/show_pathway?dre04141/dre:557526%09red
Focal adhesion	KEGG PATHWAY	dre04510	1	251	0.669042	0.731764	CI01000140_00414558_00416586	http://www.genome.jp/kegg-bin/show_pathway?dre04510/dre:569971%09red
Endocytosis	KEGG PATHWAY	dre04144	1	286	0.716681	0.760116	CI01000304_12601154_12621980	http://www.genome.jp/kegg-bin/show_pathway?dre04144/dre:447839%09red
Neuroactive ligand-receptor interaction	KEGG PATHWAY	dre04080	1	416	0.841575	0.866328	CI01000339_01769896_01810664	http://www.genome.jp/kegg-bin/show_pathway?dre04080/dre:170452%09red
Metabolic pathways	KEGG PATHWAY	dre01100	3	1269	0.924127	0.924127	CI01000010_06399511_06426913|CI01000339_02047758_02052147|CI01000127_02491295_02498807	http://www.genome.jp/kegg-bin/show_pathway?dre01100/dre:60640%09red/dre:387303%09red/dre:100002020%09red
--------------------
#Term	Database	ID	Input number	Background number	P-Value	Corrected P-Value	Input	Hyperlink
--------------------
#Term	Database	ID	Input number	Background number	P-Value	Corrected P-Value	Input	Hyperlink
--------------------

## Sheet: gene-body hyper-DMGs
##Databases: KEGG PATHWAY
##Statistical test method: hypergeometric test / Fisher's exact test
##FDR correction method: Benjamini and Hochberg
#Term	Database	ID	Input number	Background number	P-Value	Corrected P-Value	Input	Hyperlink
Focal adhesion	KEGG PATHWAY	dre04510	38	251	0.00309254	0.383863	CI01000330_01624838_01646413|CI01000060_01118762_01141324|CI01000017_00243226_00251143|CI01000055_05614889_05616453|CI01000046_05976907_05986013|CI01000012_05262254_05301347|CI01000049_01487696_01510596|CI01000004_14283392_14361256|CI01000105_02498029_02556387|CI01000004_13959453_14004808|CI01000027_03212432_03231800|CI01000012_05094462_05108315|CI01000306_01580628_01611787|CI01000082_01372750_01…	http://www.genome.jp/kegg-bin/show_pathway?dre04510/dre:286830%09red/dre:286831%09red/dre:286832%09red/dre:260303%09red/dre:570643%09red/dre:245702%09red/dre:245701%09red/dre:100331333%09red/dre:552980%09red/dre:322221%09red/dre:369191%09red/dre:323695%09red/dre:100003770%09red/dre:386705%09red/dre:497384%09red/dre:565402%09red/dre:405898%09red/dre:100334431%09red/dre:252849%09red/dre:399546%09re…
ECM-receptor interaction	KEGG PATHWAY	dre04512	16	80	0.00540653	0.383863	CI01000330_01624838_01646413|CI01000082_01372750_01454491|CI01000017_00243226_00251143|CI01000046_05775279_05805016|CI01000004_13959453_14004808|CI01000027_03212432_03231800|CI01000021_03640760_03747887|CI01000330_01589092_01622443|CI01000187_00055200_00121086|CI01000009_13549003_13580198|CI01000013_11516609_11563528|CI01000001_08271059_08344201|CI01000017_00217246_00240217|CI01000008_02003944_02…	http://www.genome.jp/kegg-bin/show_pathway?dre04512/dre:100331333%09red/dre:369191%09red/dre:565373%09red/dre:565402%09red/dre:252849%09red/dre:286830%09red/dre:286831%09red/dre:286832%09red/dre:541320%09red/dre:260303%09red/dre:100004688%09red/dre:570643%09red/dre:100334431%09red/dre:407685%09red/dre:321243%09red
Melanogenesis	KEGG PATHWAY	dre04916	22	137	0.0121102	0.462364	CI01000029_09399992_09440921|CI01000046_05976907_05986013|CI01000340_14506530_14506877|CI01000004_01961480_01979407|CI01000204_00271307_00299725|CI01000340_14467309_14496470|CI01000000_12540875_12544334|CI01000213_00577786_00584170|CI01000016_11670870_11794943|CI01000046_05904400_05973821|CI01000009_05278137_05361256|CI01000069_03250683_03252335|CI01000152_00265576_00324155|CI01000340_13716380_13…	http://www.genome.jp/kegg-bin/show_pathway?dre04916/dre:100001532%09red/dre:100148976%09red/dre:563724%09red/dre:556087%09red/dre:30370%09red/dre:359837%09red/dre:562064%09red/dre:565714%09red/dre:497384%09red/dre:323509%09red/dre:445208%09red/dre:393953%09red/dre:80972%09red/dre:100333145%09red/dre:393533%09red/dre:562619%09red/dre:30308%09red/dre:30442%09red/dre:30122%09red/dre:557353%09red
Dorso-ventral axis formation	KEGG PATHWAY	dre04320	7	27	0.0197203	0.462364	CI01000090_00578550_00620290|CI01000068_00919068_00936117|CI01000012_05094462_05108315|CI01000179_00141697_00178327|CI01000306_01580628_01611787|CI01000002_01154239_01172018|CI01000086_01948087_01983560	http://www.genome.jp/kegg-bin/show_pathway?dre04320/dre:557962%09red/dre:100009655%09red/dre:561670%09red/dre:114444%09red/dre:566432%09red/dre:492470%09red
Adherens junction	KEGG PATHWAY	dre04520	17	104	0.0221073	0.462364	CI01000026_07625890_07661161|CI01000340_02232969_02292077|CI01000049_09118560_09206979|CI01000029_03855238_03922931|CI01000043_07464177_07486461|CI01000242_00230847_00255610|CI01000093_00447235_00494622|CI01000055_05630944_05688603|CI01000026_11367029_11386064|CI01000000_03584834_03629968|CI01000012_05262254_05301347|CI01000012_12173747_12212480|CI01000330_04491976_04518040|CI01000013_03617490_03…	http://www.genome.jp/kegg-bin/show_pathway?dre04520/dre:322221%09red/dre:100009637%09red/dre:558359%09red/dre:100150664%09red/dre:559679%09red/dre:30741%09red/dre:567500%09red/dre:114424%09red/dre:567490%09red/dre:563460%09red/dre:245702%09red/dre:245701%09red/dre:245700%09red/dre:560400%09red/dre:30639%09red/dre:552980%09red
Propanoate metabolism	KEGG PATHWAY	dre00640	7	28	0.0229375	0.462364	CI01000029_06015438_06024591|CI01000021_03902018_03931315|CI01000071_01149617_01177048|CI01000019_04049137_04091649|CI01000029_04433110_04458444|CI01000330_01043094_01051071|CI01000056_00016906_00036156	http://www.genome.jp/kegg-bin/show_pathway?dre00640/dre:556236%09red/dre:317746%09red/dre:569581%09red/dre:566019%09red/dre:30496%09red/dre:560020%09red/dre:553401%09red
Tight junction	KEGG PATHWAY	dre04530	25	174	0.0243269	0.462364	CI01000340_09674645_09681913|CI01000060_01118762_01141324|CI01000344_02042174_02046043|CI01000339_05434579_05443951|CI01000046_05976907_05986013|CI01000006_04255653_04256279|CI01000059_02287710_02308577|CI01000000_03584834_03629968|CI01000222_00101592_00162405|CI01000010_04046204_04137642|CI01000304_04230808_04231542|CI01000115_00077107_00087787|CI01000046_05904400_05973821|CI01000020_02828968_02…	http://www.genome.jp/kegg-bin/show_pathway?dre04530/dre:81592%09red/dre:554168%09red/dre:322221%09red/dre:559866%09red/dre:573644%09red/dre:406582%09red/dre:497384%09red/dre:558359%09red/dre:101910198%09red/dre:368723%09red/dre:100884147%09red/dre:81583%09red/dre:30741%09red/dre:567500%09red/dre:449548%09red/dre:323696%09red/dre:567620%09red/dre:555737%09red/dre:561431%09red/dre:334571%09red/dre:…
Notch signaling pathway	KEGG PATHWAY	dre04330	11	58	0.0260487	0.462364	CI01000325_06262523_06270980|CI01000340_07543307_07544545|CI01000053_04194890_04254244|CI01000301_01108934_01140005|CI01000325_01944358_01986788|CI01000013_04069517_04083528|CI01000004_01961480_01979407|CI01037720_00000414_00003144|CI01000001_06932075_06937182|CI01000340_15863675_15876969|CI01000001_08036532_08037745	http://www.genome.jp/kegg-bin/show_pathway?dre04330/dre:561503%09red/dre:140421%09red/dre:140422%09red/dre:30288%09red/dre:80972%09red/dre:402914%09red/dre:503870%09red/dre:140613%09red/dre:30206%09red/dre:494449%09red/dre:563920%09red
Biosynthesis of amino acids	KEGG PATHWAY	dre01230	13	87	0.0700148	0.951897	CI01000069_02234713_02242090|CI01000037_03989733_04001865|CI01000112_02275641_02277644|CI01000343_00788147_00799476|CI01000003_01836259_01849326|CI01000012_07556881_07563284|CI01000306_00482506_00494090|CI01000198_00115925_00134313|CI01000006_03571836_03607035|CI01000006_01149220_01154850|CI01000304_00167148_00268194|CI01000013_08080409_08086491|CI01000009_15726357_15736168	http://www.genome.jp/kegg-bin/show_pathway?dre01230/dre:266987%09red/dre:541347%09red/dre:403086%09red/dre:58068%09red/dre:436949%09red/dre:322614%09red/dre:557979%09red/dre:570106%09red/dre:321928%09red/dre:561410%09red/dre:334197%09red/dre:393799%09red
Calcium signaling pathway	KEGG PATHWAY	dre04020	32	263	0.0715976	0.951897	CI01000001_06121398_06124748|CI01000029_09399992_09440921|CI01000304_09564068_09565679|CI01000016_01396291_01399075|CI01000046_05976907_05986013|CI01000340_14506530_14506877|CI01000310_02410127_02438722|CI01000204_00271307_00299725|CI01000340_14467309_14496470|CI01000127_00695240_00700816|CI01000348_00871308_00907195|CI01000063_06928230_06954632|CI01000016_11670870_11794943|CI01000127_00228951_00…	http://www.genome.jp/kegg-bin/show_pathway?dre04020/dre:100001532%09red/dre:569528%09red/dre:550554%09red/dre:797199%09red/dre:492467%09red/dre:415175%09red/dre:101886891%09red/dre:557353%09red/dre:100003770%09red/dre:569344%09red/dre:497384%09red/dre:101882621%09red/dre:571591%09red/dre:100148976%09red/dre:394199%09red/dre:373867%09red/dre:569510%09red/dre:563904%09red/dre:100150246%09red/dre:11…
Vascular smooth muscle contraction	KEGG PATHWAY	dre04270	19	143	0.0790326	0.951897	CI01000340_09674645_09681913|CI01000082_04875809_04890737|CI01000046_06619452_06652257|CI01000046_05904400_05973821|CI01000029_09399992_09440921|CI01000112_03393172_03448154|CI01000340_14467309_14496470|CI01000375_00219675_00270759|CI01000046_05976907_05986013|CI01000090_01262326_01287799|CI01000127_00695240_00700816|CI01000340_14506530_14506877|CI01000019_04291124_04336735|CI01000152_00265576_00…	http://www.genome.jp/kegg-bin/show_pathway?dre04270/dre:100001532%09red/dre:100148976%09red/dre:563724%09red/dre:557353%09red/dre:450006%09red/dre:445393%09red/dre:326825%09red/dre:569510%09red/dre:334571%09red/dre:393953%09red/dre:568554%09red/dre:497384%09red/dre:100003770%09red/dre:114550%09red/dre:562619%09red/dre:571591%09red
Fatty acid biosynthesis	KEGG PATHWAY	dre00061	4	17	0.0910949	0.951897	CI01000014_01276527_01296594|CI01000080_01298042_01314713|CI01000071_01149617_01177048|CI01000169_00837158_00847647	http://www.genome.jp/kegg-bin/show_pathway?dre00061/dre:445175%09red/dre:556236%09red/dre:566863%09red/dre:335159%09red
Fatty acid metabolism	KEGG PATHWAY	dre01212	9	57	0.0942844	0.951897	CI01000029_06015438_06024591|CI01000169_00837158_00847647|CI01000181_00625945_00634539|CI01000080_01298042_01314713|CI01000306_05891607_05897232|CI01000071_01149617_01177048|CI01000054_01203148_01209012|CI01000301_00188877_00193996|CI01000014_01276527_01296594	http://www.genome.jp/kegg-bin/show_pathway?dre01212/dre:445175%09red/dre:556236%09red/dre:445121%09red/dre:566863%09red/dre:326954%09red/dre:550422%09red/dre:335159%09red/dre:553401%09red/dre:406648%09red
Oocyte meiosis	KEGG PATHWAY	dre04114	18	138	0.0963369	0.951897	CI01000014_00672822_00683285|CI01000204_00271307_00299725|CI01000000_00785276_00797955|CI01000325_07037122_07051586|CI01000220_00225403_00280238|CI01000105_02498029_02556387|CI01000213_00415079_00445017|CI01000009_05278137_05361256|CI01000015_06326563_06350822|CI01000039_06584621_06616401|CI01090511_00000879_00008218|CI01000016_11670870_11794943|CI01000059_02287710_02308577|CI01000152_00265576_00…	http://www.genome.jp/kegg-bin/show_pathway?dre04114/dre:100148976%09red/dre:563724%09red/dre:415165%09red/dre:569473%09red/dre:323883%09red/dre:550554%09red/dre:403060%09red/dre:445208%09red/dre:406582%09red/dre:324475%09red/dre:245702%09red/dre:245701%09red/dre:449548%09red/dre:557208%09red/dre:399487%09red/dre:562619%09red/dre:100005148%09red/dre:562064%09red
Tyrosine metabolism	KEGG PATHWAY	dre00350	6	33	0.100553	0.951897	CI01000069_04195558_04198312|CI01000161_00473911_00481474|CI01000343_01586941_01613961|CI01000213_00577786_00584170|CI01000013_08080409_08086491|CI01000103_00369178_00376664	http://www.genome.jp/kegg-bin/show_pathway?dre00350/dre:751785%09red/dre:100332609%09red/dre:322372%09red/dre:541429%09red/dre:100333145%09red/dre:561410%09red
Cysteine and methionine metabolism	KEGG PATHWAY	dre00270	7	44	0.127175	0.999993	CI01000037_03989733_04001865|CI01000001_04468566_04523431|CI01000013_08080409_08086491|CI01000006_01149220_01154850|CI01000330_01043094_01051071|CI01000029_05614085_05663509|CI01000303_00397861_00404613	http://www.genome.jp/kegg-bin/show_pathway?dre00270/dre:266987%09red/dre:541347%09red/dre:553187%09red/dre:30496%09red/dre:561410%09red/dre:100002302%09red/dre:30659%09red
ErbB signaling pathway	KEGG PATHWAY	dre04012	14	107	0.128564	0.999993	CI01000029_09322744_09351108|CI01000060_01118762_01141324|CI01000319_01528271_01576085|CI01000204_00271307_00299725|CI01000021_00359725_00409437|CI01000012_05094462_05108315|CI01000112_03393172_03448154|CI01000306_01580628_01611787|CI01000046_05976907_05986013|CI01000304_13613026_13686604|CI01000055_02936803_03111716|CI01000046_05904400_05973821|CI01000304_00962923_00975418|CI01000213_00415079_00…	http://www.genome.jp/kegg-bin/show_pathway?dre04012/dre:796461%09red/dre:101882495%09red/dre:386705%09red/dre:373867%09red/dre:497384%09red/dre:445208%09red/dre:393953%09red/dre:561670%09red/dre:405898%09red/dre:101910198%09red/dre:556277%09red/dre:562064%09red
Endocytosis	KEGG PATHWAY	dre04144	32	286	0.14787	0.999993	CI01000025_00196826_00207489|CI01000327_03662022_03727071|CI01000065_03648940_03692253|CI01000063_01047868_01059684|CI01000015_02846943_02876819|CI01000197_00786448_00800708|CI01000228_00600604_00621150|CI01000304_01054942_01133130|CI01000034_05441613_05448148|CI01000024_00248925_00275343|CI01000026_07625890_07661161|CI01000105_02498029_02556387|CI01000228_00583846_00597205|CI01000059_04633952_04…	http://www.genome.jp/kegg-bin/show_pathway?dre04144/dre:559329%09red/dre:373871%09red/dre:569403%09red/dre:436806%09red/dre:100003206%09red/dre:245702%09red/dre:245701%09red/dre:556277%09red/dre:30639%09red/dre:100148154%09red/dre:323695%09red/dre:369194%09red/dre:568064%09red/dre:796604%09red/dre:797187%09red/dre:564814%09red/dre:559690%09red/dre:100150664%09red/dre:352940%09red/dre:559634%09red…
Lysine degradation	KEGG PATHWAY	dre00310	9	65	0.158705	0.999993	CI01000029_06015438_06024591|CI01000146_00318124_00367183|CI01000304_00167148_00268194|CI01000343_00788147_00799476|CI01000010_01055064_01058564|CI01000301_00188877_00193996|CI01000010_03172010_03192359|CI01000052_03407259_03420989|CI01000001_10604980_10633286	http://www.genome.jp/kegg-bin/show_pathway?dre00310/dre:445121%09red/dre:571274%09red/dre:557979%09red/dre:564552%09red/dre:334197%09red/dre:560793%09red/dre:553401%09red/dre:445198%09red/dre:100003546%09red
Adrenergic signaling in cardiomyocytes	KEGG PATHWAY	dre04261	23	199	0.159081	0.999993	CI01000060_01118762_01141324|CI01000340_14467309_14496470|CI01000029_09399992_09440921|CI01000059_02287710_02308577|CI01000204_00271307_00299725|CI01000127_01137786_01180411|CI01000030_00914537_00924799|CI01000004_04690908_04706755|CI01000019_05361429_05405005|CI01000300_01772239_01783579|CI01000016_11670870_11794943|CI01000115_00077107_00087787|CI01000009_05278137_05361256|CI01000152_00265576_00…	http://www.genome.jp/kegg-bin/show_pathway?dre04261/dre:100001532%09red/dre:101910198%09red/dre:324244%09red/dre:557498%09red/dre:557208%09red/dre:559170%09red/dre:415175%09red/dre:563724%09red/dre:557353%09red/dre:406582%09red/dre:64273%09red/dre:562552%09red/dre:101882621%09red/dre:100148976%09red/dre:100884147%09red/dre:568225%09red/dre:30468%09red/dre:449548%09red/dre:323509%09red/dre:445208%…
FoxO signaling pathway	KEGG PATHWAY	dre04068	20	170	0.161596	0.999993	CI01000310_02410127_02438722|CI01000026_07625890_07661161|CI01000030_07601044_07646747|CI01000065_03648940_03692253|CI01000021_03438153_03448377|CI01000127_01092621_01093592|CI01000000_10438043_10440571|CI01000093_00447235_00494622|CI01000079_00000058_00013248|CI01000306_01580628_01611787|CI01000001_13040251_13043667|CI01000105_02498029_02556387|CI01000189_02025832_02030031|CI01000012_05094462_05…	http://www.genome.jp/kegg-bin/show_pathway?dre04068/dre:101910198%09red/dre:100534692%09red/dre:324140%09red/dre:563719%09red/dre:562552%09red/dre:369194%09red/dre:245700%09red/dre:550537%09red/dre:568316%09red/dre:678619%09red/dre:570761%09red/dre:563460%09red/dre:561670%09red/dre:245702%09red/dre:245701%09red/dre:100150246%09red/dre:30639%09red/dre:30274%09red
Regulation of actin cytoskeleton	KEGG PATHWAY	dre04810	30	271	0.169867	0.999993	CI01000228_00600604_00621150|CI01000046_06619452_06652257|CI01000339_00336428_00365467|CI01000000_11229749_11245295|CI01000012_05262254_05301347|CI01000330_04491976_04518040|CI01000221_00479266_00486947|CI01000049_01487696_01510596|CI01000228_00583846_00597205|CI01000012_05094462_05108315|CI01000306_01580628_01611787|CI01000348_00871308_00907195|CI01000004_04798717_04889650|CI01000046_05775279_05…	http://www.genome.jp/kegg-bin/show_pathway?dre04810/dre:368245%09red/dre:552980%09red/dre:322221%09red/dre:100003770%09red/dre:386705%09red/dre:570435%09red/dre:30560%09red/dre:405898%09red/dre:415190%09red/dre:559017%09red/dre:399546%09red/dre:100009637%09red/dre:568309%09red/dre:100331333%09red/dre:445393%09red/dre:352940%09red/dre:326825%09red/dre:569510%09red/dre:541320%09red/dre:407737%09red…
Cell adhesion molecules (CAMs)	KEGG PATHWAY	dre04514	16	135	0.187202	0.999993	CI01000350_02564422_02569042|CI01000304_04230808_04231542|CI01000344_02756871_02861561|CI01000344_02042174_02046043|CI01000043_07464177_07486461|CI01000082_00202652_00204964|CI01000339_05434579_05443951|CI01000110_03874133_03952548|CI01000106_00012994_00243714|CI01000006_05096922_05124527|CI01000329_00713553_00719271|CI01000043_06929537_06942182|CI01000009_13549003_13580198|CI01000006_04255653_04…	http://www.genome.jp/kegg-bin/show_pathway?dre04514/dre:323696%09red/dre:567620%09red/dre:100322456%09red/dre:565617%09red/dre:573644%09red/dre:100331333%09red/dre:30291%09red/dre:81583%09red/dre:81592%09red/dre:541320%09red/dre:114424%09red/dre:563598%09red/dre:100535350%09red/dre:562702%09red/dre:556158%09red/dre:569931%09red
TGF-beta signaling pathway	KEGG PATHWAY	dre04350	12	97	0.192809	0.999993	CI01000026_07625890_07661161|CI01000014_00672822_00683285|CI01000065_03648940_03692253|CI01000055_02439973_02442443|CI01000059_07379550_07383609|CI01090511_00000879_00008218|CI01000059_02287710_02308577|CI01000327_01644946_01696545|CI01000189_03097932_03102218|CI01000325_10259809_10261986|CI01000230_00288491_00297433|CI01000001_10638148_10656332	http://www.genome.jp/kegg-bin/show_pathway?dre04350/dre:30161%09red/dre:338101%09red/dre:100333103%09red/dre:369194%09red/dre:323883%09red/dre:449548%09red/dre:30183%09red/dre:30145%09red/dre:406582%09red/dre:30642%09red/dre:30639%09red/dre:503761%09red
Histidine metabolism	KEGG PATHWAY	dre00340	4	24	0.199399	0.999993	CI01000015_07803570_07808866|CI01000304_00167148_00268194|CI01000343_01586941_01613961|CI01000344_01167945_01172677	http://www.genome.jp/kegg-bin/show_pathway?dre00340/dre:394052%09red/dre:751785%09red/dre:334197%09red/dre:402826%09red
beta-Alanine metabolism	KEGG PATHWAY	dre00410	5	33	0.20464	0.999993	CI01000029_06015438_06024591|CI01000069_04195558_04198312|CI01000343_01586941_01613961|CI01000024_07308822_07327683|CI01000304_00167148_00268194	http://www.genome.jp/kegg-bin/show_pathway?dre00410/dre:751785%09red/dre:541429%09red/dre:553401%09red/dre:334197%09red/dre:378441%09red
Gap junction	KEGG PATHWAY	dre04540	15	128	0.207479	0.999993	CI01000310_02410127_02438722|CI01000115_00077107_00087787|CI01000009_05278137_05361256|CI01000340_14467309_14496470|CI01000046_05904400_05973821|CI01000029_09399992_09440921|CI01000112_03393172_03448154|CI01000047_02325268_02476792|CI01000306_01580628_01611787|CI01000046_05976907_05986013|CI01000340_14506530_14506877|CI01000039_05672554_05686654|CI01000152_00265576_00324155|CI01000012_05094462_05…	http://www.genome.jp/kegg-bin/show_pathway?dre04540/dre:100001532%09red/dre:100148976%09red/dre:100125912%09red/dre:563724%09red/dre:557353%09red/dre:394005%09red/dre:497384%09red/dre:323509%09red/dre:393953%09red/dre:561670%09red/dre:100150246%09red/dre:562619%09red
Fanconi anemia pathway	KEGG PATHWAY	dre03460	7	52	0.215901	0.999993	CI01000340_10626938_10643520|CI01000063_01890725_01899483|CI01000340_07543307_07544545|CI01000153_01372336_01386326|CI01000012_11292683_11315522|CI01000063_01089059_01094639|CI01000001_08036532_08037745	http://www.genome.jp/kegg-bin/show_pathway?dre03460/dre:394241%09red/dre:406255%09red/dre:327322%09red/dre:565276%09red/dre:324185%09red/dre:140613%09red/dre:30288%09red
Fatty acid degradation	KEGG PATHWAY	dre00071	6	43	0.218865	0.999993	CI01000029_06015438_06024591|CI01000169_00837158_00847647|CI01000080_01298042_01314713|CI01000304_00167148_00268194|CI01000301_00188877_00193996|CI01000014_01276527_01296594	http://www.genome.jp/kegg-bin/show_pathway?dre00071/dre:445175%09red/dre:445121%09red/dre:335159%09red/dre:334197%09red/dre:566863%09red/dre:553401%09red
Phenylalanine metabolism	KEGG PATHWAY	dre00360	3	17	0.228304	0.999993	CI01000069_04195558_04198312|CI01000343_01586941_01613961|CI01000013_08080409_08086491	http://www.genome.jp/kegg-bin/show_pathway?dre00360/dre:751785%09red/dre:561410%09red/dre:541429%09red
Taurine and hypotaurine metabolism	KEGG PATHWAY	dre00430	2	9	0.2308	0.999993	CI01000024_07308822_07327683|CI01000001_02090800_02101722	http://www.genome.jp/kegg-bin/show_pathway?dre00430/dre:492476%09red/dre:378441%09red
Wnt signaling pathway	KEGG PATHWAY	dre04310	19	173	0.244322	0.999993	CI01000026_10035392_10061141|CI01000204_00271307_00299725|CI01000000_00785276_00797955|CI01000046_05904400_05973821|CI01000029_09399992_09440921|CI01000069_03250683_03252335|CI01000083_00013234_00015100|CI01000046_05976907_05986013|CI01000000_12540875_12544334|CI01090511_00000879_00008218|CI01000013_04069517_04083528|CI01000347_00164984_00177747|CI01000213_00415079_00445017|CI01000150_00244377_00…	http://www.genome.jp/kegg-bin/show_pathway?dre04310/dre:100001532%09red/dre:30370%09red/dre:393953%09red/dre:323883%09red/dre:550554%09red/dre:565714%09red/dre:497384%09red/dre:562064%09red/dre:445208%09red/dre:359837%09red/dre:80972%09red/dre:563460%09red/dre:556087%09red/dre:393533%09red/dre:751108%09red/dre:30206%09red/dre:30308%09red/dre:30122%09red
Pyruvate metabolism	KEGG PATHWAY	dre00620	6	45	0.246734	0.999993	CI01000021_03902018_03931315|CI01000375_00113722_00118085|CI01000304_00167148_00268194|CI01000071_01149617_01177048|CI01000006_03571836_03607035|CI01000330_01043094_01051071	http://www.genome.jp/kegg-bin/show_pathway?dre00620/dre:556236%09red/dre:393938%09red/dre:58068%09red/dre:30496%09red/dre:334197%09red/dre:560020%09red
ABC transporters	KEGG PATHWAY	dre02010	5	36	0.251529	0.999993	CI01000000_17943046_17977294|CI01000017_01104045_01131388|CI01000302_00045349_00078600|CI01000129_01368616_01384193|CI01000016_07718096_07737432	http://www.genome.jp/kegg-bin/show_pathway?dre02010/dre:798527%09red/dre:568482%09red/dre:735312%09red/dre:558924%09red/dre:553281%09red
Adipocytokine signaling pathway	KEGG PATHWAY	dre04920	10	84	0.252692	0.999993	CI01000060_01118762_01141324|CI01000043_01383746_01406582|CI01000169_00837158_00847647|CI01000082_01113178_01153900|CI01000079_00000058_00013248|CI01000080_01298042_01314713|CI01000014_01276527_01296594|CI01000037_00841241_00851562|CI01000346_00049541_00058245|CI01000004_02198207_02227474	http://www.genome.jp/kegg-bin/show_pathway?dre04920/dre:101910198%09red/dre:445175%09red/dre:570761%09red/dre:100321338%09red/dre:566863%09red/dre:550537%09red/dre:568316%09red/dre:678619%09red/dre:553418%09red/dre:335159%09red
RNA polymerase	KEGG PATHWAY	dre03020	4	29	0.292102	0.999993	CI01000115_01089691_01094309|CI01000251_00099282_00114188|CI01000039_01201315_01203568|CI01000050_02814263_02825948	http://www.genome.jp/kegg-bin/show_pathway?dre03020/dre:436749%09red/dre:334669%09red/dre:393257%09red/dre:100000978%09red
2-Oxocarboxylic acid metabolism	KEGG PATHWAY	dre01210	3	20	0.297732	0.999993	CI01000069_02234713_02242090|CI01000003_01836259_01849326|CI01000343_00788147_00799476	http://www.genome.jp/kegg-bin/show_pathway?dre01210/dre:403086%09red/dre:436949%09red/dre:557979%09red
Cell cycle	KEGG PATHWAY	dre04110	15	141	0.314906	0.999993	CI01000307_00157592_00164528|CI01000026_07625890_07661161|CI01000065_03648940_03692253|CI01000010_04777992_04782638|CI01000220_00225403_00280238|CI01000127_01092621_01093592|CI01000015_06326563_06350822|CI01000082_00445788_00458726|CI01000090_00946269_00952455|CI01090511_00000879_00008218|CI01000004_08081989_08097935|CI01000006_04987990_04988532|CI01000016_00448107_00452861|CI01000026_16959659_16…	http://www.genome.jp/kegg-bin/show_pathway?dre04110/dre:100534692%09red/dre:555797%09red/dre:415165%09red/dre:369194%09red/dre:323883%09red/dre:403012%09red/dre:403060%09red/dre:569473%09red/dre:324475%09red/dre:192333%09red/dre:399487%09red/dre:563669%09red/dre:30639%09red/dre:564533%09red/dre:399483%09red
Biosynthesis of unsaturated fatty acids	KEGG PATHWAY	dre01040	3	22	0.344707	0.999993	CI01000306_05891607_05897232|CI01000029_06015438_06024591|CI01000181_00625945_00634539	http://www.genome.jp/kegg-bin/show_pathway?dre01040/dre:326954%09red/dre:550422%09red/dre:553401%09red
Insulin signaling pathway	KEGG PATHWAY	dre04910	18	176	0.34668	0.999993	CI01000060_01118762_01141324|CI01000020_00949140_00951237|CI01000043_01383746_01406582|CI01000066_02709190_02806338|CI01000082_01113178_01153900|CI01000012_05094462_05108315|CI01000161_00206515_00230668|CI01000306_01580628_01611787|CI01000071_01149617_01177048|CI01000039_03181221_03188468|CI01000304_13613026_13686604|CI01000030_07601044_07646747|CI01000010_04046204_04137642|CI01000057_05925181_05…	http://www.genome.jp/kegg-bin/show_pathway?dre04910/dre:101910198%09red/dre:445505%09red/dre:556236%09red/dre:555737%09red/dre:567375%09red/dre:570761%09red/dre:767685%09red/dre:568316%09red/dre:678619%09red/dre:553418%09red/dre:567051%09red/dre:561670%09red/dre:553655%09red/dre:245700%09red/dre:556277%09red/dre:562062%09red
Hedgehog signaling pathway	KEGG PATHWAY	dre04340	7	62	0.348337	0.999993	CI01000049_04219938_04257323|CI01000009_01402330_01407372|CI01000000_12540875_12544334|CI01000347_00164984_00177747|CI01000150_00244377_00257297|CI01000340_13716380_13723765|CI01000001_10513629_10520878	http://www.genome.jp/kegg-bin/show_pathway?dre04340/dre:326102%09red/dre:359837%09red/dre:565714%09red/dre:58077%09red/dre:556087%09red/dre:30308%09red/dre:30122%09red
Metabolism of xenobiotics by cytochrome P450	KEGG PATHWAY	dre00980	5	42	0.351271	0.999993	CI01000052_01719132_01723324|CI01000075_00307523_00328194|CI01000052_01734596_01736734|CI01000343_01586941_01613961|CI01000036_00495699_00501488	http://www.genome.jp/kegg-bin/show_pathway?dre00980/dre:751785%09red/dre:406731%09red/dre:100333777%09red/dre:568744%09red/dre:571365%09red
Mismatch repair	KEGG PATHWAY	dre03430	3	23	0.368124	0.999993	CI01000080_00347912_00428724|CI01000300_08929738_08949191|CI01000063_01089059_01094639	http://www.genome.jp/kegg-bin/show_pathway?dre03430/dre:565276%09red/dre:565400%09red/dre:100037336%09red
Fatty acid elongation	KEGG PATHWAY	dre00062	4	33	0.369675	0.999993	CI01000054_01203148_01209012|CI01000301_00188877_00193996|CI01000029_06015438_06024591|CI01000181_00625945_00634539	http://www.genome.jp/kegg-bin/show_pathway?dre00062/dre:445121%09red/dre:326954%09red/dre:553401%09red/dre:406648%09red
Glycolysis / Gluconeogenesis	KEGG PATHWAY	dre00010	8	74	0.37155	0.999993	CI01000021_03902018_03931315|CI01000304_00167148_00268194|CI01000027_02059709_02072254|CI01000039_03181221_03188468|CI01000306_00482506_00494090|CI01000198_00115925_00134313|CI01000330_01043094_01051071|CI01000343_01586941_01613961	http://www.genome.jp/kegg-bin/show_pathway?dre00010/dre:751785%09red/dre:445505%09red/dre:30496%09red/dre:570106%09red/dre:406367%09red/dre:560020%09red/dre:334197%09red
MAPK signaling pathway	KEGG PATHWAY	dre04010	31	320	0.386536	0.999993	CI01000060_01118762_01141324|CI01000228_00600604_00621150|CI01000065_03648940_03692253|CI01000050_04943326_05005151|CI01000046_05976907_05986013|CI01000000_11229749_11245295|CI01000158_01453526_01476090|CI01000221_00479266_00486947|CI01000180_00928579_00953371|CI01000228_00583846_00597205|CI01000093_00447235_00494622|CI01000019_05361429_05405005|CI01000306_01580628_01611787|CI01000043_04465956_04…	http://www.genome.jp/kegg-bin/show_pathway?dre04010/dre:368245%09red/dre:65090%09red/dre:569528%09red/dre:550554%09red/dre:100334486%09red/dre:369194%09red/dre:570435%09red/dre:497384%09red/dre:30560%09red/dre:100004003%09red/dre:497407%09red/dre:101910198%09red/dre:562552%09red/dre:352940%09red/dre:568225%09red/dre:407737%09red/dre:563904%09red/dre:359829%09red/dre:570240%09red/dre:562529%09red/…
Citrate cycle (TCA cycle)	KEGG PATHWAY	dre00020	4	34	0.389091	0.999993	CI01000146_00318124_00367183|CI01000375_00113722_00118085|CI01000006_03571836_03607035|CI01000056_00016906_00036156	http://www.genome.jp/kegg-bin/show_pathway?dre00020/dre:564552%09red/dre:393938%09red/dre:58068%09red/dre:317746%09red
VEGF signaling pathway	KEGG PATHWAY	dre04370	9	86	0.391209	0.999993	CI01000060_01118762_01141324|CI01000319_01528271_01576085|CI01000000_00785276_00797955|CI01000021_03438153_03448377|CI01000021_00359725_00409437|CI01000112_03393172_03448154|CI01000046_05976907_05986013|CI01000046_05904400_05973821|CI01000337_01241893_01258738	http://www.genome.jp/kegg-bin/show_pathway?dre04370/dre:101910198%09red/dre:386705%09red/dre:550554%09red/dre:373867%09red/dre:497384%09red/dre:393953%09red/dre:399546%09red/dre:562552%09red
Butanoate metabolism	KEGG PATHWAY	dre00650	3	24	0.391386	0.999993	CI01000029_06015438_06024591|CI01000301_00188877_00193996|CI01000024_07308822_07327683	http://www.genome.jp/kegg-bin/show_pathway?dre00650/dre:445121%09red/dre:553401%09red/dre:378441%09red
Galactose metabolism	KEGG PATHWAY	dre00052	4	35	0.408422	0.999993	CI01000315_01043482_01057009|CI01000306_00482506_00494090|CI01000198_00115925_00134313|CI01000318_00868730_00922794	http://www.genome.jp/kegg-bin/show_pathway?dre00052/dre:570106%09red/dre:100148922%09red/dre:100536353%09red
Glycosphingolipid biosynthesis - ganglio series	KEGG PATHWAY	dre00604	2	15	0.418431	0.999993	CI01000019_01112433_01123179|CI01000032_03142737_03156736	http://www.genome.jp/kegg-bin/show_pathway?dre00604/dre:100333872%09red/dre:394230%09red
Glycine, serine and threonine metabolism	KEGG PATHWAY	dre00260	5	46	0.419057	0.999993	CI01000009_15726357_15736168|CI01000069_04195558_04198312|CI01000037_03989733_04001865|CI01000311_00368494_00376259|CI01000304_00167148_00268194	http://www.genome.jp/kegg-bin/show_pathway?dre00260/dre:266987%09red/dre:541429%09red/dre:403338%09red/dre:334197%09red/dre:321928%09red
GnRH signaling pathway	KEGG PATHWAY	dre04912	12	121	0.426341	0.999993	CI01000204_00271307_00299725|CI01000021_03438153_03448377|CI01000213_00415079_00445017|CI01000029_09399992_09440921|CI01000340_14467309_14496470|CI01000306_01580628_01611787|CI01000340_14506530_14506877|CI01000152_00265576_00324155|CI01000012_05094462_05108315|CI01000009_05278137_05361256|CI01000016_11670870_11794943|CI01000304_01573427_01639447	http://www.genome.jp/kegg-bin/show_pathway?dre04912/dre:100001532%09red/dre:100148976%09red/dre:563724%09red/dre:557353%09red/dre:100334486%09red/dre:445208%09red/dre:561670%09red/dre:562552%09red/dre:562619%09red/dre:562064%09red
Starch and sucrose metabolism	KEGG PATHWAY	dre00500	5	47	0.435868	0.999993	CI01000315_01043482_01057009|CI01000082_01885169_01923048|CI01000318_00868730_00922794|CI01000161_00206515_00230668|CI01000036_00495699_00501488	http://www.genome.jp/kegg-bin/show_pathway?dre00500/dre:406731%09red/dre:100148922%09red/dre:100536353%09red/dre:553655%09red/dre:567798%09red
Jak-STAT signaling pathway	KEGG PATHWAY	dre04630	12	122	0.436744	0.999993	CI01000046_01963803_01965901|CI01000060_01118762_01141324|CI01000019_01503557_01515831|CI01000034_01210160_01223724|CI01000012_05094462_05108315|CI01000304_13613026_13686604|CI01000306_01580628_01611787|CI01000013_04219612_04232778|CI01000009_11835682_11873220|CI01000010_08015262_08018732|CI01000304_16202982_16207060|CI01000020_00949140_00951237	http://www.genome.jp/kegg-bin/show_pathway?dre04630/dre:101910198%09red/dre:796604%09red/dre:100135062%09red/dre:368519%09red/dre:562982%09red/dre:561670%09red/dre:563674%09red/dre:556277%09red/dre:562062%09red/dre:572469%09red/dre:100036550%09red
Carbon metabolism	KEGG PATHWAY	dre01200	12	123	0.447136	0.999993	CI01000029_06015438_06024591|CI01000021_03902018_03931315|CI01000146_00318124_00367183|CI01000375_00113722_00118085|CI01000003_01836259_01849326|CI01000039_03181221_03188468|CI01000029_04433110_04458444|CI01000306_00482506_00494090|CI01000198_00115925_00134313|CI01000006_03571836_03607035|CI01000009_15726357_15736168|CI01000056_00016906_00036156	http://www.genome.jp/kegg-bin/show_pathway?dre01200/dre:445505%09red/dre:317746%09red/dre:569581%09red/dre:564552%09red/dre:403086%09red/dre:58068%09red/dre:393938%09red/dre:570106%09red/dre:321928%09red/dre:560020%09red/dre:553401%09red
Non-homologous end-joining	KEGG PATHWAY	dre03450	2	16	0.447739	0.999993	CI01000198_00158033_00161241|CI01000040_03229425_03270842	http://www.genome.jp/kegg-bin/show_pathway?dre03450/dre:553029%09red/dre:449848%09red
Phenylalanine, tyrosine and tryptophan biosynthesis	KEGG PATHWAY	dre00400	1	6	0.455053	0.999993	CI01000013_08080409_08086491	http://www.genome.jp/kegg-bin/show_pathway?dre00400/dre:561410%09red
Glycerolipid metabolism	KEGG PATHWAY	dre00561	6	59	0.456663	0.999993	CI01000052_01085605_01104720|CI01000304_00167148_00268194|CI01000304_06384004_06392366|CI01000012_05738968_05745791|CI01000055_05794130_05798164|CI01000062_02613774_02651046	http://www.genome.jp/kegg-bin/show_pathway?dre00561/dre:436610%09red/dre:334197%09red/dre:692278%09red/dre:569053%09red/dre:378960%09red/dre:406265%09red
Mucin type O-Glycan biosynthesis	KEGG PATHWAY	dre00512	3	27	0.459584	0.999993	CI01000311_00106994_00130955|CI01000043_05620626_05686035|CI01000001_09964646_09973298	http://www.genome.jp/kegg-bin/show_pathway?dre00512/dre:406477%09red/dre:799387%09red/dre:100310831%09red
Arachidonic acid metabolism	KEGG PATHWAY	dre00590	5	49	0.469132	0.999993	CI01000026_02230639_02246622|CI01000080_02057026_02085109|CI01000325_04615595_04620095|CI01000018_02125709_02126759|CI01160407_00001396_00005788	http://www.genome.jp/kegg-bin/show_pathway?dre00590/dre:322732%09red/dre:336492%09red/dre:100034366%09red/dre:246226%09red/dre:100037390%09red
Valine, leucine and isoleucine degradation	KEGG PATHWAY	dre00280	5	49	0.469132	0.999993	CI01000304_00167148_00268194|CI01000301_00188877_00193996|CI01000029_06015438_06024591|CI01000029_04433110_04458444|CI01000069_02234713_02242090	http://www.genome.jp/kegg-bin/show_pathway?dre00280/dre:445121%09red/dre:334197%09red/dre:553401%09red/dre:436949%09red/dre:569581%09red
Tryptophan metabolism	KEGG PATHWAY	dre00380	5	49	0.469132	0.999993	CI01000304_00167148_00268194|CI01000301_00188877_00193996|CI01000029_06015438_06024591|CI01000343_00788147_00799476|CI01000146_00318124_00367183	http://www.genome.jp/kegg-bin/show_pathway?dre00380/dre:445121%09red/dre:564552%09red/dre:334197%09red/dre:553401%09red/dre:557979%09red
Regulation of autophagy	KEGG PATHWAY	dre04140	3	28	0.4816	0.999993	CI01000006_10747943_10768998|CI01000207_00674599_00695539|CI01000158_01221423_01241226	http://www.genome.jp/kegg-bin/show_pathway?dre04140/dre:641330%09red/dre:558848%09red/dre:393846%09red
Glycosphingolipid biosynthesis - lacto and neolacto series	KEGG PATHWAY	dre00601	3	28	0.4816	0.999993	CI01000019_01112433_01123179|CI01000010_06399511_06426913|CI01000010_06324209_06332002	http://www.genome.jp/kegg-bin/show_pathway?dre00601/dre:100002020%09red/dre:100333872%09red/dre:561172%09red
Drug metabolism - cytochrome P450	KEGG PATHWAY	dre00982	4	39	0.484099	0.999993	CI01000052_01719132_01723324|CI01000343_01586941_01613961|CI01000052_01734596_01736734|CI01000036_00495699_00501488	http://www.genome.jp/kegg-bin/show_pathway?dre00982/dre:751785%09red/dre:568744%09red/dre:406731%09red/dre:571365%09red
Cytosolic DNA-sensing pathway	KEGG PATHWAY	dre04623	4	39	0.484099	0.999993	CI01000251_00099282_00114188|CI01000098_01043364_01060736|CI01000039_01201315_01203568|CI01000050_02814263_02825948	http://www.genome.jp/kegg-bin/show_pathway?dre04623/dre:436749%09red/dre:100000978%09red/dre:393257%09red/dre:567460%09red
Glutathione metabolism	KEGG PATHWAY	dre00480	5	50	0.485537	0.999993	CI01000052_01719132_01723324|CI01000161_01194561_01230512|CI01000052_01734596_01736734|CI01000300_06906473_06915460|CI01000003_01921110_01928830	http://www.genome.jp/kegg-bin/show_pathway?dre00480/dre:562854%09red/dre:100151110%09red/dre:568744%09red/dre:571365%09red/dre:324900%09red
Sphingolipid metabolism	KEGG PATHWAY	dre00600	6	62	0.501167	0.999993	CI01000092_04484800_04489910|CI01000030_10605608_10626845|CI01000304_18594197_18601935|CI01000012_06334114_06368535|CI01000304_11330383_11335607|CI01000304_06384004_06392366	http://www.genome.jp/kegg-bin/show_pathway?dre00600/dre:323020%09red/dre:556700%09red/dre:445168%09red/dre:555411%09red/dre:569053%09red/dre:553569%09red
Nicotinate and nicotinamide metabolism	KEGG PATHWAY	dre00760	3	29	0.50318	0.999993	CI01000049_00164105_00165412|CI01000017_02098026_02104567|CI01000054_07040367_07056299	http://www.genome.jp/kegg-bin/show_pathway?dre00760/dre:101886891%09red/dre:562627%09red/dre:393330%09red
Alanine, aspartate and glutamate metabolism	KEGG PATHWAY	dre00250	4	41	0.520478	0.999993	CI01000024_07308822_07327683|CI01000012_13619458_13633023|CI01000082_02041993_02050233|CI01000003_01836259_01849326	http://www.genome.jp/kegg-bin/show_pathway?dre00250/dre:394138%09red/dre:403086%09red/dre:378441%09red/dre:317737%09red
Steroid hormone biosynthesis	KEGG PATHWAY	dre00140	4	41	0.520478	0.999993	CI01000012_05923216_05928055|CI01000098_02974320_02985981|CI01000075_00307523_00328194|CI01000036_00495699_00501488	http://www.genome.jp/kegg-bin/show_pathway?dre00140/dre:406731%09red/dre:100333777%09red/dre:550388%09red/dre:570455%09red
Primary bile acid biosynthesis	KEGG PATHWAY	dre00120	2	19	0.530325	0.999993	CI01000098_02974320_02985981|CI01000324_00501596_00515991	http://www.genome.jp/kegg-bin/show_pathway?dre00120/dre:570455%09red/dre:553543%09red
One carbon pool by folate	KEGG PATHWAY	dre00670	2	19	0.530325	0.999993	CI01000015_07803570_07808866|CI01000059_10285427_10291570	http://www.genome.jp/kegg-bin/show_pathway?dre00670/dre:394052%09red/dre:101886265%09red
Purine metabolism	KEGG PATHWAY	dre00230	17	187	0.531348	0.999993	CI01000059_08640558_08653639|CI01000340_04491232_04534682|CI01000066_02709190_02806338|CI01000009_05278137_05361256|CI01000251_00099282_00114188|CI01000054_07040367_07056299|CI01000115_01089691_01094309|CI01000304_05085761_05095609|CI01000016_11670870_11794943|CI01000152_00265576_00324155|CI01000050_02814263_02825948|CI01000012_12292583_12371612|CI01000059_10296397_10300938|CI01000306_00554763_00…	http://www.genome.jp/kegg-bin/show_pathway?dre00230/dre:100148976%09red/dre:445486%09red/dre:436749%09red/dre:563724%09red/dre:100000978%09red/dre:564389%09red/dre:565706%09red/dre:100005067%09red/dre:368220%09red/dre:567051%09red/dre:393257%09red/dre:571355%09red/dre:445201%09red/dre:562619%09red/dre:406404%09red/dre:562627%09red/dre:334669%09red
Progesterone-mediated oocyte maturation	KEGG PATHWAY	dre04914	10	110	0.543637	0.999993	CI01000060_01118762_01141324|CI01000115_00077107_00087787|CI01000006_04987990_04988532|CI01000021_03438153_03448377|CI01000066_02709190_02806338|CI01000009_05278137_05361256|CI01000105_02498029_02556387|CI01000016_11670870_11794943|CI01000152_00265576_00324155|CI01000013_03617490_03705093	http://www.genome.jp/kegg-bin/show_pathway?dre04914/dre:100148976%09red/dre:101910198%09red/dre:563724%09red/dre:562552%09red/dre:323509%09red/dre:569473%09red/dre:567051%09red/dre:245702%09red/dre:245701%09red/dre:562619%09red
Pentose phosphate pathway	KEGG PATHWAY	dre00030	3	31	0.544892	0.999993	CI01000306_00482506_00494090|CI01000198_00115925_00134313|CI01000039_03181221_03188468	http://www.genome.jp/kegg-bin/show_pathway?dre00030/dre:445505%09red/dre:570106%09red
Peroxisome	KEGG PATHWAY	dre04146	8	89	0.561719	0.999993	CI01000169_00837158_00847647|CI01000016_07969424_07983149|CI01000024_08535543_08538751|CI01000306_05891607_05897232|CI01000050_06401583_06407303|CI01000026_00660711_00663647|CI01000015_00761062_00783801|CI01000014_01276527_01296594	http://www.genome.jp/kegg-bin/show_pathway?dre04146/dre:445175%09red/dre:566065%09red/dre:792998%09red/dre:550422%09red/dre:566863%09red/dre:449821%09red/dre:393539%09red/dre:406358%09red
Fructose and mannose metabolism	KEGG PATHWAY	dre00051	4	44	0.572627	0.999993	CI01000198_00115925_00134313|CI01000306_00482506_00494090|CI01000001_09491225_09507444|CI01000039_03181221_03188468	http://www.genome.jp/kegg-bin/show_pathway?dre00051/dre:445505%09red/dre:327453%09red/dre:570106%09red
Spliceosome	KEGG PATHWAY	dre03040	12	136	0.578377	0.999993	CI01000043_00930835_00959810|CI01000016_06890651_06904100|CI01000310_01207513_01226750|CI01000316_01128967_01178692|CI01000086_01847624_01849735|CI01000040_04069567_04085622|CI01000300_10357507_10366851|CI01000351_01159302_01162082|CI01000152_02427978_02434593|CI01000027_09398846_09400911|CI01000021_00319145_00327221|CI01000075_00952466_00992777	http://www.genome.jp/kegg-bin/show_pathway?dre03040/dre:393840%09red/dre:797473%09red/dre:393436%09red/dre:793027%09red/dre:393476%09red/dre:406810%09red/dre:100004402%09red/dre:323700%09red/dre:393505%09red/dre:394059%09red/dre:321931%09red
Glycosphingolipid biosynthesis - globo series	KEGG PATHWAY	dre00603	1	9	0.579933	0.999993	CI01000019_01112433_01123179	http://www.genome.jp/kegg-bin/show_pathway?dre00603/dre:100333872%09red
Terpenoid backbone biosynthesis	KEGG PATHWAY	dre00900	2	21	0.580512	0.999993	CI01000313_01706521_01713398|CI01000359_00240563_00291074	http://www.genome.jp/kegg-bin/show_pathway?dre00900/dre:492781%09red/dre:334380%09red
Glycosylphosphatidylinositol(GPI)-anchor biosynthesis	KEGG PATHWAY	dre00563	2	22	0.604085	0.999993	CI01000009_00761898_00767155|CI01000039_04250299_04276653	http://www.genome.jp/kegg-bin/show_pathway?dre00563/dre:561471%09red/dre:791759%09red
Ascorbate and aldarate metabolism	KEGG PATHWAY	dre00053	2	22	0.604085	0.999993	CI01000304_00167148_00268194|CI01000036_00495699_00501488	http://www.genome.jp/kegg-bin/show_pathway?dre00053/dre:334197%09red/dre:406731%09red
Sulfur metabolism	KEGG PATHWAY	dre00920	1	10	0.614846	0.999993	CI01000004_02906581_02908320	http://www.genome.jp/kegg-bin/show_pathway?dre00920/dre:641570%09red
Ubiquinone and other terpenoid-quinone biosynthesis	KEGG PATHWAY	dre00130	1	10	0.614846	0.999993	CI01000013_08080409_08086491	http://www.genome.jp/kegg-bin/show_pathway?dre00130/dre:561410%09red
NOD-like receptor signaling pathway	KEGG PATHWAY	dre04621	4	48	0.636893	0.999993	CI01000021_03438153_03448377|CI01000304_04461555_04498385|CI01000086_02387094_02397102|CI01000302_00969729_00985793	http://www.genome.jp/kegg-bin/show_pathway?dre04621/dre:561595%09red/dre:566811%09red/dre:100330810%09red/dre:562552%09red
Arginine and proline metabolism	KEGG PATHWAY	dre00330	6	72	0.637784	0.999993	CI01000304_00167148_00268194|CI01000112_02275641_02277644|CI01000012_07556881_07563284|CI01000300_06906473_06915460|CI01000047_04096532_04103860|CI01000012_13619458_13633023	http://www.genome.jp/kegg-bin/show_pathway?dre00330/dre:317737%09red/dre:322614%09red/dre:436664%09red/dre:334197%09red/dre:562854%09red/dre:393799%09red
mTOR signaling pathway	KEGG PATHWAY	dre04150	6	74	0.662292	0.999993	CI01000060_01118762_01141324|CI01000006_10747943_10768998|CI01000112_03393172_03448154|CI01000079_00000058_00013248|CI01000046_05976907_05986013|CI01000046_05904400_05973821	http://www.genome.jp/kegg-bin/show_pathway?dre04150/dre:101910198%09red/dre:393953%09red/dre:558848%09red/dre:550537%09red/dre:497384%09red
Pantothenate and CoA biosynthesis	KEGG PATHWAY	dre00770	1	13	0.703132	0.999993	CI01000069_02234713_02242090	http://www.genome.jp/kegg-bin/show_pathway?dre00770/dre:436949%09red
Phototransduction	KEGG PATHWAY	dre04744	3	40	0.704759	0.999993	CI01000001_05599133_05600420|CI01000028_05120588_05127452|CI01000340_10097098_10098784	http://www.genome.jp/kegg-bin/show_pathway?dre04744/dre:373871%09red/dre:140431%09red/dre:30504%09red
Phosphatidylinositol signaling system	KEGG PATHWAY	dre04070	7	90	0.705076	0.999993	CI01000021_00359725_00409437|CI01000029_09399992_09440921|CI01000004_02906581_02908320|CI01000046_05976907_05986013|CI01000046_05904400_05973821|CI01000302_00443369_00533396|CI01000112_03393172_03448154	http://www.genome.jp/kegg-bin/show_pathway?dre04070/dre:100001532%09red/dre:373867%09red/dre:497384%09red/dre:393953%09red/dre:560006%09red/dre:641570%09red
mRNA surveillance pathway	KEGG PATHWAY	dre03015	7	90	0.705076	0.999993	CI01000014_00672822_00683285|CI01000086_02848037_02858638|CI01000059_02287710_02308577|CI01000093_00885214_00889462|CI01000320_00207493_00228007|CI01000029_08713541_08717320|CI01000320_00596242_00605090	http://www.genome.jp/kegg-bin/show_pathway?dre03015/dre:432372%09red/dre:394084%09red/dre:606498%09red/dre:562801%09red/dre:406582%09red/dre:449548%09red/dre:557208%09red
Retinol metabolism	KEGG PATHWAY	dre00830	3	41	0.719563	0.999993	CI01000026_00660711_00663647|CI01000106_01790757_01799186|CI01000036_00495699_00501488	http://www.genome.jp/kegg-bin/show_pathway?dre00830/dre:406731%09red/dre:554036%09red/dre:393539%09red
Homologous recombination	KEGG PATHWAY	dre03440	2	28	0.724553	0.999993	CI01000027_06477695_06489968|CI01000040_03229425_03270842	http://www.genome.jp/kegg-bin/show_pathway?dre03440/dre:553029%09red/dre:560482%09red
Basal transcription factors	KEGG PATHWAY	dre03022	3	43	0.747429	0.999993	CI01000016_12012874_12083297|CI01000395_00054548_00085227|CI01000051_00787723_00808318	http://www.genome.jp/kegg-bin/show_pathway?dre03022/dre:100150678%09red/dre:767629%09red/dre:324486%09red
SNARE interactions in vesicular transport	KEGG PATHWAY	dre04130	3	43	0.747429	0.999993	CI01000304_10160458_10161768|CI01000062_03470252_03479300|CI01000063_07755900_07769174	http://www.genome.jp/kegg-bin/show_pathway?dre04130/dre:567385%09red/dre:336281%09red/dre:393159%09red
Renin-angiotensin system	KEGG PATHWAY	dre04614	1	15	0.750444	0.999993	CI01000047_02829408_02858055	http://www.genome.jp/kegg-bin/show_pathway?dre04614/dre:565980%09red
Glycosaminoglycan biosynthesis - heparan sulfate / heparin	KEGG PATHWAY	dre00534	2	30	0.757184	0.999993	CI01000051_06655818_06730954|CI01000009_00103290_00175591	http://www.genome.jp/kegg-bin/show_pathway?dre00534/dre:569353%09red/dre:497279%09red
Apoptosis	KEGG PATHWAY	dre04210	7	98	0.779333	0.999993	CI01000060_01118762_01141324|CI01000069_04217948_04222207|CI01000000_00785276_00797955|CI01000034_01210160_01223724|CI01000113_01917876_01982420|CI01000098_01043364_01060736|CI01000315_01216041_01230431	http://www.genome.jp/kegg-bin/show_pathway?dre04210/dre:101910198%09red/dre:552927%09red/dre:553353%09red/dre:100135062%09red/dre:767685%09red/dre:550554%09red/dre:567460%09red
Pentose and glucuronate interconversions	KEGG PATHWAY	dre00040	2	32	0.786417	0.999993	CI01085134_00000176_00004739|CI01000036_00495699_00501488	http://www.genome.jp/kegg-bin/show_pathway?dre00040/dre:406731%09red/dre:393350%09red
Ubiquitin mediated proteolysis	KEGG PATHWAY	dre04120	10	137	0.788307	0.999993	CI01000304_13613026_13686604|CI01000025_00196826_00207489|CI01000006_04987990_04988532|CI01000013_04219612_04232778|CI01090511_00000879_00008218|CI01000012_11292683_11315522|CI01000313_00329316_00428975|CI01000086_01852638_01897719|CI01000304_01573427_01639447|CI01000004_06325293_06337484	http://www.genome.jp/kegg-bin/show_pathway?dre04120/dre:559634%09red/dre:796547%09red/dre:406255%09red/dre:323883%09red/dre:100334486%09red/dre:562982%09red/dre:100007662%09red/dre:556277%09red/dre:569473%09red/dre:334627%09red
Nitrogen metabolism	KEGG PATHWAY	dre00910	1	17	0.790222	0.999993	CI01000012_13619458_13633023	http://www.genome.jp/kegg-bin/show_pathway?dre00910/dre:317737%09red
Porphyrin and chlorophyll metabolism	KEGG PATHWAY	dre00860	2	34	0.812505	0.999993	CI01000136_00064155_00105837|CI01000036_00495699_00501488	http://www.genome.jp/kegg-bin/show_pathway?dre00860/dre:553384%09red/dre:406731%09red
Metabolic pathways	KEGG PATHWAY	dre01100	106	1269	0.814694	0.999993	CI01000029_09399992_09440921|CI01000300_06906473_06915460|CI01000198_00115925_00134313|CI01000006_03571836_03607035|CI01000032_03142737_03156736|CI01000012_05738968_05745791|CI01000303_00397861_00404613|CI01000021_03902018_03931315|CI01085134_00000176_00004739|CI01000112_02275641_02277644|CI01000039_03181221_03188468|CI01000052_01085605_01104720|CI01000359_00240563_00291074|CI01000311_00106994_00…	http://www.genome.jp/kegg-bin/show_pathway?dre01100/dre:100001532%09red/dre:450054%09red/dre:322732%09red/dre:393257%09red/dre:101886265%09red/dre:100002020%09red/dre:378960%09red/dre:393799%09red/dre:30659%09red/dre:101886891%09red/dre:100000978%09red/dre:556700%09red/dre:378446%09red/dre:403086%09red/dre:378441%09red/dre:100150924%09red/dre:567798%09red/dre:394138%09red/dre:560006%09red/dre:317…
Folate biosynthesis	KEGG PATHWAY	dre00790	1	19	0.823664	0.999993	CI01000030_10705288_10715416	http://www.genome.jp/kegg-bin/show_pathway?dre00790/dre:563836%09red
Glycosaminoglycan biosynthesis - chondroitin sulfate / dermatan sulfate	KEGG PATHWAY	dre00532	1	21	0.851779	0.999993	CI01000325_04744053_04749874	http://www.genome.jp/kegg-bin/show_pathway?dre00532/dre:404732%09red
Intestinal immune network for IgA production	KEGG PATHWAY	dre04672	2	38	0.856285	0.999993	CI01000019_01503557_01515831|CI01000009_13549003_13580198	http://www.genome.jp/kegg-bin/show_pathway?dre04672/dre:100331333%09red/dre:100036550%09red
PPAR signaling pathway	KEGG PATHWAY	dre03320	4	68	0.859128	0.999993	CI01000014_01276527_01296594|CI01000080_01298042_01314713|CI01000340_17113868_17121061|CI01000169_00837158_00847647	http://www.genome.jp/kegg-bin/show_pathway?dre03320/dre:445175%09red/dre:445125%09red/dre:566863%09red/dre:335159%09red
Steroid biosynthesis	KEGG PATHWAY	dre00100	1	22	0.864109	0.999993	CI01000043_04746456_04753978	http://www.genome.jp/kegg-bin/show_pathway?dre00100/dre:378446%09red
DNA replication	KEGG PATHWAY	dre03030	2	39	0.865665	0.999993	CI01000307_00157592_00164528|CI01000300_08929738_08949191	http://www.genome.jp/kegg-bin/show_pathway?dre03030/dre:192333%09red/dre:100037336%09red
Other types of O-glycan biosynthesis	KEGG PATHWAY	dre00514	2	39	0.865665	0.999993	CI01000340_05781697_05792066|CI01000010_03172010_03192359	http://www.genome.jp/kegg-bin/show_pathway?dre00514/dre:571876%09red/dre:100003546%09red
Cardiac muscle contraction	KEGG PATHWAY	dre04260	6	97	0.866579	0.999993	CI01000030_00914537_00924799|CI01000004_04690908_04706755|CI01000019_05361429_05405005|CI01000300_01772239_01783579|CI01000001_06121398_06124748|CI01000306_02919027_02938762	http://www.genome.jp/kegg-bin/show_pathway?dre04260/dre:415175%09red/dre:324244%09red/dre:100884147%09red/dre:568225%09red/dre:30468%09red/dre:64273%09red
Linoleic acid metabolism	KEGG PATHWAY	dre00591	1	23	0.875415	0.999993	CI01000325_04615595_04620095	http://www.genome.jp/kegg-bin/show_pathway?dre00591/dre:100034366%09red
Proteasome	KEGG PATHWAY	dre03050	3	56	0.878215	0.999993	CI01000321_03375884_03385622|CI01000047_00450840_00455346|CI01000355_00648497_00670887	http://www.genome.jp/kegg-bin/show_pathway?dre03050/dre:436816%09red/dre:415202%09red/dre:445285%09red
Inositol phosphate metabolism	KEGG PATHWAY	dre00562	4	71	0.879662	0.999993	CI01000021_00359725_00409437|CI01000029_09399992_09440921|CI01000004_02906581_02908320|CI01000302_00443369_00533396	http://www.genome.jp/kegg-bin/show_pathway?dre00562/dre:100001532%09red/dre:560006%09red/dre:373867%09red/dre:641570%09red
Glycosaminoglycan degradation	KEGG PATHWAY	dre00531	1	24	0.885781	0.999993	CI01000012_02413852_02502617	http://www.genome.jp/kegg-bin/show_pathway?dre00531/dre:562573%09red
Other glycan degradation	KEGG PATHWAY	dre00511	1	25	0.895284	0.999993	CI01000092_04484800_04489910	http://www.genome.jp/kegg-bin/show_pathway?dre00511/dre:553569%09red
RIG-I-like receptor signaling pathway	KEGG PATHWAY	dre04622	3	59	0.898131	0.999993	CI01000304_01573427_01639447|CI01000098_01043364_01060736|CI01000021_03438153_03448377	http://www.genome.jp/kegg-bin/show_pathway?dre04622/dre:100334486%09red/dre:562552%09red/dre:567460%09red
Amino sugar and nucleotide sugar metabolism	KEGG PATHWAY	dre00520	3	59	0.898131	0.999993	CI01000306_02664578_02669105|CI01115368_00004438_00014924|CI01000115_01979913_01986183	http://www.genome.jp/kegg-bin/show_pathway?dre00520/dre:336553%09red/dre:751641%09red/dre:101886093%09red
Pyrimidine metabolism	KEGG PATHWAY	dre00240	6	105	0.907692	0.999993	CI01000039_01201315_01203568|CI01000251_00099282_00114188|CI01000054_07040367_07056299|CI01000306_00554763_00557805|CI01000050_02814263_02825948|CI01000115_01089691_01094309	http://www.genome.jp/kegg-bin/show_pathway?dre00240/dre:436749%09red/dre:100000978%09red/dre:393257%09red/dre:445201%09red/dre:562627%09red/dre:334669%09red
Cytokine-cytokine receptor interaction	KEGG PATHWAY	dre04060	10	161	0.910911	0.999993	CI01000046_01963803_01965901|CI01000019_01503557_01515831|CI01000065_03648940_03692253|CI01000034_01210160_01223724|CI01000018_04657706_04674073|CI01000055_05630944_05688603|CI01000010_00473858_00478160|CI01000047_00347663_00378777|CI01000304_16202982_16207060|CI01000001_10638148_10656332	http://www.genome.jp/kegg-bin/show_pathway?dre04060/dre:796604%09red/dre:791704%09red/dre:369194%09red/dre:100135062%09red/dre:100150664%09red/dre:30183%09red/dre:564338%09red/dre:563674%09red/dre:100036550%09red/dre:566708%09red
Nucleotide excision repair	KEGG PATHWAY	dre03420	2	46	0.917065	0.999993	CI01000300_08929738_08949191|CI01000063_01890725_01899483	http://www.genome.jp/kegg-bin/show_pathway?dre03420/dre:327322%09red/dre:100037336%09red
RNA degradation	KEGG PATHWAY	dre03018	4	81	0.930454	0.999993	CI01000032_02253454_02272958|CI01000139_00240922_00245290|CI01000086_02848037_02858638|CI01000000_02018856_02033091	http://www.genome.jp/kegg-bin/show_pathway?dre03018/dre:606498%09red/dre:373085%09red/dre:393827%09red/dre:565000%09red
Glycerophospholipid metabolism	KEGG PATHWAY	dre00564	5	97	0.933486	0.999993	CI01000012_05738968_05745791|CI01000020_02061926_02077812|CI01000016_05170621_05189845|CI01000304_06384004_06392366|CI01000062_02613774_02651046	http://www.genome.jp/kegg-bin/show_pathway?dre00564/dre:555566%09red/dre:565971%09red/dre:569053%09red/dre:406265%09red/dre:692278%09red
Glyoxylate and dicarboxylate metabolism	KEGG PATHWAY	dre00630	1	33	0.947752	0.999993	CI01000029_04433110_04458444	http://www.genome.jp/kegg-bin/show_pathway?dre00630/dre:569581%09red
p53 signaling pathway	KEGG PATHWAY	dre04115	3	73	0.957432	0.999993	CI01000030_07868597_07886123|CI01000016_00448107_00452861|CI01000016_02000795_02079453	http://www.genome.jp/kegg-bin/show_pathway?dre04115/dre:558619%09red/dre:563527%09red/dre:415165%09red
Neuroactive ligand-receptor interaction	KEGG PATHWAY	dre04080	27	416	0.968712	0.999993	CI01000027_10048220_10051640|CI01000055_05750004_05751342|CI01000310_03872351_03873577|CI01000304_09564068_09565679|CI01000016_01396291_01399075|CI01000000_12388765_12401779|CI01000021_04436103_04476829|CI01000024_03073126_03117989|CI01000310_02410127_02438722|CI01000339_05286494_05309122|CI01000072_03497623_03625293|CI01000032_00648613_00676187|CI01000127_00695240_00700816|CI01000127_00228951_00…	http://www.genome.jp/kegg-bin/show_pathway?dre04080/dre:795246%09red/dre:100333101%09red/dre:100001828%09red/dre:30650%09red/dre:568254%09red/dre:406588%09red/dre:100000110%09red/dre:569344%09red/dre:556582%09red/dre:561195%09red/dre:571591%09red/dre:402851%09red/dre:100150764%09red/dre:394199%09red/dre:795139%09red/dre:100150246%09red/dre:114550%09red/dre:30442%09red/dre:30725%09red/dre:558878%0…
Ether lipid metabolism	KEGG PATHWAY	dre00565	1	39	0.968991	0.999993	CI01000304_06384004_06392366	http://www.genome.jp/kegg-bin/show_pathway?dre00565/dre:569053%09red
Drug metabolism - other enzymes	KEGG PATHWAY	dre00983	1	40	0.971574	0.999993	CI01000036_00495699_00501488	http://www.genome.jp/kegg-bin/show_pathway?dre00983/dre:406731%09red
Salmonella infection	KEGG PATHWAY	dre05132	4	101	0.97872	0.999993	CI01000001_05933655_05938581|CI01000021_03438153_03448377|CI01000046_06970061_06977533|CI01000330_04491976_04518040	http://www.genome.jp/kegg-bin/show_pathway?dre05132/dre:415190%09red/dre:100009637%09red/dre:562529%09red/dre:562552%09red
N-Glycan biosynthesis	KEGG PATHWAY	dre00510	1	49	0.98701	0.999993	CI01000049_09638562_09659340	http://www.genome.jp/kegg-bin/show_pathway?dre00510/dre:567913%09red
Herpes simplex infection	KEGG PATHWAY	dre05168	8	182	0.991314	0.999993	CI01000181_00330804_00357644|CI01000051_00787723_00808318|CI01000029_08007965_08016092|CI01090511_00000879_00008218|CI01000010_00473858_00478160|CI01000351_01159302_01162082|CI01000010_06954712_06970665|CI01000181_00174917_00242327	http://www.genome.jp/kegg-bin/show_pathway?dre05168/dre:791704%09red/dre:323883%09red/dre:321046%09red/dre:323700%09red/dre:100148503%09red/dre:100150678%09red/dre:560745%09red
RNA transport	KEGG PATHWAY	dre03013	6	155	0.993649	0.999993	CI01000005_04401277_04428207|CI01000059_08382830_08423907|CI01000058_03904018_03906800|CI01000086_02848037_02858638|CI01000013_05561156_05569165|CI01000339_02141968_02146898	http://www.genome.jp/kegg-bin/show_pathway?dre03013/dre:606498%09red/dre:322599%09red/dre:558662%09red/dre:445035%09red/dre:100529857%09red/dre:30172%09red
Toll-like receptor signaling pathway	KEGG PATHWAY	dre04620	3	103	0.994395	0.999993	CI01000060_01118762_01141324|CI01000098_01043364_01060736|CI01000021_03438153_03448377	http://www.genome.jp/kegg-bin/show_pathway?dre04620/dre:101910198%09red/dre:562552%09red/dre:567460%09red
Aminoacyl-tRNA biosynthesis	KEGG PATHWAY	dre00970	1	62	0.995813	0.999993	CI01000030_06214243_06225178	http://www.genome.jp/kegg-bin/show_pathway?dre00970/dre:792787%09red
Phagosome	KEGG PATHWAY	dre04145	6	164	0.996278	0.999993	CI01000181_00330804_00357644|CI01000027_03212432_03231800|CI01000009_03301176_03305406|CI01000339_02369904_02370487|CI01000034_05441613_05448148|CI01000181_00174917_00242327	http://www.genome.jp/kegg-bin/show_pathway?dre04145/dre:321453%09red/dre:321046%09red/dre:563328%09red/dre:386807%09red/dre:252849%09red
Lysosome	KEGG PATHWAY	dre04142	4	144	0.998728	0.999993	CI01000054_01203148_01209012|CI01000009_03301176_03305406|CI01000304_11330383_11335607|CI01000339_02369904_02370487	http://www.genome.jp/kegg-bin/show_pathway?dre04142/dre:321453%09red/dre:563328%09red/dre:406648%09red/dre:556700%09red
Protein processing in endoplasmic reticulum	KEGG PATHWAY	dre04141	6	184	0.998913	0.999993	CI01000030_04708812_04716224|CI01000049_09638562_09659340|CI01090511_00000879_00008218|CI01000340_08950990_08963235|CI01000119_00056143_00064513|CI01000315_01216041_01230431	http://www.genome.jp/kegg-bin/show_pathway?dre04141/dre:554960%09red/dre:567913%09red/dre:323883%09red/dre:553353%09red/dre:323922%09red/dre:553455%09red
Ribosome biogenesis in eukaryotes	KEGG PATHWAY	dre03008	1	78	0.998962	0.999993	CI01000098_03079736_03088585	http://www.genome.jp/kegg-bin/show_pathway?dre03008/dre:334050%09red
Oxidative phosphorylation	KEGG PATHWAY	dre00190	3	145	0.999737	0.999993	CI01000136_00064155_00105837|CI01000012_09404096_09407478|CI01000049_07784634_07786395	http://www.genome.jp/kegg-bin/show_pathway?dre00190/dre:553384%09red/dre:550531%09red/dre:406413%09red
Ribosome	KEGG PATHWAY	dre03010	1	135	0.999993	0.999993	CI01000040_05865054_05868808	http://www.genome.jp/kegg-bin/show_pathway?dre03010/dre:100142645%09red
--------------------
#Term	Database	ID	Input number	Background number	P-Value	Corrected P-Value	Input	Hyperlink
--------------------
#Term	Database	ID	Input number	Background number	P-Value	Corrected P-Value	Input	Hyperlink
--------------------
